# Supplementary material for: Origin and Evolution of Marsupial-specific Imprinting Clusters Through Lineage-specific Gene Duplications and Acquisition of Promoter Differential Methylation
Source: Mol Biol Evol. 2023 Jan 31;40(2):msad022. doi: 10.1093/molbev/msad022 (PMC9937046; doi:10.1093/molbev/msad022)
Supplement: msad022_Supplementary_Data [file msad022_supplementary_data.zip]

Archive with 5 entries (5 files):
- Data_S1.xlsx
- Data_S2.xlsx
- Data_S3.xlsx
- FigureS1-S10_20221022.pdf
- TableS1-S11_20220104.pdf
