# Supplementary material for: Origin and Evolution of Marsupial-specific Imprinting Clusters Through Lineage-specific Gene Duplications and Acquisition of Promoter Differential Methylation
Source: Mol Biol Evol. 2023 Jan 31;40(2):msad022. doi: 10.1093/molbev/msad022 (PMC9937046; doi:10.1093/molbev/msad022)
Supplement: msad022_Supplementary_Data [file msad022_supplementary_data.zip › Data_S1.xlsx]

## Sheet: DataS1
Data S1. Chromosome position, annotation, and allele counts for 63,683 exonic SNPs between LL1 and LL2 strains in M. domestica fetal brain.
SNP_ID	chr	position	ref_allele	alter_allele	Gene_ID	Gene_name	Effect	A0579_b3_ref_c	A0579_b3_alter_c	A0579_b4_ref_c	A0579_b4_alter_c	A0571_b1_ref_c	A0571_b1_alter_c	A0571_b4_ref_c	A0571_b4_alter_c	A0580_b1_ref_c	A0580_b1_alter_c	A0580_b5_ref_c	A0580_b5_alter_c	A0572_b1_ref_c	A0572_b1_alter_c	A0572_b3_ref_c	A0572_b3_alter_c
OMSNP0000001	chr1	9990	T	C	ENSMODG00000016695	XM_001369595.1	UP	42	0	29	22	12	12	31	39	0	27	0	44	18	0	30	0
OMSNP0000002	chr1	130867	C	T			INTER	144	0	57	41	64	57	45	42	3	105	3	145	139	0	170	0
OMSNP0000006	chr1	130939	G	A			INTER	209	0	66	14	67	19	68	12	1	47	0	55	190	0	188	0
OMSNP0000007	chr1	131074	A	G			INTER	246	0	73	51	74	56	74	62	0	171	0	275	172	0	211	0
OMSNP0000008	chr1	131136	C	G			INTER	1	11	2	6	1	7	6	3	5	4	10	9	4	12	2	9
OMSNP0000010	chr1	132458	T	C			INTER	227	0	72	55	76	57	73	34	2	178	2	261	184	0	206	0
OMSNP0000011	chr1	132497	T	G			INTER	167	0	65	38	53	41	51	26	0	149	1	203	142	0	218	0
OMSNP0000017	chr1	189597	T	C	ENSMODG00000013483	GLRX3	SYN	631	0	325	320	451	0	519	0	604	0	908	0	564	0	593	0
OMSNP0000019	chr1	193573	C	T	ENSMODG00000013483	GLRX3	SYN	656	0	341	276	477	0	539	0	522	0	703	0	434	0	499	0
OMSNP0000031	chr1	2698092	C	G	ENSMODG00000013521	DPYSL4	UP	36	0	107	0	23	19	62	64	35	0	18	22	26	0	24	0
OMSNP0000034	chr1	2718884	T	C	ENSMODG00000013521	DPYSL4	NON_SYN	61	0	90	105	24	19	114	122	14	15	47	47	31	0	74	0
OMSNP0000035	chr1	2718890	G	A	ENSMODG00000013521	DPYSL4	NON_SYN	57	0	219	0	27	21	113	116	34	0	46	55	30	0	73	0
OMSNP0000036	chr1	2757892	C	T	ENSMODG00000013521	DPYSL4	DOWN	44	0	49	97	11	20	60	79	10	8	22	26	23	0	37	0
OMSNP0000037	chr1	2758008	C	T	ENSMODG00000013521	DPYSL4	DOWN	38	0	52	74	30	0	122	0	8	8	36	0	23	0	29	0
OMSNP0000038	chr1	2758257	C	T	ENSMODG00000013521	DPYSL4	DOWN	42	0	133	0	27	41	74	94	22	14	23	25	32	0	33	0
OMSNP0000039	chr1	2758263	G	A	ENSMODG00000013521	DPYSL4	DOWN	37	0	61	70	59	0	164	0	38	0	48	0	34	0	34	0
OMSNP0000041	chr1	2983658	T	C	ENSMODG00000006903	ENSMODG00000006903	SYN	33	0	22	16	15	16	21	13	1	27	1	52	29	0	30	0
OMSNP0000042	chr1	3026820	C	T	ENSMODG00000006903	ENSMODG00000006903	SYN	57	0	33	0	18	21	16	19	24	0	29	20	24	0	33	0
OMSNP0000043	chr1	3033170	A	G	ENSMODG00000006903	ENSMODG00000006903	SYN	63	0	45	0	29	28	16	21	46	15	55	48	61	0	61	0
OMSNP0000044	chr1	3033360	C	A	ENSMODG00000006903	ENSMODG00000006903	SYN	72	0	65	0	31	46	29	28	69	0	50	51	39	0	79	0
OMSNP0000045	chr1	3033375	T	C	ENSMODG00000006903	ENSMODG00000006903	SYN	63	0	27	37	35	39	34	32	0	59	0	98	39	0	67	0
OMSNP0000046	chr1	3039458	A	G	ENSMODG00000006903	ENSMODG00000006903	SYN	83	0	28	27	27	28	32	20	0	41	0	72	36	0	62	0
OMSNP0000047	chr1	3050749	A	G	ENSMODG00000006903	ENSMODG00000006903	SYN	55	0	16	22	16	22	24	18	29	26	1	58	36	0	41	0
OMSNP0000048	chr1	3056667	A	C	ENSMODG00000006903	ENSMODG00000006903	SYN	50	0	33	0	25	14	20	12	0	28	0	46	30	0	45	0
OMSNP0000049	chr1	3056678	G	T	ENSMODG00000006903	ENSMODG00000006903	DOWN	43	0	18	16	27	13	18	12	0	28	0	40	30	0	43	0
OMSNP0000050	chr1	3056807	A	G	ENSMODG00000006903	ENSMODG00000006903	DOWN	59	0	10	17	32	20	16	8	0	32	0	36	41	0	53	0
OMSNP0000051	chr1	3056916	A	G	ENSMODG00000006903	ENSMODG00000006903	DOWN	63	0	38	0	29	17	28	28	0	43	0	82	32	0	70	0
OMSNP0000052	chr1	3057031	G	A	ENSMODG00000006903	ENSMODG00000006903	DOWN	53	0	37	0	21	29	16	18	32	0	18	29	25	0	48	0
OMSNP0000053	chr1	3603094	C	T	ENSMODG00000006941	PTPRE	SYN	15	0	20	0	10	14	7	11	0	5	3	0	1	0	10	0
OMSNP0000054	chr1	3605538	T	C	ENSMODG00000006941	PTPRE	DOWN	13	0	24	6	8	0	8	5	0	2	0	5	11	0	22	0
OMSNP0000055	chr1	3605674	C	A	ENSMODG00000006941	PTPRE	DOWN	20	0	18	5	12	7	16	0	2	0	1	0	8	0	21	0
OMSNP0000057	chr1	3606012	C	T	ENSMODG00000006941	PTPRE	DOWN	18	0	25	0	9	3	7	14	2	1	1	1	9	0	21	0
OMSNP0000058	chr1	3606021	T	C	ENSMODG00000006941	PTPRE	DOWN	17	0	31	0	9	5	11	13	3	0	1	2	9	0	17	0
OMSNP0000059	chr1	3606399	A	G	ENSMODG00000006941	PTPRE	DOWN	22	0	16	7	15	10	13	24	0	4	0	5	16	0	18	0
OMSNP0000060	chr1	3606459	A	G	ENSMODG00000006941	PTPRE	DOWN	23	0	12	6	5	6	9	12	1	1	1	4	14	0	14	0
OMSNP0000061	chr1	3606461	T	C	ENSMODG00000006941	PTPRE	DOWN	24	0	13	6	5	6	9	9	0	1	0	4	14	0	14	0
OMSNP0000062	chr1	3606501	A	G	ENSMODG00000006941	PTPRE	DOWN	15	0	23	0	9	5	4	7	0	2	0	4	4	0	17	0
OMSNP0000063	chr1	3606512	G	A	ENSMODG00000006941	PTPRE	DOWN	19	0	32	0	8	8	7	12	0	2	4	3	8	0	18	0
OMSNP0000065	chr1	3607116	A	G	ENSMODG00000006941	PTPRE	DOWN	20	0	22	6	8	2	16	5	0	0	0	0	20	0	13	0
OMSNP0000066	chr1	3607201	C	T	ENSMODG00000006941	PTPRE	DOWN	27	0	15	10	6	7	8	10	0	1	0	3	15	0	13	0
OMSNP0000067	chr1	3607321	C	T	ENSMODG00000006941	PTPRE	DOWN	35	0	27	0	5	5	11	10	4	0	1	3	19	0	19	0
OMSNP0000068	chr1	3619773	T	C	ENSMODG00000006953	MKI67	DOWN	72	0	33	0	29	37	51	52	212	0	143	159	200	0	194	0
OMSNP0000069	chr1	3621215	A	G	ENSMODG00000006953	MKI67	SYN	193	0	224	0	88	119	139	142	154	161	2	487	368	0	311	0
OMSNP0000070	chr1	3621772	T	C	ENSMODG00000006953	MKI67	NON_SYN	166	0	192	0	78	90	121	123	324	0	184	140	256	0	248	0
OMSNP0000071	chr1	3622229	A	C	ENSMODG00000006953	MKI67	NON_SYN	70	0	63	0	35	36	42	68	178	0	138	187	196	0	187	0
OMSNP0000072	chr1	3623017	T	C	ENSMODG00000006953	MKI67	NON_SYN	90	0	30	37	30	24	75	66	0	145	0	249	175	0	167	0
OMSNP0000073	chr1	3623090	G	A	ENSMODG00000006953	MKI67	SYN	59	0	72	0	38	41	75	78	159	0	98	143	157	0	183	0
OMSNP0000074	chr1	3623595	T	C	ENSMODG00000006953	MKI67	NON_SYN	159	0	127	100	184	0	218	0	0	243	158	168	195	0	235	0
OMSNP0000075	chr1	3623651	T	C	ENSMODG00000006953	MKI67	SYN	129	0	113	114	69	58	108	91	1	234	0	297	188	0	172	0
OMSNP0000077	chr1	3626889	C	T	ENSMODG00000006953	MKI67	INTRON	89	0	59	65	73	0	133	0	114	0	179	0	117	0	130	0
OMSNP0000078	chr1	3627108	C	T	ENSMODG00000006953	MKI67	INTRON	62	0	51	36	31	20	58	45	1	101	1	148	71	0	65	0
OMSNP0000079	chr1	3627476	C	T	ENSMODG00000006953	MKI67	NON_SYN	106	0	98	75	61	58	90	110	0	194	0	321	202	0	163	0
OMSNP0000080	chr1	3627537	C	T	ENSMODG00000006953	MKI67	SYN	114	0	98	78	59	51	87	94	0	192	0	292	137	0	130	0
OMSNP0000081	chr1	3627592	G	A	ENSMODG00000006953	MKI67	NON_SYN	105	0	74	80	113	0	191	0	178	0	264	0	173	0	177	0
OMSNP0000082	chr1	3627925	T	C	ENSMODG00000006953	MKI67	NON_SYN	76	0	49	46	53	0	115	0	76	77	233	0	124	0	146	0
OMSNP0000083	chr1	3630905	C	T	ENSMODG00000006953	MKI67	SYN	75	0	64	54	83	0	154	0	170	0	205	0	135	0	137	0
OMSNP0000084	chr1	3631079	T	C	ENSMODG00000006953	MKI67	SYN	106	0	103	99	52	46	82	95	0	213	0	319	162	0	206	0
OMSNP0000087	chr1	3635676	C	T	ENSMODG00000006953	MKI67	NON_SYN	66	0	35	51	28	22	68	78	0	153	0	203	123	0	110	0
OMSNP0000088	chr1	4746336	C	T	ENSMODG00000012237	TSPAN15	SYN	22	0	74	0	22	0	22	20	6	9	9	11	21	0	18	0
OMSNP0000091	chr1	4753317	C	T	ENSMODG00000012237	TSPAN15	SYN	21	0	36	0	19	0	15	14	9	10	1	6	15	0	16	0
OMSNP0000092	chr1	4760014	T	C	ENSMODG00000012237	TSPAN15	SYN	40	0	34	42	24	13	0	64	0	15	0	33	11	0	22	0
OMSNP0000093	chr1	4760799	T	C	ENSMODG00000012237	TSPAN15	DOWN	42	0	50	0	19	0	14	24	5	8	2	16	16	0	21	0
OMSNP0000094	chr1	4760830	G	A	ENSMODG00000012237	TSPAN15	DOWN	33	0	26	25	8	9	0	31	0	18	0	16	12	0	21	0
OMSNP0000095	chr1	4864263	A	G	ENSMODG00000012225	C10orf35	UP	17	0	21	0	13	0	14	23	0	2	4	6	6	0	4	0
OMSNP0000096	chr1	4869507	T	C	ENSMODG00000012225	C10orf35	DOWN	68	0	138	0	49	0	64	61	4	5	10	2	15	0	16	0
OMSNP0000104	chr1	5482354	C	G	ENSMODG00000012207	H2AFY2	DOWN	434	0	695	0	235	0	277	252	226	208	313	312	487	0	582	0
OMSNP0000105	chr1	5483324	T	G	ENSMODG00000012207	H2AFY2	DOWN	41	0	35	0	31	0	18	17	10	13	26	29	24	0	33	0
OMSNP0000108	chr1	5510053	A	G	ENSMODG00000012201	AIFM2	NON_SYN	47	0	33	0	25	0	21	15	22	21	23	26	16	0	27	0
OMSNP0000109	chr1	5527836	A	G	ENSMODG00000012195	TYSND1	DOWN	58	0	55	0	56	0	32	37	12	23	13	33	29	0	36	0
OMSNP0000111	chr1	5532278	C	A	ENSMODG00000012195	TYSND1	SYN	28	0	24	0	20	0	19	23	7	13	8	7	15	0	25	0
OMSNP0000121	chr1	5545076	A	G	ENSMODG00000012190	SAR1A	SYN	271	0	170	0	285	0	86	64	60	51	81	63	137	0	117	0
OMSNP0000127	chr1	5574105	C	T	ENSMODG00000012176	PPA1	SYN	406	371	489	463	339	306	811	0	735	0	1147	0	2	645	3	615
OMSNP0000132	chr1	5641011	A	G	ENSMODG00000012169	LRRC20	DOWN	23	13	24	7	16	8	24	10	17	9	12	3	0	17	0	20
OMSNP0000133	chr1	5641014	A	G	ENSMODG00000012169	LRRC20	DOWN	29	14	26	5	17	6	24	8	17	5	13	2	0	14	0	15
OMSNP0000134	chr1	5641023	C	T	ENSMODG00000012169	LRRC20	DOWN	30	9	28	15	19	3	23	9	14	4	16	3	0	7	0	13
OMSNP0000135	chr1	5641032	T	C	ENSMODG00000012169	LRRC20	DOWN	34	15	23	22	20	10	19	19	15	0	16	6	0	12	0	18
OMSNP0000136	chr1	5641288	C	A	ENSMODG00000012169	LRRC20	DOWN	39	36	37	48	30	39	72	0	54	0	65	0	0	31	0	43
OMSNP0000137	chr1	5641362	C	T	ENSMODG00000012169	LRRC20	DOWN	40	39	34	42	40	37	81	0	46	0	52	0	0	32	0	41
OMSNP0000138	chr1	5641399	G	A	ENSMODG00000012169	LRRC20	DOWN	16	22	22	19	17	17	41	0	25	0	34	0	0	31	0	29
OMSNP0000139	chr1	5641442	G	A	ENSMODG00000012169	LRRC20	DOWN	29	38	35	54	25	39	49	0	35	0	51	0	0	40	0	53
OMSNP0000140	chr1	5641493	T	G	ENSMODG00000012169	LRRC20	DOWN	39	43	56	42	38	50	48	34	19	17	34	10	0	39	0	41
OMSNP0000141	chr1	5641737	A	T	ENSMODG00000012169	LRRC20	DOWN	36	28	32	37	32	23	37	31	9	8	17	22	0	37	1	35
OMSNP0000143	chr1	5642167	C	T	ENSMODG00000012169	LRRC20	DOWN	40	32	37	43	40	38	88	0	38	0	70	0	0	29	0	58
OMSNP0000144	chr1	5642234	T	C	ENSMODG00000012169	LRRC20	DOWN	36	26	34	29	25	13	32	28	13	20	30	15	0	32	0	50
OMSNP0000145	chr1	5642463	T	C	ENSMODG00000012169	LRRC20	DOWN	33	36	42	37	39	46	91	0	57	0	53	0	0	51	0	46
OMSNP0000147	chr1	5642990	G	A	ENSMODG00000012169	LRRC20	DOWN	35	16	48	15	27	10	71	0	43	0	56	0	0	19	0	17
OMSNP0000149	chr1	5643112	C	G	ENSMODG00000012169	LRRC20	DOWN	35	25	31	31	30	22	65	0	29	0	42	0	0	15	1	56
OMSNP0000150	chr1	5643117	G	C	ENSMODG00000012169	LRRC20	DOWN	32	22	27	28	29	18	57	0	29	0	45	0	0	15	1	55
OMSNP0000151	chr1	5643532	T	C	ENSMODG00000012169	LRRC20	SYN	15	13	18	17	19	12	17	23	8	13	10	14	1	14	0	20
OMSNP0000152	chr1	5649477	C	T	ENSMODG00000012169	LRRC20	SYN	22	27	33	43	29	31	25	27	15	10	26	27	0	17	0	34
OMSNP0000153	chr1	5654528	C	T	ENSMODG00000012169	LRRC20	NON_SYN	28	26	34	34	27	30	53	0	42	0	44	0	0	28	0	50
OMSNP0000154	chr1	5654539	G	A	ENSMODG00000012169	LRRC20	SYN	25	22	28	35	23	24	20	33	18	17	27	12	0	22	0	49
OMSNP0000155	chr1	5656169	C	T	ENSMODG00000012169	LRRC20	UP	21	20	11	28	19	15	53	0	14	0	35	0	0	24	0	25
OMSNP0000156	chr1	5656170	C	T	ENSMODG00000012169	LRRC20	UP	21	20	11	28	19	15	51	0	14	0	36	0	0	24	0	25
OMSNP0000157	chr1	5656199	A	G	ENSMODG00000012169	LRRC20	UP	12	9	9	20	9	18	7	15	3	4	19	13	0	14	0	18
OMSNP0000166	chr1	5696673	T	C	ENSMODG00000012161	EIF4EBP2	UP	21	28	14	22	12	12	27	0	20	0	23	0	0	17	2	15
OMSNP0000167	chr1	5696677	C	T	ENSMODG00000012161	EIF4EBP2	UP	31	31	21	25	17	15	39	0	27	0	29	0	0	19	2	17
OMSNP0000171	chr1	5719115	T	C	ENSMODG00000012161	EIF4EBP2	DOWN	107	103	120	131	68	77	100	92	46	47	58	51	0	70	1	94
OMSNP0000172	chr1	5719629	C	T	ENSMODG00000012161	EIF4EBP2	DOWN	107	81	99	81	98	88	101	102	65	66	83	69	0	84	0	105
OMSNP0000173	chr1	5721234	T	A	ENSMODG00000012161	EIF4EBP2	DOWN	115	113	145	178	117	88	122	115	58	65	79	99	0	105	1	110
OMSNP0000174	chr1	5722511	G	A	ENSMODG00000012161	EIF4EBP2	DOWN	185	0	250	0	164	0	72	69	30	43	73	108	89	0	119	0
OMSNP0000175	chr1	5722898	A	G	ENSMODG00000012161	EIF4EBP2	DOWN	76	82	90	86	69	78	152	0	128	0	216	0	0	109	1	149
OMSNP0000176	chr1	5722928	T	C	ENSMODG00000012161	EIF4EBP2	DOWN	107	116	137	141	97	107	102	123	75	79	93	106	0	142	0	173
OMSNP0000177	chr1	5723763	G	A	ENSMODG00000012158	NODAL	DOWN	66	61	59	83	82	68	126	0	98	0	141	0	0	100	1	112
OMSNP0000178	chr1	5724264	C	A	ENSMODG00000012158	NODAL	DOWN	113	126	173	179	112	109	220	0	155	0	199	0	1	115	0	158
OMSNP0000179	chr1	5724611	T	C	ENSMODG00000012158	NODAL	DOWN	125	0	160	0	126	0	43	55	37	28	48	46	68	0	88	0
OMSNP0000180	chr1	5724773	T	C	ENSMODG00000012158	NODAL	DOWN	168	188	212	208	175	179	126	159	102	95	131	122	1	204	0	227
OMSNP0000181	chr1	5724913	G	T	ENSMODG00000012158	NODAL	DOWN	31	19	49	26	40	17	85	0	74	0	45	0	0	43	0	30
OMSNP0000182	chr1	5766457	G	C			INTER	11	15	7	14	12	3	10	12	17	13	16	15	0	27	0	21
OMSNP0000183	chr1	5817870	T	C	ENSMODG00000012151	KIAA1274	UP	51	51	35	35	34	43	66	0	78	0	94	0	0	65	0	76
OMSNP0000184	chr1	5817920	G	A	ENSMODG00000012151	KIAA1274	UP	29	24	20	33	40	38	73	0	61	0	84	0	1	52	0	75
OMSNP0000186	chr1	5818573	C	T	ENSMODG00000012151	KIAA1274	UP	39	40	26	20	31	42	21	35	34	34	39	39	0	48	0	59
OMSNP0000187	chr1	5821905	A	G	ENSMODG00000012151	KIAA1274	NON_SYN	49	44	43	42	58	53	46	48	49	40	52	54	1	82	1	69
OMSNP0000188	chr1	5855234	A	G	ENSMODG00000012151	KIAA1274	DOWN	25	38	16	21	20	24	17	18	28	28	27	41	0	37	0	53
OMSNP0000189	chr1	6823850	C	A	ENSMODG00000025399	LINGO1	SYN	26	0	63	0	16	0	46	35	2	3	9	8	3	0	11	0
OMSNP0000190	chr1	6823931	A	G	ENSMODG00000025399	LINGO1	SYN	27	0	79	0	35	0	45	48	10	2	9	5	7	0	20	0
OMSNP0000191	chr1	6825086	C	T	ENSMODG00000025399	LINGO1	SYN	21	0	70	0	15	0	28	29	2	6	3	6	3	0	9	0
OMSNP0000192	chr1	6825245	T	C	ENSMODG00000025399	LINGO1	SYN	0	25	28	50	20	5	87	0	17	0	19	0	0	8	0	16
OMSNP0000193	chr1	6825609	A	G	ENSMODG00000025399	LINGO1	DOWN	1	26	34	18	9	7	61	0	6	0	17	0	0	7	0	9
OMSNP0000194	chr1	6825642	G	A	ENSMODG00000025399	LINGO1	DOWN	18	19	48	25	15	13	61	47	5	9	7	8	0	16	0	12
OMSNP0000195	chr1	6825798	C	T	ENSMODG00000025399	LINGO1	DOWN	51	0	106	0	20	0	71	55	1	5	9	11	10	0	14	0
OMSNP0000209	chr1	7149727	A	G			INTER	0	46	0	34	56	11	62	15	46	25	64	33	1	35	0	45
OMSNP0000210	chr1	7149810	C	T			INTER	0	227	1	237	93	82	143	131	97	86	148	117	0	170	1	153
OMSNP0000211	chr1	7150122	C	A			INTER	125	129	274	182	250	0	392	0	250	0	305	0	262	0	234	0
OMSNP0000212	chr1	7150718	T	C			INTER	2	258	0	427	143	119	175	168	85	119	117	145	1	172	0	164
OMSNP0000213	chr1	7150950	C	T	ENSMODG00000012113	HMG20A	DOWN	1	105	2	149	46	45	79	76	65	64	87	76	0	110	0	91
OMSNP0000214	chr1	7151272	G	A	ENSMODG00000012113	HMG20A	DOWN	1	251	1	391	133	106	156	156	117	90	121	109	2	185	1	156
OMSNP0000215	chr1	7151324	C	T	ENSMODG00000012113	HMG20A	DOWN	1	218	0	306	110	78	157	96	89	76	123	70	0	123	0	113
OMSNP0000216	chr1	7151328	C	T	ENSMODG00000012113	HMG20A	DOWN	1	216	0	299	114	77	162	97	101	79	128	71	0	123	1	105
OMSNP0000217	chr1	7151553	A	G	ENSMODG00000012113	HMG20A	DOWN	0	200	0	248	66	72	124	126	58	50	91	78	0	124	0	119
OMSNP0000230	chr1	7448783	C	T	ENSMODG00000012107	XM_001376140.1	SYN	7	6	2	4	13	0	11	0	5	0	6	0	11	0	8	0
OMSNP0000231	chr1	7449227	C	A	ENSMODG00000012107	XM_001376140.1	NON_SYN	4	7	6	3	10	0	10	0	0	0	10	0	5	0	5	0
OMSNP0000232	chr1	7449770	A	G	ENSMODG00000012107	XM_001376140.1	SYN	0	13	0	11	8	5	7	3	4	0	9	9	0	6	0	8
OMSNP0000233	chr1	7449809	G	A	ENSMODG00000012107	XM_001376140.1	SYN	5	12	7	4	19	0	7	0	8	0	7	0	10	0	7	0
OMSNP0000234	chr1	7449821	G	A	ENSMODG00000012107	XM_001376140.1	SYN	9	10	3	4	15	0	8	0	6	0	4	0	11	0	6	0
OMSNP0000237	chr1	7450640	G	A	ENSMODG00000012107	XM_001376140.1	SYN	6	13	3	2	18	0	13	0	7	0	9	0	3	0	6	0
OMSNP0000238	chr1	7450724	A	G	ENSMODG00000012107	XM_001376140.1	SYN	15	19	5	3	20	0	15	0	10	0	14	0	4	0	16	0
OMSNP0000239	chr1	7451015	C	T	ENSMODG00000012107	XM_001376140.1	SYN	10	8	1	0	11	8	10	0	5	0	5	0	0	5	0	6
OMSNP0000240	chr1	7451175	C	A	ENSMODG00000012107	XM_001376140.1	SYN	10	4	7	6	5	3	12	0	5	0	9	0	0	6	0	6
OMSNP0000242	chr1	7481311	G	A	ENSMODG00000012107	XM_001376140.1	SYN	10	6	7	13	8	0	12	0	5	0	7	0	4	0	4	0
OMSNP0000243	chr1	7481731	T	C	ENSMODG00000012107	XM_001376140.1	SYN	7	7	1	2	3	7	8	0	3	5	3	6	0	1	1	8
OMSNP0000244	chr1	7496192	G	A	ENSMODG00000012107	XM_001376140.1	SYN	3	7	4	2	17	0	9	0	6	0	6	0	8	0	10	0
OMSNP0000245	chr1	7496836	A	G	ENSMODG00000012107	XM_001376140.1	NON_SYN	5	6	5	4	9	0	3	0	10	0	6	0	5	0	7	0
OMSNP0000246	chr1	7497309	C	G	ENSMODG00000012107	XM_001376140.1	DOWN	5	4	1	3	12	0	3	5	5	5	4	4	4	0	7	0
OMSNP0000248	chr1	7498327	C	T	ENSMODG00000012107	XM_001376140.1	DOWN	13	12	2	7	8	5	8	4	8	0	19	5	4	3	12	0
OMSNP0000249	chr1	7498449	T	C	ENSMODG00000012107	XM_001376140.1	DOWN	0	15	1	12	10	8	7	3	8	0	10	3	0	4	0	14
OMSNP0000250	chr1	7498759	A	G	ENSMODG00000012107	XM_001376140.1	DOWN	6	10	3	3	10	0	14	0	4	0	7	0	10	0	12	0
OMSNP0000251	chr1	7498801	T	G	ENSMODG00000012107	XM_001376140.1	DOWN	0	23	0	9	12	8	15	0	7	0	22	0	0	12	0	15
OMSNP0000252	chr1	7498856	G	A	ENSMODG00000012107	XM_001376140.1	DOWN	0	22	0	12	11	7	6	0	14	0	11	0	0	6	0	7
OMSNP0000253	chr1	7499038	T	C	ENSMODG00000012107	XM_001376140.1	DOWN	0	21	0	8	10	14	6	8	3	1	10	4	0	7	0	7
OMSNP0000254	chr1	7499326	C	A	ENSMODG00000012107	XM_001376140.1	DOWN	10	7	3	8	6	7	7	0	8	0	10	0	0	6	0	6
OMSNP0000255	chr1	7499976	G	A	ENSMODG00000012107	XM_001376140.1	DOWN	11	13	7	8	11	0	13	0	10	0	8	0	6	0	6	0
OMSNP0000256	chr1	7500580	G	A	ENSMODG00000012107	XM_001376140.1	DOWN	0	18	0	6	6	7	5	0	11	0	7	0	0	8	0	8
OMSNP0000257	chr1	7501324	A	G	ENSMODG00000012107	XM_001376140.1	DOWN	12	19	9	10	16	14	17	0	5	0	17	0	0	14	0	13
OMSNP0000258	chr1	7501357	T	C	ENSMODG00000012107	XM_001376140.1	DOWN	0	36	0	7	12	10	5	4	3	4	3	3	0	6	0	5
OMSNP0000259	chr1	7501370	G	A	ENSMODG00000012107	XM_001376140.1	DOWN	15	11	7	0	9	5	5	0	6	0	6	0	0	3	0	5
OMSNP0000260	chr1	7539744	G	A	ENSMODG00000012103	TSPAN3	UP	21	18	28	29	11	11	13	27	7	10	15	18	0	20	0	24
OMSNP0000261	chr1	7539785	A	G	ENSMODG00000012103	TSPAN3	UP	0	310	0	362	114	114	178	159	67	82	102	112	0	180	0	187
OMSNP0000266	chr1	7564027	C	T	ENSMODG00000012103	TSPAN3	SYN	2	568	1	657	241	268	625	0	294	0	366	0	0	300	0	335
OMSNP0000268	chr1	7568850	C	T	ENSMODG00000012103	TSPAN3	DOWN	6	630	10	637	224	261	242	351	107	104	160	200	2	299	6	284
OMSNP0000269	chr1	7569239	C	T	ENSMODG00000012103	TSPAN3	DOWN	58	54	60	37	50	52	52	50	79	52	118	103	0	173	2	115
OMSNP0000273	chr1	7730154	G	A	ENSMODG00000012080	RCN2	SYN	264	293	358	320	287	236	764	0	392	0	566	0	0	346	1	301
OMSNP0000275	chr1	7732545	G	A	ENSMODG00000012080	RCN2	SYN	498	0	738	0	543	0	370	327	144	168	216	252	353	0	309	0
OMSNP0000276	chr1	7732557	A	G	ENSMODG00000012080	RCN2	SYN	272	325	382	407	300	319	410	372	167	193	255	285	0	393	1	344
OMSNP0000281	chr1	7745829	A	G	ENSMODG00000012080	RCN2	SYN	239	274	278	326	199	158	304	263	138	137	245	177	1	279	3	295
OMSNP0000282	chr1	7745891	T	C	ENSMODG00000012080	RCN2	NON_SYN	272	318	320	354	195	221	276	300	158	192	246	215	0	324	0	401
OMSNP0000283	chr1	7746033	T	C	ENSMODG00000012080	RCN2	NON_SYN	198	236	232	272	159	165	238	229	185	192	232	244	0	314	2	386
OMSNP0000284	chr1	7746144	A	G	ENSMODG00000012080	RCN2	UP	0	185	1	205	55	54	95	105	48	54	86	73	0	107	0	158
OMSNP0000285	chr1	7746151	C	T	ENSMODG00000012080	RCN2	UP	89	68	92	74	97	0	185	0	91	0	136	0	87	0	129	0
OMSNP0000287	chr1	7893716	G	A	ENSMODG00000012042	SCAPER	SYN	1	31	0	23	17	10	16	12	9	9	20	19	0	21	0	8
OMSNP0000288	chr1	8148090	A	G	ENSMODG00000012042	SCAPER	SYN	13	15	21	14	30	0	19	21	12	6	19	11	20	0	22	0
OMSNP0000289	chr1	8213419	A	G	ENSMODG00000011982	ISL2	SYN	24	18	31	30	62	0	14	7	18	15	13	15	40	0	38	0
OMSNP0000290	chr1	8213420	G	A	ENSMODG00000011982	ISL2	SYN	24	18	31	30	61	0	21	0	33	0	28	0	37	0	37	0
OMSNP0000291	chr1	8217777	C	G	ENSMODG00000011982	ISL2	NON_SYN	0	47	0	79	17	19	13	9	13	15	8	24	0	29	0	48
OMSNP0000292	chr1	8219039	G	A	ENSMODG00000011982	ISL2	SYN	12	19	20	24	32	0	21	0	24	0	30	0	32	0	19	0
OMSNP0000295	chr1	8303667	G	T	ENSMODG00000011967	XM_001376438.1	NON_SYN	1	341	2	416	159	157	159	145	121	89	195	133	1	262	0	254
OMSNP0000296	chr1	8303695	C	T	ENSMODG00000011967	XM_001376438.1	NON_SYN	0	333	1	359	167	143	143	143	130	98	206	126	0	244	1	254
OMSNP0000307	chr1	8310559	C	A	ENSMODG00000011967	XM_001376438.1	NON_SYN	129	200	135	190	108	164	177	0	142	0	200	0	1	219	0	242
OMSNP0000320	chr1	8344988	C	A	ENSMODG00000011967	XM_001376438.1	DOWN	162	169	148	177	348	0	144	118	139	105	201	130	274	0	252	0
OMSNP0000321	chr1	8345046	G	A	ENSMODG00000011967	XM_001376438.1	DOWN	152	157	199	184	331	0	274	0	250	0	324	0	272	0	253	0
OMSNP0000322	chr1	8345060	G	A	ENSMODG00000011967	XM_001376438.1	DOWN	149	128	165	170	282	0	126	94	118	85	155	108	220	0	209	0
OMSNP0000323	chr1	8345064	C	T	ENSMODG00000011967	XM_001376438.1	DOWN	191	0	204	0	174	0	80	68	93	63	120	77	162	0	167	0
OMSNP0000324	chr1	8345272	C	A	ENSMODG00000011967	XM_001376438.1	DOWN	0	20	0	18	7	8	8	7	6	2	16	4	0	11	0	11
OMSNP0000325	chr1	8345463	C	T	ENSMODG00000011967	XM_001376438.1	DOWN	15	21	13	18	10	14	7	7	10	6	14	5	0	19	0	14
OMSNP0000326	chr1	8345602	A	C	ENSMODG00000011967	XM_001376438.1	DOWN	0	32	1	32	15	15	18	0	17	0	20	0	0	28	0	24
OMSNP0000327	chr1	8345700	T	A	ENSMODG00000011967	XM_001376438.1	DOWN	15	4	17	9	30	0	3	3	6	2	7	4	17	0	24	0
OMSNP0000328	chr1	8345778	C	A	ENSMODG00000011967	XM_001376438.1	DOWN	0	24	0	23	10	11	13	9	5	7	8	8	0	17	0	18
OMSNP0000329	chr1	8346381	G	C	ENSMODG00000011967	XM_001376438.1	DOWN	5	19	14	10	11	10	21	0	11	0	17	0	0	18	0	25
OMSNP0000330	chr1	8346617	A	G	ENSMODG00000011967	XM_001376438.1	DOWN	13	18	12	16	7	14	17	0	21	0	12	0	0	15	0	24
OMSNP0000331	chr1	8346838	C	T	ENSMODG00000011967	XM_001376438.1	DOWN	2	41	0	47	27	25	30	0	18	0	17	0	0	27	0	20
OMSNP0000332	chr1	8346866	G	A	ENSMODG00000011967	XM_001376438.1	DOWN	21	20	26	32	27	23	27	0	24	0	25	0	0	25	0	25
OMSNP0000333	chr1	8346880	C	G	ENSMODG00000011967	XM_001376438.1	DOWN	0	43	0	52	30	20	24	0	25	0	36	0	0	25	0	25
OMSNP0000334	chr1	8347331	T	C	ENSMODG00000011967	XM_001376438.1	DOWN	11	16	13	20	18	16	24	0	17	0	11	0	0	20	0	27
OMSNP0000335	chr1	8347351	C	T	ENSMODG00000011967	XM_001376438.1	DOWN	6	18	9	12	14	19	19	0	11	0	8	0	0	20	0	18
OMSNP0000336	chr1	8605156	A	G			INTER	6	13	2	6	9	12	6	0	4	0	6	0	0	2	0	9
OMSNP0000343	chr1	8614911	C	T	ENSMODG00000011928	FBXO22	DOWN	142	142	289	259	250	0	424	0	247	0	330	0	273	0	322	0
OMSNP0000344	chr1	8615328	G	A	ENSMODG00000011928	FBXO22	SYN	144	160	323	300	128	153	532	0	207	0	329	0	2	224	0	242
OMSNP0000346	chr1	8616412	C	T	ENSMODG00000011928	FBXO22	INTRON	3	7	5	4	13	11	6	0	7	6	1	4	0	13	0	11
OMSNP0000349	chr1	8619241	G	A	ENSMODG00000011928	FBXO22	SYN	93	116	135	202	80	104	173	172	99	90	94	118	0	170	1	148
OMSNP0000350	chr1	8619244	C	T	ENSMODG00000011928	FBXO22	SYN	115	100	195	139	193	0	325	0	189	0	218	0	163	0	151	0
OMSNP0000354	chr1	8626059	A	G	ENSMODG00000011928	FBXO22	SYN	157	160	292	296	158	144	227	253	110	120	201	191	0	267	1	269
OMSNP0000363	chr1	8642145	G	A	ENSMODG00000011919	UBE2Q2	DOWN	32	0	15	0	32	0	22	14	27	29	42	41	52	0	75	0
OMSNP0000364	chr1	8642237	G	A	ENSMODG00000011919	UBE2Q2	DOWN	14	14	8	4	9	10	23	0	45	0	96	0	0	67	0	67
OMSNP0000365	chr1	8642605	G	A	ENSMODG00000011919	UBE2Q2	DOWN	0	10	0	10	18	4	4	4	6	20	24	17	0	26	0	33
OMSNP0000368	chr1	8642880	T	A	ENSMODG00000011919	UBE2Q2	DOWN	0	114	1	92	76	55	64	48	48	34	72	51	0	71	0	85
OMSNP0000369	chr1	8647275	G	A	ENSMODG00000011919	UBE2Q2	SYN	0	139	0	135	65	60	62	58	38	36	50	58	0	75	0	67
OMSNP0000372	chr1	8685545	G	C	ENSMODG00000011919	UBE2Q2	SYN	133	0	119	0	100	0	62	54	33	47	58	71	61	0	82	0
OMSNP0000375	chr1	8970991	A	T	ENSMODG00000011727	PSMA4	INTRON	30	37	19	15	40	0	31	37	89	102	120	133	197	0	164	0
OMSNP0000379	chr1	8972984	T	C	ENSMODG00000011727	PSMA4	SYN	1	841	3	699	264	316	277	328	236	282	361	435	1	622	1	519
OMSNP0000382	chr1	8973240	C	T	ENSMODG00000011727	PSMA4	SYN	531	580	636	608	966	0	483	459	415	407	604	620	897	0	772	0
OMSNP0000383	chr1	8974222	G	A	ENSMODG00000011727	PSMA4	SYN	490	483	486	458	915	0	461	401	424	326	582	592	821	0	738	0
OMSNP0000390	chr1	8979469	C	T	ENSMODG00000011727	PSMA4	INTRON	5	13	4	2	11	0	0	2	2	5	2	6	7	0	5	0
OMSNP0000391	chr1	8979591	C	T	ENSMODG00000011727	PSMA4	INTRON	3	20	3	4	8	0	2	13	4	10	5	6	8	0	6	0
OMSNP0000392	chr1	8979606	T	A	ENSMODG00000011727	PSMA4	INTRON	3	16	3	2	10	0	1	12	3	9	1	8	2	0	4	0
OMSNP0000393	chr1	8979650	G	A	ENSMODG00000011727	PSMA4	INTRON	6	11	0	1	14	0	4	8	5	7	2	5	5	0	3	0
OMSNP0000394	chr1	8979726	A	G	ENSMODG00000011727	PSMA4	INTRON	3	14	4	2	6	0	3	5	4	5	3	8	3	0	9	0
OMSNP0000397	chr1	8980107	T	C	ENSMODG00000011727	PSMA4	INTRON	363	387	350	326	511	0	278	290	284	316	333	364	551	0	523	0
OMSNP0000399	chr1	8984716	G	C	ENSMODG00000011775	AGPHD1	DOWN	7	5	0	3	7	7	4	0	3	0	5	0	0	0	0	4
OMSNP0000400	chr1	8984873	C	T	ENSMODG00000011775	AGPHD1	DOWN	5	9	3	7	9	10	5	0	4	0	4	0	0	6	0	2
OMSNP0000401	chr1	8984997	G	A	ENSMODG00000011775	AGPHD1	DOWN	8	7	1	4	20	0	0	2	4	4	0	1	1	0	2	0
OMSNP0000407	chr1	8986447	G	C	ENSMODG00000011775	AGPHD1	DOWN	3	5	0	1	8	4	1	1	3	2	0	5	0	3	0	2
OMSNP0000409	chr1	8986741	G	A	ENSMODG00000011775	AGPHD1	DOWN	0	10	0	4	7	4	8	0	0	0	3	0	0	1	0	4
OMSNP0000410	chr1	8986787	C	T	ENSMODG00000011775	AGPHD1	DOWN	0	13	0	6	10	6	1	0	4	0	7	0	0	2	0	5
OMSNP0000413	chr1	8987186	G	A	ENSMODG00000011775	AGPHD1	NON_SYN	4	15	0	1	4	7	7	0	4	0	4	0	0	4	0	2
OMSNP0000414	chr1	8989706	C	A	ENSMODG00000011775	AGPHD1	SYN	0	9	0	7	11	3	8	0	4	0	3	0	0	2	0	1
OMSNP0000417	chr1	8997640	C	T	ENSMODG00000011775	AGPHD1	SYN	1	8	1	3	10	4	3	0	3	0	2	3	0	3	0	5
OMSNP0000418	chr1	9009315	G	T	ENSMODG00000011768	ENSMODG00000011768	DOWN	0	196	0	206	85	97	104	114	92	95	122	130	0	196	1	182
OMSNP0000419	chr1	9009653	T	C	ENSMODG00000011768	ENSMODG00000011768	DOWN	54	47	34	38	79	0	90	0	129	0	185	0	109	0	113	0
OMSNP0000420	chr1	9009959	A	G	ENSMODG00000011768	ENSMODG00000011768	DOWN	12	5	8	8	11	2	24	0	108	0	171	0	0	40	1	45
OMSNP0000421	chr1	9009984	C	G	ENSMODG00000011768	ENSMODG00000011768	DOWN	0	16	0	3	13	3	15	13	79	56	104	88	0	12	0	11
OMSNP0000428	chr1	9141175	C	T	ENSMODG00000011710	CRABP1	SYN	1575	1204	1259	1064	2495	0	3396	0	870	0	1267	0	1297	0	1276	0
OMSNP0000434	chr1	9141678	A	T	ENSMODG00000011710	CRABP1	UP	206	194	184	168	367	0	621	0	290	0	424	0	437	0	508	0
OMSNP0000435	chr1	9141681	T	G	ENSMODG00000011710	CRABP1	UP	60	55	76	63	96	0	182	0	77	0	96	0	99	0	138	0
OMSNP0000443	chr1	9205211	A	G	ENSMODG00000011702	WDR61	SYN	0	292	2	333	119	160	215	0	230	0	407	0	1	332	1	258
OMSNP0000444	chr1	9206406	T	C	ENSMODG00000011702	WDR61	SYN	204	198	153	167	322	0	229	0	274	0	361	0	253	0	236	0
OMSNP0000453	chr1	9219886	T	C	ENSMODG00000025372	ENSMODG00000025372	UP	12	8	14	14	21	0	18	0	8	0	10	0	8	0	11	0
OMSNP0000454	chr1	9220036	A	G	ENSMODG00000025372	ENSMODG00000025372	UP	23	23	14	11	21	0	28	0	1	0	5	0	4	0	8	0
OMSNP0000455	chr1	9220270	A	G	ENSMODG00000025372	ENSMODG00000025372	UP	10	11	3	23	7	6	21	0	1	0	4	0	0	4	0	1
OMSNP0000456	chr1	9220283	T	C	ENSMODG00000025372	ENSMODG00000025372	UP	5	12	7	20	7	6	26	0	2	0	6	0	0	5	0	6
OMSNP0000457	chr1	9220710	A	C	ENSMODG00000025372	ENSMODG00000025372	UP	0	29	0	36	15	7	27	0	7	0	10	0	0	1	0	7
OMSNP0000458	chr1	9221512	A	G	ENSMODG00000011688	DNAJA4	SYN	0	46	0	43	24	14	27	18	10	9	4	8	0	15	0	10
OMSNP0000459	chr1	9277850	T	C			INTER	45	16	139	113	20	21	169	0	12	0	30	0	0	21	0	31
OMSNP0000463	chr1	9367169	T	A	ENSMODG00000011666	ACSBG1	SYN	43	49	90	133	93	0	71	77	7	5	6	22	27	0	22	0
OMSNP0000464	chr1	9372515	A	C	ENSMODG00000011666	ACSBG1	SYN	59	42	145	112	49	44	74	80	12	15	19	16	0	28	0	31
OMSNP0000465	chr1	9377259	C	T	ENSMODG00000011666	ACSBG1	SYN	0	100	0	226	42	53	100	92	7	5	10	15	0	26	0	19
OMSNP0000466	chr1	9377262	G	A	ENSMODG00000011666	ACSBG1	SYN	99	0	237	0	101	0	104	95	7	4	10	15	30	0	20	0
OMSNP0000467	chr1	9380635	A	G	ENSMODG00000011666	ACSBG1	SYN	0	107	1	230	34	45	65	76	9	17	19	14	0	28	0	19
OMSNP0000470	chr1	9386160	A	T	ENSMODG00000011666	ACSBG1	DOWN	72	0	172	0	63	0	40	52	8	4	13	9	20	0	16	0
OMSNP0000471	chr1	9386321	T	C	ENSMODG00000011666	ACSBG1	DOWN	81	0	144	0	64	0	43	62	5	9	8	12	25	0	14	0
OMSNP0000472	chr1	9387327	G	A	ENSMODG00000011666	ACSBG1	DOWN	0	207	0	137	93	71	106	0	110	0	154	0	1	106	0	137
OMSNP0000473	chr1	9387385	C	T	ENSMODG00000011666	ACSBG1	DOWN	0	182	0	113	81	59	121	0	116	0	115	0	0	85	0	94
OMSNP0000474	chr1	9387412	C	T	ENSMODG00000011666	ACSBG1	DOWN	137	143	90	90	176	0	147	0	126	0	188	0	106	0	124	0
OMSNP0000475	chr1	9387438	G	C	ENSMODG00000011666	ACSBG1	DOWN	286	0	216	0	199	0	64	101	68	51	80	111	121	0	145	0
OMSNP0000476	chr1	9387633	C	T	ENSMODG00000011642	IDH3A	DOWN	123	38	72	24	215	0	55	78	61	56	69	94	86	0	95	0
OMSNP0000477	chr1	9387776	C	T	ENSMODG00000011642	IDH3A	DOWN	106	122	72	58	93	110	138	0	116	0	181	0	0	101	0	122
OMSNP0000478	chr1	9387870	C	T	ENSMODG00000011642	IDH3A	DOWN	122	137	97	85	112	91	179	0	186	0	282	0	0	142	1	148
OMSNP0000479	chr1	9387906	A	G	ENSMODG00000011642	IDH3A	DOWN	229	0	144	0	191	0	71	78	67	85	99	128	140	0	105	0
OMSNP0000480	chr1	9387966	C	T	ENSMODG00000011642	IDH3A	DOWN	1	251	0	179	119	98	78	87	54	93	114	101	0	126	0	135
OMSNP0000481	chr1	9388082	G	A	ENSMODG00000011642	IDH3A	DOWN	55	40	45	32	102	0	76	0	95	0	122	0	59	0	70	0
OMSNP0000482	chr1	9388147	C	T	ENSMODG00000011642	IDH3A	DOWN	0	58	0	60	34	36	21	21	25	27	38	36	0	56	0	51
OMSNP0000483	chr1	9388235	C	T	ENSMODG00000011642	IDH3A	DOWN	165	127	65	44	119	83	104	78	111	71	151	156	0	138	0	155
OMSNP0000484	chr1	9388293	C	T	ENSMODG00000011642	IDH3A	DOWN	132	100	66	62	103	94	191	0	223	0	397	0	0	213	0	172
OMSNP0000485	chr1	9388637	A	G	ENSMODG00000011642	IDH3A	DOWN	0	452	1	387	201	177	311	0	309	0	395	0	2	290	0	312
OMSNP0000488	chr1	9392123	G	A	ENSMODG00000011642	IDH3A	SYN	712	0	511	0	554	0	248	237	245	257	339	362	430	0	507	0
OMSNP0000502	chr1	9396723	G	T	ENSMODG00000011642	IDH3A	SYN	333	409	279	361	627	0	501	0	495	0	661	0	435	0	420	0
OMSNP0000508	chr1	9407559	T	G	ENSMODG00000011642	IDH3A	INTRON	0	19	0	23	8	13	11	6	3	4	11	9	0	5	0	9
OMSNP0000512	chr1	9444185	T	C	ENSMODG00000011624	CIB2	UP	0	64	1	48	20	26	19	26	21	17	23	21	0	28	0	33
OMSNP0000513	chr1	9444241	G	A	ENSMODG00000011624	CIB2	UP	0	72	0	50	33	25	17	17	28	13	23	22	0	25	0	29
OMSNP0000514	chr1	9444279	G	C	ENSMODG00000011624	CIB2	UP	0	109	0	89	45	41	34	30	51	25	49	32	0	48	1	54
OMSNP0000516	chr1	9471422	G	C	ENSMODG00000011624	CIB2	SYN	0	91	0	89	63	58	30	30	37	28	47	35	0	63	0	43
OMSNP0000517	chr1	9526190	C	T	ENSMODG00000011556	TBC1D2B	SYN	0	29	0	12	13	9	5	4	13	8	9	3	0	11	0	9
OMSNP0000518	chr1	9526367	G	A	ENSMODG00000027054	ENSMODG00000027054	DOWN	0	24	0	9	6	6	2	4	2	7	9	8	0	2	0	12
OMSNP0000519	chr1	9526400	G	C	ENSMODG00000027054	ENSMODG00000027054	DOWN	0	15	0	9	9	8	5	4	3	3	12	11	0	7	0	16
OMSNP0000520	chr1	9526413	T	A	ENSMODG00000027054	ENSMODG00000027054	DOWN	0	21	0	12	10	11	6	5	4	3	17	14	0	8	0	20
OMSNP0000521	chr1	9526430	G	T	ENSMODG00000027054	ENSMODG00000027054	DOWN	0	34	0	14	9	12	7	6	7	6	19	13	0	8	0	22
OMSNP0000522	chr1	9573876	T	G	ENSMODG00000011556	TBC1D2B	SYN	31	20	5	8	47	0	27	0	24	0	34	0	20	0	30	0
OMSNP0000523	chr1	9588826	C	T	ENSMODG00000011556	TBC1D2B	SYN	6	11	1	3	10	9	11	0	10	0	5	0	0	11	0	20
OMSNP0000525	chr1	9604639	A	G	ENSMODG00000011556	TBC1D2B	NON_SYN	21	29	25	9	47	0	12	16	12	19	31	28	14	0	17	0
OMSNP0000526	chr1	9610282	C	T	ENSMODG00000011556	TBC1D2B	SYN	26	20	11	8	59	0	14	13	22	18	17	23	21	0	26	0
OMSNP0000527	chr1	9625157	C	T	ENSMODG00000011556	TBC1D2B	SYN	31	28	21	9	46	0	13	10	23	18	27	20	21	0	36	0
OMSNP0000528	chr1	9625665	G	A	ENSMODG00000011556	TBC1D2B	DOWN	36	30	14	10	39	30	24	0	27	0	52	0	0	22	0	31
OMSNP0000529	chr1	9625988	T	C	ENSMODG00000011556	TBC1D2B	DOWN	31	28	9	17	49	0	12	13	13	16	22	21	23	0	26	0
OMSNP0000531	chr1	9628066	T	C	ENSMODG00000011556	TBC1D2B	DOWN	0	40	0	17	30	29	11	15	10	11	23	14	0	27	0	28
OMSNP0000532	chr1	9628198	T	C	ENSMODG00000011556	TBC1D2B	DOWN	39	45	23	17	74	0	22	0	28	0	33	0	25	0	33	0
OMSNP0000533	chr1	9628394	A	T	ENSMODG00000011556	TBC1D2B	DOWN	39	54	15	17	94	0	39	0	44	0	52	0	62	0	38	0
OMSNP0000534	chr1	9628539	C	G	ENSMODG00000011556	TBC1D2B	DOWN	37	32	13	10	78	0	24	5	16	18	28	16	33	0	28	0
OMSNP0000535	chr1	9672346	G	A	ENSMODG00000011540	ADAMTS7	DOWN	29	23	13	14	24	22	24	19	6	9	14	12	0	21	1	34
OMSNP0000536	chr1	9672817	G	A	ENSMODG00000011540	ADAMTS7	NON_SYN	32	37	14	14	29	28	42	0	24	0	36	0	0	37	0	40
OMSNP0000537	chr1	9672889	T	G	ENSMODG00000011540	ADAMTS7	NON_SYN	41	33	24	22	84	0	49	0	22	0	32	0	26	0	33	0
OMSNP0000539	chr1	9692158	A	G	ENSMODG00000011540	ADAMTS7	SYN	25	28	20	8	37	34	31	0	25	0	39	0	0	18	0	33
OMSNP0000540	chr1	9694796	C	T	ENSMODG00000011540	ADAMTS7	SYN	22	30	8	12	20	29	39	0	12	0	24	0	0	16	0	18
OMSNP0000541	chr1	9694832	C	T	ENSMODG00000011540	ADAMTS7	SYN	38	30	15	17	34	27	49	0	34	0	41	0	0	21	0	28
OMSNP0000543	chr1	9694865	T	C	ENSMODG00000011540	ADAMTS7	SYN	47	32	19	7	33	27	50	0	24	0	41	0	0	22	0	30
OMSNP0000544	chr1	9695846	A	G	ENSMODG00000011540	ADAMTS7	SYN	21	34	18	15	28	23	23	0	32	0	37	0	0	13	0	14
OMSNP0000545	chr1	9697327	A	G	ENSMODG00000011540	ADAMTS7	SYN	31	30	22	16	34	22	57	0	19	0	27	0	0	22	0	42
OMSNP0000546	chr1	9697369	G	A	ENSMODG00000011540	ADAMTS7	SYN	40	22	17	11	43	14	46	0	27	0	34	0	0	22	0	33
OMSNP0000551	chr1	9700791	C	T	ENSMODG00000011540	ADAMTS7	INTRON	27	17	12	13	16	17	18	17	6	10	13	21	0	18	0	18
OMSNP0000552	chr1	9700826	T	C	ENSMODG00000011540	ADAMTS7	NON_SYN	21	24	18	9	25	25	15	20	5	13	12	21	0	20	0	29
OMSNP0000553	chr1	9700903	T	A	ENSMODG00000011540	ADAMTS7	SYN	33	24	25	17	23	34	19	33	16	15	25	18	0	28	0	32
OMSNP0000554	chr1	9701111	C	A	ENSMODG00000011540	ADAMTS7	INTRON	26	16	16	17	19	10	24	0	20	0	25	0	0	12	0	18
OMSNP0000555	chr1	9701170	A	G	ENSMODG00000011540	ADAMTS7	SYN	25	22	9	30	24	26	27	0	20	0	31	0	0	17	0	18
OMSNP0000556	chr1	9701193	C	T	ENSMODG00000011540	ADAMTS7	NON_SYN	17	17	21	8	50	0	33	0	25	0	24	0	16	0	15	0
OMSNP0000557	chr1	9701212	T	C	ENSMODG00000011540	ADAMTS7	SYN	25	19	8	15	31	21	16	15	16	11	14	15	1	21	0	26
OMSNP0000558	chr1	9701527	A	T	ENSMODG00000011540	ADAMTS7	NON_SYN	22	29	17	13	16	23	32	0	21	0	28	0	0	16	0	21
OMSNP0000559	chr1	9721694	C	T	ENSMODG00000011540	ADAMTS7	SYN	18	27	7	6	11	20	39	0	17	0	20	0	0	10	0	10
OMSNP0000560	chr1	9726313	G	A	ENSMODG00000011540	ADAMTS7	SYN	27	17	10	12	19	8	28	0	18	0	32	0	0	6	0	15
OMSNP0000562	chr1	9754890	G	C	ENSMODG00000011540	ADAMTS7	SYN	25	29	8	9	19	24	31	0	25	0	29	0	0	21	0	29
OMSNP0000563	chr1	9792516	T	C	ENSMODG00000011540	ADAMTS7	SYN	22	26	7	9	40	0	32	0	22	0	27	0	11	0	16	0
OMSNP0000564	chr1	9806861	T	C	ENSMODG00000011540	ADAMTS7	SYN	0	36	0	19	21	22	9	9	7	7	9	12	0	13	0	13
OMSNP0000565	chr1	9811072	G	T	ENSMODG00000011540	ADAMTS7	NON_SYN	0	48	0	24	12	13	18	19	12	9	13	15	0	15	0	19
OMSNP0000566	chr1	9841435	A	G	ENSMODG00000011540	ADAMTS7	SYN	7	17	12	12	15	12	5	12	7	11	7	10	0	13	0	16
OMSNP0000567	chr1	9841483	G	A	ENSMODG00000011540	ADAMTS7	SYN	0	14	0	6	20	4	17	5	7	2	8	5	0	5	0	5
OMSNP0000587	chr1	9952240	G	A	ENSMODG00000011517	XM_001363080.1	SYN	3	826	0	821	465	395	1070	0	630	0	944	0	1	619	2	586
OMSNP0000600	chr1	9961336	C	T	ENSMODG00000011517	XM_001363080.1	DOWN	0	237	1	174	120	92	261	0	272	0	509	0	0	281	1	265
OMSNP0000601	chr1	9961354	T	C	ENSMODG00000011517	XM_001363080.1	DOWN	0	306	2	205	139	97	318	0	337	0	594	0	1	324	1	313
OMSNP0000602	chr1	9962008	C	A	ENSMODG00000011517	XM_001363080.1	DOWN	0	38	0	17	19	13	60	0	106	0	141	0	0	122	0	108
OMSNP0000603	chr1	9962267	C	G	ENSMODG00000011517	XM_001363080.1	DOWN	0	208	0	265	125	108	350	0	168	0	222	0	1	166	1	186
OMSNP0000605	chr1	10295194	A	C	ENSMODG00000011166	SNCG	DOWN	10	12	10	16	14	0	4	13	2	5	5	7	4	0	6	0
OMSNP0000606	chr1	10295390	A	G	ENSMODG00000011166	SNCG	DOWN	147	113	182	192	106	122	262	0	79	0	124	0	0	55	1	88
OMSNP0000607	chr1	10295398	C	T	ENSMODG00000011166	SNCG	DOWN	142	110	177	194	101	123	236	0	76	0	124	0	1	55	0	82
OMSNP0000608	chr1	10295474	A	G	ENSMODG00000011166	SNCG	DOWN	1	211	3	298	78	88	61	123	36	42	39	83	0	49	0	80
OMSNP0000613	chr1	10301315	C	T	ENSMODG00000011166	SNCG	SYN	177	140	275	253	354	0	116	215	44	70	84	104	65	0	121	0
OMSNP0000614	chr1	10304889	T	C	ENSMODG00000011166	SNCG	SYN	125	87	190	129	217	0	97	108	27	39	33	69	56	0	64	0
OMSNP0000618	chr1	10353729	C	T	ENSMODG00000011163	MMRN2	DOWN	0	24	0	14	26	10	10	0	11	0	13	0	0	13	0	12
OMSNP0000619	chr1	10353751	A	G	ENSMODG00000011163	MMRN2	DOWN	0	20	0	16	17	7	3	1	5	2	3	7	0	11	0	10
OMSNP0000620	chr1	10355979	G	A	ENSMODG00000011158	BMPR1A	DOWN	14	11	16	15	16	9	14	0	47	0	70	0	0	22	0	30
OMSNP0000621	chr1	10356343	C	T	ENSMODG00000011158	BMPR1A	DOWN	59	45	59	28	36	38	69	0	67	0	92	0	0	44	2	60
OMSNP0000622	chr1	10356362	T	C	ENSMODG00000011158	BMPR1A	DOWN	45	58	31	48	87	0	56	0	61	0	69	0	52	0	69	0
OMSNP0000623	chr1	10356523	G	A	ENSMODG00000011158	BMPR1A	DOWN	6	12	3	2	11	0	13	0	23	0	41	0	21	0	29	0
OMSNP0000624	chr1	10357314	T	C	ENSMODG00000011158	BMPR1A	DOWN	56	41	36	16	55	37	61	0	79	0	67	0	0	41	0	66
OMSNP0000625	chr1	10357424	G	A	ENSMODG00000011158	BMPR1A	DOWN	38	44	26	22	38	38	45	0	65	0	87	0	0	44	0	55
OMSNP0000626	chr1	10357426	C	T	ENSMODG00000011158	BMPR1A	DOWN	38	40	30	20	37	36	45	0	64	0	88	0	0	45	1	53
OMSNP0000627	chr1	10357473	C	T	ENSMODG00000011158	BMPR1A	DOWN	18	23	15	16	55	0	35	0	61	0	56	0	31	0	39	0
OMSNP0000628	chr1	10358893	A	C	ENSMODG00000011158	BMPR1A	DOWN	8	35	5	13	25	0	26	0	42	0	56	0	23	0	36	0
OMSNP0000629	chr1	10358990	C	A	ENSMODG00000011158	BMPR1A	DOWN	25	13	9	3	5	9	18	0	26	0	38	0	0	22	1	21
OMSNP0000630	chr1	10358991	G	A	ENSMODG00000011158	BMPR1A	DOWN	36	0	12	0	13	0	11	7	18	8	19	19	21	0	20	0
OMSNP0000631	chr1	10360119	A	G	ENSMODG00000011158	BMPR1A	DOWN	43	61	29	43	79	0	47	0	55	0	52	0	58	0	64	0
OMSNP0000632	chr1	10365827	G	A	ENSMODG00000011158	BMPR1A	SYN	41	38	36	15	29	40	37	0	55	0	55	0	0	44	0	30
OMSNP0000633	chr1	10373424	G	A	ENSMODG00000011158	BMPR1A	SYN	45	24	23	14	31	17	34	0	48	0	62	0	0	44	0	31
OMSNP0000634	chr1	10373451	T	A	ENSMODG00000011158	BMPR1A	SYN	45	28	25	23	24	25	30	0	34	0	53	0	0	34	0	39
OMSNP0000635	chr1	10509645	C	A			INTER	25	40	32	37	44	0	4	6	7	6	26	28	4	0	38	0
OMSNP0000638	chr1	10544362	A	C	ENSMODG00000011146	LDB3	DOWN	35	39	0	1	82	0	1	0	6	0	2	0	1	0	1	0
OMSNP0000639	chr1	10544513	G	A	ENSMODG00000011146	LDB3	DOWN	1	118	0	1	62	73	1	0	2	3	6	3	0	2	0	5
OMSNP0000640	chr1	10544570	C	T	ENSMODG00000011146	LDB3	DOWN	61	65	0	0	60	79	0	0	3	0	4	0	0	3	0	3
OMSNP0000643	chr1	10544666	T	C	ENSMODG00000011146	LDB3	DOWN	85	91	0	0	109	69	0	1	4	2	3	1	0	0	0	8
OMSNP0000644	chr1	10544749	C	T	ENSMODG00000011146	LDB3	DOWN	62	61	0	0	78	75	0	1	3	0	9	0	0	4	0	4
OMSNP0000645	chr1	10544763	C	T	ENSMODG00000011146	LDB3	DOWN	60	59	0	0	71	73	0	1	3	0	10	0	0	3	0	5
OMSNP0000646	chr1	10544811	T	A	ENSMODG00000011146	LDB3	DOWN	48	12	0	0	34	17	0	0	1	0	0	0	0	0	0	1
OMSNP0000649	chr1	10545785	C	T	ENSMODG00000011146	LDB3	DOWN	27	9	0	0	21	18	0	0	0	2	4	3	0	2	0	3
OMSNP0000650	chr1	10545905	C	T	ENSMODG00000011146	LDB3	DOWN	32	39	0	0	70	0	0	0	2	0	3	0	0	0	1	0
OMSNP0000651	chr1	10545975	C	T	ENSMODG00000011146	LDB3	DOWN	69	78	0	0	158	0	0	0	6	0	6	0	2	0	4	0
OMSNP0000652	chr1	10545976	A	G	ENSMODG00000011146	LDB3	DOWN	0	150	0	0	82	75	0	0	3	3	4	2	0	2	0	3
OMSNP0000653	chr1	10546150	G	A	ENSMODG00000011146	LDB3	DOWN	0	85	0	0	52	54	0	0	3	0	4	0	0	1	0	2
OMSNP0000654	chr1	10546366	A	G	ENSMODG00000011146	LDB3	DOWN	52	74	0	0	50	56	0	0	2	0	4	0	0	0	0	2
OMSNP0000655	chr1	10558404	G	A	ENSMODG00000011146	LDB3	SYN	52	83	0	0	66	72	0	0	1	4	4	0	0	1	0	4
OMSNP0000657	chr1	10588105	A	T	ENSMODG00000011146	LDB3	DOWN	59	32	0	0	59	66	0	0	0	0	1	0	0	0	0	0
OMSNP0000658	chr1	10588271	C	T	ENSMODG00000011146	LDB3	DOWN	1	89	0	0	53	78	0	0	2	0	0	1	0	1	0	0
OMSNP0000659	chr1	10588285	G	A	ENSMODG00000011146	LDB3	DOWN	29	36	0	0	119	0	0	0	2	0	4	0	1	0	0	0
OMSNP0000660	chr1	10588499	A	G	ENSMODG00000011146	LDB3	DOWN	29	57	0	0	113	0	0	0	2	0	3	0	0	0	0	0
OMSNP0000661	chr1	10588509	G	C	ENSMODG00000011146	LDB3	DOWN	0	84	0	0	54	60	0	0	0	1	2	0	0	0	0	0
OMSNP0000662	chr1	10601077	T	C	ENSMODG00000011146	LDB3	SYN	139	160	0	0	309	0	0	0	1	3	0	1	0	0	4	0
OMSNP0000665	chr1	10625837	C	T	ENSMODG00000011146	LDB3	SYN	141	148	1	0	274	0	1	0	7	0	12	0	1	0	6	0
OMSNP0000667	chr1	10665707	T	G			INTER	19	16	0	0	23	12	0	0	0	0	0	2	0	0	0	0
OMSNP0000668	chr1	10855564	T	G	ENSMODG00000011102	WAPAL	UP	31	26	23	17	25	14	26	15	29	23	32	34	0	34	1	44
OMSNP0000673	chr1	10931892	G	A	ENSMODG00000011102	WAPAL	SYN	63	42	30	28	42	29	91	0	83	0	146	0	1	80	0	68
OMSNP0000684	chr1	10943949	G	A	ENSMODG00000011102	WAPAL	DOWN	21	13	21	14	20	14	23	11	37	31	57	43	1	75	0	61
OMSNP0000734	chr1	13562645	G	A	ENSMODG00000010952	FAM190B	DOWN	15	18	21	19	18	10	36	0	24	0	15	0	0	15	0	16
OMSNP0000735	chr1	13655839	A	G	ENSMODG00000010952	FAM190B	SYN	20	17	10	16	17	19	36	0	15	0	25	0	0	12	1	14
OMSNP0000736	chr1	14434780	C	T	ENSMODG00000010910	ENSMODG00000010910	UP	40	26	39	24	27	12	24	13	21	8	35	20	0	28	0	45
OMSNP0000737	chr1	14434827	C	T	ENSMODG00000010910	ENSMODG00000010910	NON_SYN	30	36	49	41	26	33	33	27	32	24	47	37	0	45	0	63
OMSNP0000738	chr1	14436540	T	G	ENSMODG00000010910	ENSMODG00000010910	SYN	42	43	64	66	45	41	61	30	43	36	68	47	0	51	0	57
OMSNP0000746	chr1	14466592	T	C	ENSMODG00000010910	ENSMODG00000010910	SYN	59	55	55	46	35	39	123	0	62	0	127	0	0	88	0	86
OMSNP0000747	chr1	14466721	A	G	ENSMODG00000010910	ENSMODG00000010910	SYN	31	42	32	27	25	26	74	0	49	0	107	0	0	42	0	46
OMSNP0000748	chr1	14469403	C	T	ENSMODG00000010910	ENSMODG00000010910	NON_SYN	48	47	54	37	64	39	105	0	89	0	134	0	0	77	1	61
OMSNP0000752	chr1	14488798	A	G	ENSMODG00000010910	ENSMODG00000010910	NON_SYN	71	62	60	46	59	47	118	0	96	0	134	0	1	94	0	80
OMSNP0000753	chr1	14536088	C	T	ENSMODG00000010862	ANUBL1	SYN	10	0	24	0	9	0	14	14	6	6	7	9	9	0	7	0
OMSNP0000754	chr1	14536414	A	G	ENSMODG00000010862	ANUBL1	SYN	15	0	17	0	13	0	9	13	7	6	8	4	8	0	19	0
OMSNP0000755	chr1	14536624	C	T	ENSMODG00000010862	ANUBL1	SYN	15	0	30	0	14	0	4	10	8	3	10	6	13	0	10	0
OMSNP0000760	chr1	14740292	T	C	ENSMODG00000010754	MARCH8	DOWN	9	15	8	7	9	6	14	15	13	14	19	18	0	35	0	25
OMSNP0000761	chr1	14741077	C	G	ENSMODG00000010754	MARCH8	DOWN	34	32	30	27	25	20	61	0	27	0	54	0	0	41	0	28
OMSNP0000762	chr1	14741557	C	A	ENSMODG00000010754	MARCH8	DOWN	12	19	30	23	14	12	26	23	9	6	17	19	0	28	0	26
OMSNP0000763	chr1	14842026	A	G	ENSMODG00000010751	ENSMODG00000010751	DOWN	18	14	6	4	11	10	20	0	11	0	33	0	0	9	0	22
OMSNP0000764	chr1	14842125	C	A	ENSMODG00000010751	ENSMODG00000010751	DOWN	22	17	14	13	19	8	18	0	15	0	36	0	0	26	0	21
OMSNP0000765	chr1	14842140	T	C	ENSMODG00000010751	ENSMODG00000010751	DOWN	18	18	16	4	11	6	8	11	4	7	13	14	0	18	0	14
OMSNP0000766	chr1	14842191	G	C	ENSMODG00000010751	ENSMODG00000010751	DOWN	17	7	9	14	20	6	30	0	18	0	28	0	0	12	0	27
OMSNP0000767	chr1	14842215	C	A	ENSMODG00000010751	ENSMODG00000010751	DOWN	16	13	14	11	18	9	32	0	13	0	21	0	0	12	0	21
OMSNP0000768	chr1	14842258	A	G	ENSMODG00000010751	ENSMODG00000010751	DOWN	12	15	12	15	15	9	17	22	7	12	11	10	0	9	0	21
OMSNP0000769	chr1	14842285	G	A	ENSMODG00000010751	ENSMODG00000010751	DOWN	16	0	23	0	25	0	13	21	3	16	15	15	11	0	28	0
OMSNP0000770	chr1	14842364	G	A	ENSMODG00000010751	ENSMODG00000010751	DOWN	16	3	13	6	7	2	12	0	12	0	17	0	0	1	2	4
OMSNP0000771	chr1	14842421	T	G	ENSMODG00000010751	ENSMODG00000010751	DOWN	12	6	7	15	9	5	6	9	12	13	14	16	0	12	0	19
OMSNP0000772	chr1	14842501	A	G	ENSMODG00000010751	ENSMODG00000010751	DOWN	9	6	10	5	6	2	8	0	10	0	12	0	0	1	0	7
OMSNP0000773	chr1	14842659	A	G	ENSMODG00000010751	ENSMODG00000010751	DOWN	14	14	15	13	15	10	27	0	19	0	18	0	0	8	0	25
OMSNP0000774	chr1	14842673	C	T	ENSMODG00000010751	ENSMODG00000010751	DOWN	11	14	13	11	9	15	21	0	27	0	23	0	0	8	1	22
OMSNP0000775	chr1	14842734	A	G	ENSMODG00000010751	ENSMODG00000010751	DOWN	12	18	15	19	18	19	19	0	12	0	15	0	0	9	0	29
OMSNP0000776	chr1	14842792	A	G	ENSMODG00000010751	ENSMODG00000010751	DOWN	10	14	6	20	13	20	8	0	7	0	12	0	0	9	0	16
OMSNP0000777	chr1	14842795	A	G	ENSMODG00000010751	ENSMODG00000010751	DOWN	11	14	8	17	14	18	9	0	9	0	11	0	0	8	0	14
OMSNP0000778	chr1	14842827	C	G	ENSMODG00000010751	ENSMODG00000010751	DOWN	11	9	9	13	17	10	15	0	12	0	17	0	0	9	0	18
OMSNP0000779	chr1	14842883	C	G	ENSMODG00000010751	ENSMODG00000010751	DOWN	19	16	18	15	18	6	14	10	9	11	20	15	0	15	0	24
OMSNP0000780	chr1	14842912	G	T	ENSMODG00000010751	ENSMODG00000010751	DOWN	16	7	12	9	14	3	22	0	22	0	17	0	0	20	0	25
OMSNP0000781	chr1	14842944	C	A	ENSMODG00000010751	ENSMODG00000010751	DOWN	10	13	6	14	6	6	18	0	22	0	14	0	0	15	0	17
OMSNP0000782	chr1	14842991	C	G	ENSMODG00000010751	ENSMODG00000010751	DOWN	11	11	6	13	10	13	12	0	17	0	25	0	0	17	0	23
OMSNP0000783	chr1	14843426	G	A	ENSMODG00000010751	ENSMODG00000010751	DOWN	11	7	20	9	8	9	13	0	5	0	5	0	0	4	0	10
OMSNP0000784	chr1	14843445	C	T	ENSMODG00000010751	ENSMODG00000010751	DOWN	8	5	14	10	6	9	12	0	9	0	5	0	1	4	0	12
OMSNP0000785	chr1	14843449	T	C	ENSMODG00000010751	ENSMODG00000010751	DOWN	10	7	12	8	4	8	8	3	3	6	3	2	1	4	0	11
OMSNP0000786	chr1	14843469	G	T	ENSMODG00000010751	ENSMODG00000010751	DOWN	21	0	16	0	11	0	8	13	4	7	5	5	6	0	10	0
OMSNP0000788	chr1	14844237	C	T	ENSMODG00000010751	ENSMODG00000010751	NON_SYN	21	12	15	23	15	22	38	0	34	0	35	0	0	15	0	22
OMSNP0000789	chr1	14847816	G	T	ENSMODG00000010751	ENSMODG00000010751	NON_SYN	15	0	26	0	11	0	12	7	6	12	5	9	12	0	9	0
OMSNP0000791	chr1	14934054	A	G	ENSMODG00000010739	IQGAP1	DOWN	161	0	77	0	151	0	33	34	34	38	51	57	54	0	88	0
OMSNP0000798	chr1	14945750	A	G	ENSMODG00000010739	IQGAP1	SYN	157	0	101	0	195	0	32	40	41	57	49	52	38	0	63	0
OMSNP0000799	chr1	14948539	G	A	ENSMODG00000010739	IQGAP1	SYN	199	0	105	0	186	0	45	39	44	48	45	66	66	0	79	0
OMSNP0000802	chr1	14952954	A	G	ENSMODG00000010739	IQGAP1	SYN	27	28	12	20	35	33	29	0	60	0	62	0	0	32	1	43
OMSNP0000837	chr1	15086818	T	C	ENSMODG00000010672	ZNF774	DOWN	11	7	12	5	11	4	10	2	3	4	8	6	1	6	0	9
OMSNP0000838	chr1	15086983	C	T	ENSMODG00000010672	ZNF774	DOWN	29	27	20	25	27	28	23	17	14	12	17	16	0	27	0	39
OMSNP0000839	chr1	15087045	T	G	ENSMODG00000010672	ZNF774	DOWN	29	24	9	16	21	30	15	10	17	8	10	16	0	28	0	28
OMSNP0000840	chr1	15087149	T	C	ENSMODG00000010672	ZNF774	DOWN	23	17	6	14	18	20	15	13	5	11	13	9	0	36	0	19
OMSNP0000858	chr1	15186217	A	G	ENSMODG00000010668	ERLIN1	DOWN	115	99	94	82	101	112	84	82	73	67	117	111	0	147	0	169
OMSNP0000859	chr1	15186236	G	A	ENSMODG00000010668	ERLIN1	DOWN	110	114	107	99	118	129	80	82	89	82	117	111	1	151	0	192
OMSNP0000860	chr1	15186335	T	C	ENSMODG00000010668	ERLIN1	DOWN	97	103	80	83	125	103	65	66	68	85	91	101	0	142	0	109
OMSNP0000861	chr1	15186462	T	C	ENSMODG00000010668	ERLIN1	DOWN	30	47	26	36	20	30	17	23	33	33	46	59	1	90	0	62
OMSNP0000862	chr1	15186480	G	A	ENSMODG00000010668	ERLIN1	DOWN	35	44	34	28	23	37	20	21	36	40	60	56	0	110	0	72
OMSNP0000863	chr1	15186643	C	A	ENSMODG00000010668	ERLIN1	DOWN	57	65	35	23	49	47	39	39	48	40	56	63	0	88	0	78
OMSNP0000865	chr1	15250999	G	A	ENSMODG00000010644	WNT8B	DOWN	6	2	22	33	6	7	20	21	2	3	2	11	0	12	0	2
OMSNP0000866	chr1	15251017	A	G	ENSMODG00000010644	WNT8B	DOWN	7	2	33	47	3	9	20	28	3	4	8	5	0	4	0	4
OMSNP0000867	chr1	15251405	A	G	ENSMODG00000010644	WNT8B	DOWN	5	15	40	56	8	4	17	23	8	8	4	6	0	5	0	10
OMSNP0000868	chr1	15251412	C	T	ENSMODG00000010644	WNT8B	DOWN	6	13	37	53	7	3	18	19	4	4	5	6	0	5	0	10
OMSNP0000869	chr1	15251550	G	A	ENSMODG00000010644	WNT8B	DOWN	6	3	27	30	2	2	10	10	0	3	5	4	0	2	0	9
OMSNP0000870	chr1	15251754	G	A	ENSMODG00000010644	WNT8B	DOWN	7	6	34	27	4	3	35	0	8	0	4	0	0	1	0	4
OMSNP0000871	chr1	15251824	C	T	ENSMODG00000010644	WNT8B	DOWN	5	4	23	22	11	4	9	16	3	0	4	4	0	3	0	2
OMSNP0000872	chr1	15251950	A	G	ENSMODG00000010644	WNT8B	DOWN	6	4	20	19	2	9	17	0	2	0	2	0	0	3	0	7
OMSNP0000873	chr1	15252272	T	C	ENSMODG00000010644	WNT8B	DOWN	5	5	24	31	11	7	12	13	1	4	9	3	0	3	0	3
OMSNP0000874	chr1	15382323	G	A	ENSMODG00000010632	SCD	DOWN	88	59	77	87	50	51	206	0	113	0	179	0	3	90	1	81
OMSNP0000875	chr1	15382512	A	G	ENSMODG00000010632	SCD	DOWN	45	50	54	49	45	50	145	0	90	0	157	0	0	79	0	97
OMSNP0000876	chr1	15382588	A	C	ENSMODG00000010632	SCD	DOWN	211	0	292	0	222	0	156	144	97	81	161	129	114	0	134	0
OMSNP0000877	chr1	15382815	C	T	ENSMODG00000010632	SCD	DOWN	75	69	93	83	64	70	197	0	104	0	184	0	0	91	1	98
OMSNP0000878	chr1	15382995	A	G	ENSMODG00000010632	SCD	DOWN	115	0	147	0	103	0	77	70	43	57	71	64	72	0	61	0
OMSNP0000879	chr1	15383147	A	C	ENSMODG00000010632	SCD	DOWN	70	82	95	83	89	67	103	120	48	39	63	77	0	70	0	80
OMSNP0000880	chr1	15383265	C	T	ENSMODG00000010632	SCD	DOWN	85	92	122	120	81	93	111	139	80	60	90	97	0	79	0	90
OMSNP0000881	chr1	15383267	T	G	ENSMODG00000010632	SCD	DOWN	85	91	116	120	78	93	118	136	78	61	92	96	0	73	0	87
OMSNP0000882	chr1	15383363	A	C	ENSMODG00000010632	SCD	DOWN	59	74	82	97	48	53	76	78	56	60	73	84	1	79	1	83
OMSNP0000883	chr1	15383402	C	T	ENSMODG00000010632	SCD	DOWN	87	85	114	125	69	94	130	137	55	69	97	112	0	78	0	104
OMSNP0000884	chr1	15383535	T	C	ENSMODG00000010632	SCD	DOWN	63	85	136	119	86	57	145	119	88	83	125	135	0	85	0	95
OMSNP0000885	chr1	15383802	T	C	ENSMODG00000010632	SCD	DOWN	61	71	94	61	56	43	72	80	35	43	83	69	1	70	0	53
OMSNP0000886	chr1	15384037	C	T	ENSMODG00000010632	SCD	DOWN	158	0	196	0	120	0	111	126	65	69	68	99	83	0	90	0
OMSNP0000887	chr1	15384040	C	A	ENSMODG00000010632	SCD	DOWN	75	90	119	95	62	62	124	127	64	74	81	106	1	87	1	98
OMSNP0000888	chr1	15384055	C	T	ENSMODG00000010632	SCD	DOWN	68	76	101	78	58	53	258	0	123	0	176	0	2	73	1	83
OMSNP0000889	chr1	15384303	T	G	ENSMODG00000010632	SCD	DOWN	89	77	112	120	65	55	241	0	115	0	166	0	0	85	2	78
OMSNP0000893	chr1	15391528	A	G	ENSMODG00000010632	SCD	SYN	78	70	110	83	56	52	103	100	41	48	86	89	0	85	0	99
OMSNP0000894	chr1	15395790	T	G	ENSMODG00000010632	SCD	SYN	61	49	61	66	38	28	68	70	45	62	48	47	1	42	0	52
OMSNP0000895	chr1	15395923	G	A	ENSMODG00000010632	SCD	SYN	54	32	89	62	37	34	93	81	42	61	96	71	2	67	0	60
OMSNP0000897	chr1	15396984	G	C	ENSMODG00000010632	SCD	UP	24	18	32	26	11	12	75	0	44	0	81	0	0	18	0	21
OMSNP0000898	chr1	15397030	G	C	ENSMODG00000010632	SCD	UP	80	0	99	0	67	0	81	64	36	38	55	63	43	0	71	0
OMSNP0000899	chr1	15494494	A	G	ENSMODG00000010572	CWF19L1	SYN	63	45	77	64	63	51	94	60	72	40	79	91	0	127	0	121
OMSNP0000900	chr1	15494503	G	A	ENSMODG00000010572	CWF19L1	SYN	55	37	76	56	52	39	126	0	100	0	130	0	0	120	0	110
OMSNP0000905	chr1	15502364	G	A	ENSMODG00000026119	SNORA12	DOWN	11	0	9	0	10	0	5	5	7	4	6	4	15	0	13	0
OMSNP0000906	chr1	15503322	G	A	ENSMODG00000010572	CWF19L1	SYN	57	48	67	48	47	51	58	44	67	27	54	65	0	76	1	70
OMSNP0000908	chr1	15515520	G	A	ENSMODG00000010572	CWF19L1	SYN	39	56	61	61	32	38	60	44	48	28	84	53	0	80	0	84
OMSNP0000911	chr1	15528657	T	A	ENSMODG00000010548	BLOC1S2	DOWN	31	16	34	28	12	14	54	0	33	0	44	0	0	27	0	18
OMSNP0000912	chr1	15528669	C	T	ENSMODG00000010548	BLOC1S2	DOWN	30	14	32	24	10	9	36	10	18	15	28	11	0	26	0	16
OMSNP0000913	chr1	15528984	G	A	ENSMODG00000010572	CWF19L1	UP	5	6	6	3	5	7	9	11	2	7	10	13	0	12	0	6
OMSNP0000914	chr1	15529473	T	G	ENSMODG00000010548	BLOC1S2	DOWN	274	241	222	204	252	197	229	198	148	141	182	166	0	311	0	341
OMSNP0000915	chr1	15529659	T	G	ENSMODG00000010548	BLOC1S2	DOWN	681	499	596	426	602	410	601	366	363	221	494	321	1	501	4	574
OMSNP0000928	chr1	15533651	A	T	ENSMODG00000010548	BLOC1S2	UP	52	19	27	8	24	11	25	8	27	10	31	11	0	9	0	23
OMSNP0000931	chr1	15576087	T	C	ENSMODG00000010543	CHUK	SYN	101	0	130	0	90	0	39	42	38	64	72	79	96	0	69	0
OMSNP0000932	chr1	15576123	G	A	ENSMODG00000010543	CHUK	SYN	99	0	134	0	120	0	44	51	43	77	68	61	102	0	83	0
OMSNP0000934	chr1	15585240	G	C	ENSMODG00000010543	CHUK	NON_SYN	86	0	98	0	78	0	27	46	35	33	55	45	84	0	87	0
OMSNP0000935	chr1	15585943	C	T	ENSMODG00000010543	CHUK	DOWN	28	40	47	51	38	39	25	19	31	30	47	35	0	69	0	85
OMSNP0000936	chr1	15586050	A	T	ENSMODG00000010543	CHUK	DOWN	34	7	43	0	44	12	25	12	48	0	56	0	0	15	0	9
OMSNP0000937	chr1	15586186	T	A	ENSMODG00000010543	CHUK	DOWN	34	25	23	28	23	25	23	28	26	32	50	48	0	69	0	57
OMSNP0000938	chr1	15586406	G	A	ENSMODG00000010543	CHUK	DOWN	39	25	36	25	37	33	24	29	33	27	24	44	0	78	0	84
OMSNP0000939	chr1	15614410	C	A	ENSMODG00000010504	XM_001378091.1	DOWN	98	72	83	52	117	84	91	70	113	93	132	122	0	237	2	170
OMSNP0000940	chr1	15614503	T	C	ENSMODG00000010504	XM_001378091.1	DOWN	138	148	96	88	111	129	98	66	112	111	155	181	1	306	0	223
OMSNP0000941	chr1	16130613	A	G	ENSMODG00000010493	CALY	DOWN	32	24	81	97	20	17	198	0	12	0	19	0	0	18	0	27
OMSNP0000942	chr1	16131036	T	C	ENSMODG00000010493	CALY	DOWN	38	32	155	153	31	37	149	133	9	12	9	12	0	26	0	21
OMSNP0000943	chr1	16131093	T	C	ENSMODG00000010493	CALY	DOWN	28	24	123	101	27	29	98	100	12	6	7	8	0	20	0	19
OMSNP0000944	chr1	16131307	A	C	ENSMODG00000010493	CALY	DOWN	26	25	95	126	19	28	122	129	2	7	10	13	0	34	0	18
OMSNP0000945	chr1	16154307	C	T	ENSMODG00000010493	CALY	SYN	70	0	293	0	68	0	121	135	4	12	11	13	28	0	28	0
OMSNP0000949	chr1	16315254	C	T	ENSMODG00000010485	C10orf125	DOWN	29	0	33	0	32	0	23	19	9	7	5	13	10	0	14	0
OMSNP0000958	chr1	16371996	A	C	ENSMODG00000010481	ECHS1	DOWN	9	6	11	3	10	12	21	0	6	0	8	0	0	5	0	11
OMSNP0000959	chr1	16372199	C	T	ENSMODG00000010481	ECHS1	DOWN	97	0	63	0	100	0	24	43	21	19	26	28	38	0	42	0
OMSNP0000960	chr1	16372282	T	A	ENSMODG00000010481	ECHS1	DOWN	72	0	52	0	72	0	14	18	20	16	27	31	38	0	30	0
OMSNP0000964	chr1	16374556	A	G	ENSMODG00000010481	ECHS1	NON_SYN	127	0	62	0	133	0	41	43	40	34	44	46	81	0	60	0
OMSNP0000975	chr1	16382967	C	A	ENSMODG00000010481	ECHS1	SYN	56	47	44	32	43	34	42	0	72	0	66	0	0	51	0	43
OMSNP0000976	chr1	16409315	C	T	ENSMODG00000010464	PAOX	SYN	22	26	10	15	32	28	31	0	32	0	51	0	0	39	0	25
OMSNP0000977	chr1	16409441	A	G	ENSMODG00000010464	PAOX	DOWN	14	13	9	6	13	12	9	10	13	11	14	8	0	23	0	16
OMSNP0000978	chr1	16419211	A	G	ENSMODG00000010450	XM_001378220.1	SYN	43	29	50	45	48	37	53	37	36	43	46	38	0	52	0	75
OMSNP0000979	chr1	16430915	G	A	ENSMODG00000010450	XM_001378220.1	INTRON	5	7	3	4	3	7	9	0	4	0	9	0	0	6	0	11
OMSNP0000981	chr1	16433451	A	G	ENSMODG00000010450	XM_001378220.1	NON_SYN	34	7	47	10	21	7	30	32	30	21	30	32	0	14	0	7
OMSNP0000983	chr1	16439424	C	T	ENSMODG00000010450	XM_001378220.1	DOWN	36	21	57	50	38	7	59	0	48	0	67	0	0	51	0	38
OMSNP0000984	chr1	16439928	C	T	ENSMODG00000010450	XM_001378220.1	DOWN	34	31	6	7	23	14	22	24	36	20	53	34	0	64	0	60
OMSNP0000985	chr1	16442151	T	C	ENSMODG00000025306	A2BDG4_MONDO	DOWN	5	2	11	12	10	5	11	6	2	4	2	0	0	8	0	9
OMSNP0000986	chr1	16442185	T	A	ENSMODG00000025306	A2BDG4_MONDO	DOWN	10	0	30	0	18	0	7	14	1	0	1	0	2	0	6	0
OMSNP0000988	chr1	17392291	A	G	ENSMODG00000010000	RASSF4	DOWN	7	9	7	6	12	15	2	18	5	8	14	9	0	23	0	14
OMSNP0000989	chr1	17392416	C	T	ENSMODG00000010000	RASSF4	DOWN	6	8	3	13	13	14	1	17	11	3	10	9	0	4	0	13
OMSNP0000990	chr1	17392443	A	G	ENSMODG00000010000	RASSF4	DOWN	11	9	10	11	8	6	8	9	7	0	6	16	0	3	0	11
OMSNP0000991	chr1	17392784	A	G	ENSMODG00000010000	RASSF4	DOWN	6	10	5	12	11	10	6	6	3	7	11	4	0	11	0	22
OMSNP0000992	chr1	17436774	C	T			INTER	13	0	15	0	14	0	14	12	5	5	5	9	6	0	8	0
OMSNP0001000	chr1	18268247	T	C	ENSMODG00000009971	CXCL12	INTRON	253	251	92	116	178	222	98	107	73	76	160	146	0	195	0	188
OMSNP0001002	chr1	18268812	A	G	ENSMODG00000009971	CXCL12	INTRON	267	300	139	123	246	274	110	124	77	93	140	140	0	238	0	247
OMSNP0001003	chr1	18269036	A	G	ENSMODG00000009971	CXCL12	INTRON	263	308	69	81	210	218	242	0	182	0	313	0	1	284	0	287
OMSNP0001004	chr1	18269091	C	T	ENSMODG00000009971	CXCL12	INTRON	345	383	101	133	259	280	264	0	230	0	391	0	0	351	0	310
OMSNP0001005	chr1	18269253	C	T	ENSMODG00000009971	CXCL12	INTRON	530	558	174	209	400	446	393	0	337	0	479	0	1	385	0	364
OMSNP0001006	chr1	18269410	A	T	ENSMODG00000009971	CXCL12	INTRON	302	266	115	99	258	258	108	119	69	63	123	87	1	197	0	153
OMSNP0001007	chr1	18269450	C	A	ENSMODG00000009971	CXCL12	INTRON	270	291	119	115	232	289	134	108	77	95	116	143	1	226	1	234
OMSNP0001008	chr1	18269480	C	T	ENSMODG00000009971	CXCL12	INTRON	319	324	142	128	333	307	285	0	205	0	299	0	0	250	2	282
OMSNP0001009	chr1	18275074	G	A	ENSMODG00000009971	CXCL12	INTRON	8	21	6	6	15	10	14	7	16	4	29	13	6	4	24	7
OMSNP0001010	chr1	18275171	A	G	ENSMODG00000009971	CXCL12	INTRON	47	38	30	14	43	31	43	0	51	0	74	0	0	59	0	46
OMSNP0001011	chr1	18275766	A	G	ENSMODG00000009971	CXCL12	INTRON	46	65	20	29	44	54	20	19	46	27	73	65	0	67	0	90
OMSNP0001012	chr1	18275924	A	G	ENSMODG00000009971	CXCL12	INTRON	29	27	10	8	22	25	34	0	67	0	108	0	0	59	0	21
OMSNP0001013	chr1	18276256	T	C	ENSMODG00000009971	CXCL12	INTRON	71	73	27	16	58	58	44	26	34	28	51	55	0	82	0	74
OMSNP0001014	chr1	18278247	C	T	ENSMODG00000009971	CXCL12	INTRON	95	81	41	31	61	55	44	28	40	39	55	39	0	67	0	84
OMSNP0001015	chr1	18278248	C	T	ENSMODG00000009971	CXCL12	INTRON	91	82	44	31	64	50	41	26	41	39	52	37	0	68	0	80
OMSNP0001016	chr1	18278301	A	G	ENSMODG00000009971	CXCL12	INTRON	53	56	24	15	49	43	21	29	41	26	63	38	0	86	0	64
OMSNP0001032	chr1	19475965	G	A	ENSMODG00000009951	BBS4	SYN	32	44	60	75	37	42	138	0	39	25	24	37	0	73	0	62
OMSNP0001033	chr1	19476014	G	A	ENSMODG00000009951	BBS4	DOWN	39	40	49	65	22	32	86	0	66	0	86	0	0	75	0	59
OMSNP0001034	chr1	19479759	A	G	ENSMODG00000009941	ADPGK	DOWN	12	6	15	3	11	7	30	0	11	7	23	12	0	26	0	23
OMSNP0001035	chr1	19479908	C	T	ENSMODG00000009941	ADPGK	DOWN	46	35	23	11	27	21	44	0	38	0	65	0	0	47	0	41
OMSNP0001036	chr1	19479931	T	C	ENSMODG00000009941	ADPGK	DOWN	43	34	19	10	27	18	34	0	17	15	29	29	0	29	1	40
OMSNP0001037	chr1	19480344	A	G	ENSMODG00000009941	ADPGK	DOWN	22	19	19	11	19	11	29	0	21	17	24	30	0	40	0	40
OMSNP0001038	chr1	19480775	T	C	ENSMODG00000009941	ADPGK	DOWN	43	39	19	22	26	24	40	0	42	0	74	0	0	48	1	55
OMSNP0001039	chr1	19480877	T	G	ENSMODG00000009941	ADPGK	DOWN	30	44	25	42	27	42	42	0	22	45	48	57	0	81	0	78
OMSNP0001040	chr1	19480913	C	T	ENSMODG00000009941	ADPGK	DOWN	30	31	20	21	32	36	37	0	60	0	81	0	1	44	0	56
OMSNP0001041	chr1	19481088	T	A	ENSMODG00000009941	ADPGK	DOWN	41	30	42	19	35	16	30	0	49	0	103	0	15	18	15	45
OMSNP0001042	chr1	19481780	C	G	ENSMODG00000009941	ADPGK	NON_SYN	46	42	33	38	48	28	62	0	39	52	42	58	0	73	0	83
OMSNP0001043	chr1	19481781	T	C	ENSMODG00000009941	ADPGK	NON_SYN	47	43	34	38	50	28	65	0	46	53	49	60	0	70	0	83
OMSNP0001044	chr1	19510415	G	A	ENSMODG00000009941	ADPGK	SYN	38	40	36	31	39	47	51	0	64	0	85	0	0	59	1	65
OMSNP0001045	chr1	19528836	T	G	ENSMODG00000009941	ADPGK	NON_SYN	29	25	6	27	28	23	32	0	35	30	24	29	0	45	0	69
OMSNP0001048	chr1	20060728	C	T	ENSMODG00000009924	NEO1	NON_SYN	29	25	24	15	32	9	56	0	18	9	27	25	0	25	0	34
OMSNP0001049	chr1	20132516	T	C	ENSMODG00000009924	NEO1	SYN	40	44	39	50	42	36	112	0	35	31	39	52	0	47	0	72
OMSNP0001052	chr1	20141817	G	A	ENSMODG00000009924	NEO1	SYN	54	52	59	41	52	58	125	0	35	45	48	54	0	46	0	79
OMSNP0001053	chr1	20165606	C	T	ENSMODG00000009924	NEO1	SYN	64	47	35	46	37	35	100	0	35	28	40	47	0	48	0	64
OMSNP0001054	chr1	20180160	C	A	ENSMODG00000009924	NEO1	SYN	60	70	57	62	63	62	60	63	27	42	53	63	77	0	115	0
OMSNP0001055	chr1	20180172	T	C	ENSMODG00000009924	NEO1	SYN	76	76	69	56	56	70	76	67	39	36	65	67	0	96	0	129
OMSNP0001056	chr1	20180217	T	C	ENSMODG00000009924	NEO1	SYN	114	95	104	89	110	77	84	87	44	34	91	83	1	78	0	128
OMSNP0001057	chr1	20180223	A	G	ENSMODG00000009924	NEO1	SYN	116	100	102	85	111	81	84	98	46	43	89	76	1	74	1	126
OMSNP0001060	chr1	20182721	G	T	ENSMODG00000009924	NEO1	DOWN	8	10	9	15	13	12	0	29	6	5	13	9	13	0	8	0
OMSNP0001064	chr1	20182870	G	A	ENSMODG00000009924	NEO1	DOWN	21	12	10	11	13	16	23	19	4	6	8	18	9	0	20	0
OMSNP0001065	chr1	20182922	T	C	ENSMODG00000009924	NEO1	DOWN	14	10	24	10	20	13	28	14	7	9	10	3	0	15	0	12
OMSNP0001066	chr1	20182923	G	A	ENSMODG00000009924	NEO1	DOWN	13	10	24	10	20	13	25	13	6	9	10	3	0	15	0	12
OMSNP0001067	chr1	20182949	A	G	ENSMODG00000009924	NEO1	DOWN	13	13	23	8	25	11	25	16	14	10	14	9	0	10	0	11
OMSNP0001068	chr1	20183054	G	A	ENSMODG00000009924	NEO1	DOWN	22	9	16	19	16	16	29	0	8	5	12	13	0	15	0	17
OMSNP0001070	chr1	20183167	A	G	ENSMODG00000009924	NEO1	DOWN	25	21	20	14	19	13	30	26	15	20	17	10	0	19	0	21
OMSNP0001071	chr1	20183240	T	C	ENSMODG00000009924	NEO1	DOWN	34	24	16	12	25	15	40	32	6	7	15	18	0	28	0	16
OMSNP0001072	chr1	20183394	C	T	ENSMODG00000009924	NEO1	DOWN	19	5	9	4	10	6	26	0	8	4	8	8	0	7	0	9
OMSNP0001074	chr1	20183426	G	A	ENSMODG00000009924	NEO1	DOWN	15	8	16	15	9	13	32	0	12	3	18	8	0	6	0	9
OMSNP0001078	chr1	20211588	G	A	ENSMODG00000009883	HCN4	DOWN	4	11	21	17	4	6	15	24	0	1	3	2	1	0	1	0
OMSNP0001079	chr1	20596018	G	T	ENSMODG00000009865	NPTN	UTR_3	7	5	4	5	13	4	15	0	16	15	17	26	0	37	1	29
OMSNP0001096	chr1	20727377	A	G			INTER	77	60	87	62	75	44	59	46	69	40	82	51	83	0	103	0
OMSNP0001098	chr1	20751645	A	T			INTER	2	24	1	11	2	10	1	8	1	10	0	1	1	5	2	13
OMSNP0001099	chr1	20760426	T	C			INTER	0	355	0	255	0	291	108	112	0	173	0	237	0	169	0	179
OMSNP0001103	chr1	20768317	C	T			INTER	114	90	73	68	83	70	0	96	68	63	92	93	143	0	107	0
OMSNP0001104	chr1	20768526	C	T			INTER	118	83	81	82	88	68	112	0	41	44	75	58	0	115	0	82
OMSNP0001106	chr1	20768554	C	T			INTER	93	103	83	89	78	54	130	0	58	39	92	62	0	95	0	114
OMSNP0001107	chr1	20768562	T	C			INTER	87	92	84	78	69	48	124	0	66	34	86	57	0	84	0	99
OMSNP0001108	chr1	20768707	C	T			INTER	90	46	72	29	82	35	104	0	37	23	70	19	0	30	0	24
OMSNP0001109	chr1	20768775	T	C			INTER	96	53	66	61	86	55	127	0	55	33	88	35	0	54	0	53
OMSNP0001110	chr1	20768783	T	C			INTER	82	67	52	77	71	66	112	0	36	39	70	46	0	61	0	69
OMSNP0001111	chr1	20768831	G	A			INTER	0	134	1	147	0	112	41	38	0	51	0	97	0	56	0	58
OMSNP0001112	chr1	20768925	C	T			INTER	83	85	55	59	70	66	73	0	36	35	67	84	0	93	0	82
OMSNP0001113	chr1	20769042	C	T			INTER	100	102	71	94	96	87	135	0	50	52	64	92	0	92	2	90
OMSNP0001114	chr1	20769069	A	G			INTER	123	110	64	111	109	92	139	0	54	60	78	91	1	113	1	131
OMSNP0001115	chr1	20769115	A	G			INTER	120	88	84	70	89	76	130	0	34	33	80	68	0	87	0	77
OMSNP0001116	chr1	20769151	A	C			INTER	157	143	89	90	122	100	166	0	59	48	112	98	0	106	0	117
OMSNP0001117	chr1	20769243	A	G			INTER	121	64	71	33	72	44	96	0	49	30	84	39	0	61	0	63
OMSNP0001118	chr1	20769279	G	A			INTER	92	74	65	42	76	49	92	0	38	31	65	55	0	69	0	70
OMSNP0001119	chr1	20769304	T	C			INTER	150	107	76	73	132	69	152	0	61	48	87	69	0	95	1	118
OMSNP0001120	chr1	20769398	A	C			INTER	176	152	89	94	111	116	157	0	64	68	111	117	0	148	1	160
OMSNP0001121	chr1	20769515	A	G			INTER	1	335	2	214	0	243	97	92	0	105	0	133	0	83	0	120
OMSNP0001122	chr1	20769528	A	G			INTER	180	175	119	96	117	126	113	102	53	59	87	81	110	0	111	0
OMSNP0001123	chr1	20769962	C	T			INTER	160	136	118	128	136	138	173	0	56	47	84	71	0	120	0	116
OMSNP0001124	chr1	20770062	G	A			INTER	117	105	65	68	98	89	129	0	66	40	75	55	0	102	0	132
OMSNP0001125	chr1	20770200	C	T			INTER	36	25	17	9	23	25	31	0	14	13	21	6	0	14	0	8
OMSNP0001126	chr1	21565823	A	T	ENSMODG00000009822	LOXL1	UP	16	13	3	4	11	11	2	0	6	14	15	7	0	15	0	24
OMSNP0001127	chr1	21566138	C	T	ENSMODG00000009822	LOXL1	UP	51	55	29	23	34	44	13	33	27	21	35	26	35	0	69	0
OMSNP0001128	chr1	21566277	G	A	ENSMODG00000009822	LOXL1	UP	44	55	34	23	50	44	33	22	22	14	36	35	39	0	47	0
OMSNP0001129	chr1	21566340	C	A	ENSMODG00000009822	LOXL1	SYN	47	49	24	35	34	46	15	38	24	15	41	33	34	0	64	0
OMSNP0001130	chr1	21566520	A	C	ENSMODG00000009822	LOXL1	SYN	68	71	34	27	56	48	21	36	40	34	43	33	62	0	79	0
OMSNP0001131	chr1	21566724	T	C	ENSMODG00000009822	LOXL1	SYN	42	62	23	26	38	38	13	22	24	25	40	45	46	0	72	0
OMSNP0001132	chr1	21566757	C	T	ENSMODG00000009822	LOXL1	SYN	67	71	34	24	53	59	24	33	45	35	59	50	81	0	97	0
OMSNP0001133	chr1	21566814	T	A	ENSMODG00000009822	LOXL1	SYN	95	22	52	8	78	17	44	9	43	13	85	14	71	0	94	0
OMSNP0001134	chr1	21567057	A	G	ENSMODG00000009822	LOXL1	SYN	26	33	26	16	31	31	17	19	32	14	40	31	52	0	60	0
OMSNP0001136	chr1	21567174	T	C	ENSMODG00000009822	LOXL1	SYN	44	36	35	21	32	40	41	0	28	23	27	32	0	46	0	44
OMSNP0001137	chr1	21567222	G	A	ENSMODG00000009822	LOXL1	SYN	38	48	38	14	46	46	56	0	23	18	34	33	0	46	0	58
OMSNP0001138	chr1	21567384	C	G	ENSMODG00000009822	LOXL1	SYN	48	57	40	37	42	47	24	34	35	25	44	38	62	0	78	0
OMSNP0001139	chr1	21567510	T	C	ENSMODG00000009822	LOXL1	SYN	62	60	37	38	52	59	29	40	31	31	40	52	44	0	70	0
OMSNP0001140	chr1	21567544	A	G	ENSMODG00000009822	LOXL1	NON_SYN	0	136	0	79	0	107	36	42	0	69	0	85	0	58	0	84
OMSNP0001144	chr1	21612455	G	A	ENSMODG00000009822	LOXL1	SYN	26	5	11	1	10	2	15	0	7	3	10	1	5	0	15	0
OMSNP0001147	chr1	21635858	G	A	ENSMODG00000009814	STOML1	DOWN	38	35	51	42	38	38	96	0	14	11	18	35	0	35	0	38
OMSNP0001150	chr1	21636263	G	A	ENSMODG00000009814	STOML1	SYN	31	38	29	29	31	27	73	0	22	10	26	17	0	27	0	29
OMSNP0001151	chr1	21639374	C	T	ENSMODG00000009814	STOML1	NON_SYN	40	43	46	61	34	39	91	0	15	20	30	29	0	31	1	32
OMSNP0001153	chr1	21645293	C	T	ENSMODG00000009814	STOML1	SYN	38	38	41	42	39	28	0	81	7	11	18	21	35	0	30	0
OMSNP0001155	chr1	21660021	G	A	ENSMODG00000009814	STOML1	UP	30	24	25	24	32	29	60	0	11	10	20	16	0	18	0	26
OMSNP0001156	chr1	21671000	C	T	ENSMODG00000009808	PML	SYN	7	10	23	23	5	9	76	0	1	2	0	3	0	5	0	12
OMSNP0001157	chr1	21685192	T	C	ENSMODG00000009808	PML	SYN	11	19	32	32	14	11	55	43	3	3	8	5	8	0	2	0
OMSNP0001158	chr1	21685339	G	A	ENSMODG00000009808	PML	SYN	10	10	32	35	17	12	38	40	0	7	3	4	2	0	8	0
OMSNP0001159	chr1	21689539	G	A	ENSMODG00000009808	PML	SYN	16	9	36	25	9	17	29	32	3	1	6	3	4	0	7	0
OMSNP0001160	chr1	21689617	A	G	ENSMODG00000009808	PML	SYN	14	14	35	23	7	12	22	25	0	2	3	7	6	0	6	0
OMSNP0001161	chr1	21689662	T	C	ENSMODG00000009808	PML	SYN	19	12	27	28	13	18	41	48	2	0	3	9	6	0	10	0
OMSNP0001162	chr1	21689663	G	A	ENSMODG00000009808	PML	NON_SYN	18	13	27	28	13	17	42	49	2	0	3	9	6	0	10	0
OMSNP0001164	chr1	21704635	T	C	ENSMODG00000009808	PML	SYN	4	11	23	12	8	8	66	0	3	7	0	3	0	5	0	6
OMSNP0001165	chr1	21704924	T	C	ENSMODG00000009808	PML	DOWN	16	13	32	44	6	7	88	0	2	2	4	3	0	9	0	5
OMSNP0001166	chr1	21704925	G	A	ENSMODG00000009808	PML	DOWN	15	14	34	46	6	10	86	0	2	2	4	3	0	10	0	4
OMSNP0001167	chr1	21705386	C	T	ENSMODG00000009808	PML	DOWN	21	0	41	0	15	0	25	34	4	0	5	0	5	0	2	0
OMSNP0001168	chr1	21705432	C	T	ENSMODG00000009808	PML	DOWN	8	11	30	40	7	5	0	67	4	2	2	5	3	0	1	0
OMSNP0001169	chr1	21705459	G	C	ENSMODG00000009808	PML	DOWN	7	10	19	31	5	6	45	0	5	5	1	1	0	2	0	4
OMSNP0001171	chr1	21705545	A	T	ENSMODG00000009808	PML	DOWN	7	4	16	13	9	6	25	19	4	0	4	3	1	0	7	0
OMSNP0001172	chr1	21705559	T	C	ENSMODG00000009808	PML	DOWN	8	3	25	25	12	9	30	22	5	0	3	3	3	0	7	0
OMSNP0001174	chr1	21707719	C	A	ENSMODG00000009808	PML	DOWN	13	11	27	27	10	12	41	29	3	4	3	2	0	1	0	6
OMSNP0001175	chr1	21707774	C	G	ENSMODG00000009808	PML	DOWN	10	9	31	29	11	15	47	39	1	5	1	1	0	9	0	3
OMSNP0001176	chr1	21707775	G	A	ENSMODG00000009808	PML	DOWN	9	10	29	32	15	11	39	47	5	0	1	1	9	0	3	0
OMSNP0001177	chr1	21763036	G	A	ENSMODG00000009748	ENSMODG00000009748	UP	7	4	21	14	14	0	23	12	3	0	4	2	7	0	6	0
OMSNP0001179	chr1	21765394	C	A	ENSMODG00000009748	ENSMODG00000009748	SYN	48	52	194	176	38	42	320	0	13	9	19	9	0	20	0	34
OMSNP0001180	chr1	21765418	G	A	ENSMODG00000009748	ENSMODG00000009748	SYN	46	48	189	191	39	46	184	181	14	15	13	15	18	0	45	0
OMSNP0001181	chr1	21765859	G	A	ENSMODG00000009748	ENSMODG00000009748	INTRON	67	75	197	227	51	52	182	179	21	23	17	20	20	0	38	0
OMSNP0001182	chr1	21765895	T	C	ENSMODG00000009748	ENSMODG00000009748	INTRON	66	67	242	191	49	58	204	181	16	16	14	16	24	0	41	0
OMSNP0001183	chr1	21765932	C	T	ENSMODG00000009748	ENSMODG00000009748	INTRON	70	76	233	242	65	60	211	193	7	23	19	23	45	0	52	0
OMSNP0001184	chr1	21766108	A	G	ENSMODG00000009748	ENSMODG00000009748	INTRON	82	72	269	295	58	73	238	217	15	26	30	29	35	0	36	0
OMSNP0001185	chr1	21766540	T	C	ENSMODG00000009748	ENSMODG00000009748	INTRON	50	48	165	188	37	39	124	147	10	13	19	15	29	0	30	0
OMSNP0001186	chr1	21767428	G	A	ENSMODG00000009748	ENSMODG00000009748	DOWN	49	47	228	189	56	49	289	0	21	9	21	22	0	24	0	15
OMSNP0001187	chr1	21767545	T	G	ENSMODG00000009748	ENSMODG00000009748	DOWN	72	68	223	255	66	67	206	198	30	19	19	33	49	0	34	0
OMSNP0001188	chr1	21767717	G	C	ENSMODG00000009748	ENSMODG00000009748	DOWN	60	13	197	52	59	10	296	0	15	2	17	6	11	5	16	4
OMSNP0001189	chr1	21767984	C	T	ENSMODG00000009748	ENSMODG00000009748	DOWN	45	66	199	239	49	61	152	133	13	9	29	20	26	0	29	0
OMSNP0001190	chr1	21768045	C	T	ENSMODG00000009748	ENSMODG00000009748	DOWN	90	19	326	0	70	9	232	0	29	0	30	4	27	0	29	0
OMSNP0001191	chr1	21768624	A	G	ENSMODG00000009748	ENSMODG00000009748	DOWN	37	57	175	182	37	52	127	127	15	15	17	14	17	0	39	0
OMSNP0001214	chr1	21834982	G	A	ENSMODG00000009743	STRA6	DOWN	7	6	5	4	10	2	1	0	2	1	7	9	6	0	6	0
OMSNP0001217	chr1	21835111	T	C	ENSMODG00000009743	STRA6	DOWN	4	4	1	1	9	2	3	0	1	3	9	0	7	0	4	0
OMSNP0001219	chr1	21835643	T	C	ENSMODG00000009743	STRA6	DOWN	5	8	4	6	5	8	0	0	7	2	5	7	11	0	15	0
OMSNP0001220	chr1	21835680	C	A	ENSMODG00000009743	STRA6	DOWN	7	7	2	2	5	5	0	0	3	0	7	7	9	0	12	0
OMSNP0001222	chr1	21835885	A	G	ENSMODG00000009743	STRA6	DOWN	6	4	2	11	7	7	0	0	6	0	5	5	0	8	0	7
OMSNP0001223	chr1	21836121	G	A	ENSMODG00000009743	STRA6	DOWN	6	4	7	6	5	7	1	0	5	2	4	7	9	0	6	0
OMSNP0001225	chr1	21836883	C	T	ENSMODG00000009743	STRA6	DOWN	7	4	7	4	9	10	3	3	2	2	12	7	13	0	18	0
OMSNP0001227	chr1	21838607	G	A	ENSMODG00000009743	STRA6	SYN	1	11	0	6	0	15	2	2	0	12	0	32	0	10	0	15
OMSNP0001234	chr1	21886420	A	G	ENSMODG00000009743	STRA6	SYN	3	6	3	2	6	3	2	0	4	2	12	10	0	10	1	12
OMSNP0001235	chr1	22740885	G	A	ENSMODG00000025247	SEMA7A	DOWN	26	14	18	17	19	14	19	13	9	6	16	9	0	14	0	19
OMSNP0001236	chr1	22742761	A	G	ENSMODG00000025247	SEMA7A	SYN	0	18	0	39	0	22	9	12	0	15	0	18	0	5	0	19
OMSNP0001237	chr1	22754251	C	T	ENSMODG00000025247	SEMA7A	NON_SYN	12	0	22	0	23	0	11	16	13	0	11	0	6	0	10	0
OMSNP0001238	chr1	22754319	C	T	ENSMODG00000025247	SEMA7A	SYN	31	0	32	0	21	0	10	20	7	0	13	0	17	0	9	0
OMSNP0001240	chr1	22759783	A	G	ENSMODG00000025247	SEMA7A	SYN	0	26	0	33	0	19	10	9	0	11	0	8	0	9	0	12
OMSNP0001241	chr1	22759801	G	A	ENSMODG00000025247	SEMA7A	SYN	0	15	0	26	0	18	14	6	1	9	0	4	0	12	0	8
OMSNP0001242	chr1	22759846	C	A	ENSMODG00000025247	SEMA7A	NON_SYN	0	22	0	25	0	17	19	12	0	7	0	13	0	12	0	10
OMSNP0001244	chr1	22848752	G	A	ENSMODG00000009484	UBL7	SYN	163	157	135	163	144	166	306	0	123	141	152	185	1	227	0	238
OMSNP0001264	chr1	22921023	A	C	ENSMODG00000025240	XM_001379399.1	SYN	385	0	579	0	287	0	255	235	359	0	474	0	365	0	342	0
OMSNP0001265	chr1	22921251	T	C	ENSMODG00000025240	XM_001379399.1	SYN	228	0	394	0	232	0	161	174	296	0	402	0	280	0	262	0
OMSNP0001269	chr1	22922478	G	A	ENSMODG00000025240	XM_001379399.1	UP	4	5	12	7	0	2	11	0	4	10	5	8	0	6	0	10
OMSNP0001283	chr1	22981233	A	G	ENSMODG00000009472	ARID3B	DOWN	38	0	63	0	20	0	31	34	34	0	57	0	35	0	35	0
OMSNP0001285	chr1	22981904	C	T	ENSMODG00000009472	ARID3B	DOWN	0	38	0	63	0	43	26	42	0	93	0	81	1	63	0	71
OMSNP0001286	chr1	22982313	G	C	ENSMODG00000009472	ARID3B	DOWN	37	0	87	0	24	0	31	21	69	0	78	0	65	0	74	0
OMSNP0001294	chr1	23059685	A	G	ENSMODG00000009463	CLK3	DOWN	13	11	17	16	16	6	33	0	13	12	25	16	0	22	0	26
OMSNP0001296	chr1	23059976	A	G	ENSMODG00000009463	CLK3	DOWN	23	22	26	40	21	23	47	0	25	37	34	22	0	46	0	58
OMSNP0001298	chr1	23060784	G	T	ENSMODG00000009442	EDC3	DOWN	11	26	34	40	34	27	33	27	22	23	31	35	25	0	61	0
OMSNP0001299	chr1	23061286	G	A	ENSMODG00000009442	EDC3	DOWN	21	34	45	27	17	18	54	0	17	11	30	23	0	33	3	31
OMSNP0001300	chr1	23061614	A	G	ENSMODG00000009442	EDC3	DOWN	21	28	41	27	14	20	27	26	19	28	34	30	0	38	0	53
OMSNP0001301	chr1	23061631	C	T	ENSMODG00000009442	EDC3	DOWN	25	22	25	32	20	24	51	0	24	21	35	32	0	34	0	49
OMSNP0001302	chr1	23064999	A	G	ENSMODG00000009442	EDC3	SYN	17	20	19	45	17	30	54	0	27	24	44	34	0	43	0	32
OMSNP0001303	chr1	23236272	G	A			INTER	10	13	11	24	12	8	21	19	8	6	10	10	10	0	21	0
OMSNP0001304	chr1	23236282	T	C			INTER	14	10	24	14	9	13	19	24	4	9	9	10	0	10	0	19
OMSNP0001306	chr1	23246432	C	A			INTER	18	0	20	0	21	0	15	7	13	0	18	0	16	0	13	0
OMSNP0001314	chr1	23261615	C	T	ENSMODG00000009310	CSK	SYN	181	0	207	0	166	0	103	129	173	0	263	0	147	0	171	0
OMSNP0001316	chr1	23262420	G	C	ENSMODG00000009310	CSK	SYN	102	74	97	112	83	105	118	135	104	101	119	120	163	0	197	0
OMSNP0001319	chr1	23266030	C	T	ENSMODG00000009310	CSK	SYN	145	0	141	0	158	0	98	124	145	0	192	0	96	0	152	0
OMSNP0001321	chr1	23266326	C	T	ENSMODG00000009310	CSK	SYN	80	84	78	82	94	82	119	92	68	65	88	95	119	0	164	0
OMSNP0001332	chr1	23267773	C	T	ENSMODG00000009310	CSK	DOWN	42	67	44	45	40	47	0	149	25	59	49	74	55	0	69	0
OMSNP0001333	chr1	23267926	T	C	ENSMODG00000009310	CSK	DOWN	45	38	55	52	37	53	54	83	47	65	43	68	0	63	0	107
OMSNP0001336	chr1	23268230	A	G	ENSMODG00000009310	CSK	DOWN	43	37	58	59	46	29	57	39	37	45	62	56	90	0	104	0
OMSNP0001337	chr1	23338060	C	T	ENSMODG00000009282	ULK3	DOWN	10	11	31	40	8	15	0	84	0	22	0	24	18	0	22	0
OMSNP0001339	chr1	23339072	T	C	ENSMODG00000009282	ULK3	DOWN	8	6	27	16	1	5	36	0	16	0	6	0	0	10	0	11
OMSNP0001340	chr1	23339348	A	T	ENSMODG00000009282	ULK3	DOWN	7	6	21	23	9	8	23	28	7	12	8	9	7	0	17	0
OMSNP0001341	chr1	23339355	G	A	ENSMODG00000009282	ULK3	DOWN	6	6	21	23	9	9	52	0	17	0	20	0	0	8	0	18
OMSNP0001342	chr1	23339500	A	G	ENSMODG00000009282	ULK3	DOWN	9	5	34	26	12	8	0	39	0	20	0	26	19	0	9	0
OMSNP0001343	chr1	23339501	A	C	ENSMODG00000009282	ULK3	DOWN	8	6	34	25	12	8	0	39	0	20	0	26	18	0	9	0
OMSNP0001344	chr1	23339522	C	T	ENSMODG00000009282	ULK3	DOWN	7	8	32	30	9	9	0	57	0	12	0	22	20	0	9	0
OMSNP0001347	chr1	23339901	C	A	ENSMODG00000009282	ULK3	DOWN	3	10	24	21	3	2	51	0	18	0	23	0	0	17	0	19
OMSNP0001348	chr1	23340141	G	C	ENSMODG00000009282	ULK3	DOWN	11	7	30	36	7	6	0	54	11	6	17	13	16	0	12	0
OMSNP0001350	chr1	23341123	G	T	ENSMODG00000009282	ULK3	DOWN	17	35	13	31	10	19	23	33	5	12	7	18	1	26	0	41
OMSNP0001353	chr1	23341584	C	T	ENSMODG00000009282	ULK3	DOWN	21	18	16	17	14	18	45	0	10	15	12	16	0	22	0	34
OMSNP0001354	chr1	23341698	G	C	ENSMODG00000009282	ULK3	DOWN	23	8	26	9	13	7	0	29	0	26	0	29	19	0	37	0
OMSNP0001355	chr1	23341699	T	C	ENSMODG00000009282	ULK3	DOWN	20	8	24	9	12	7	0	29	0	27	0	29	19	0	37	0
OMSNP0001356	chr1	23342138	G	C	ENSMODG00000009282	ULK3	SYN	11	17	14	15	13	15	15	10	0	27	0	44	28	0	31	0
OMSNP0001358	chr1	23342548	A	G	ENSMODG00000009282	ULK3	SYN	23	20	22	19	20	12	13	53	20	14	21	14	42	0	42	0
OMSNP0001361	chr1	23342830	G	A	ENSMODG00000009282	ULK3	SYN	12	22	22	34	11	12	36	0	35	0	18	0	0	22	0	24
OMSNP0001362	chr1	23346198	T	C	ENSMODG00000009282	ULK3	SYN	24	27	28	23	21	23	0	56	1	24	0	41	41	0	38	0
OMSNP0001366	chr1	23351837	C	T	ENSMODG00000009273	SCAMP2	DOWN	86	82	36	35	70	67	61	0	60	0	80	0	0	65	0	75
OMSNP0001369	chr1	23352128	G	A	ENSMODG00000009273	SCAMP2	DOWN	120	107	51	57	103	108	63	0	71	0	118	0	0	83	1	108
OMSNP0001371	chr1	23352683	G	A	ENSMODG00000009273	SCAMP2	SYN	83	61	32	22	72	69	50	0	55	0	67	0	1	58	0	77
OMSNP0001372	chr1	23352685	G	A	ENSMODG00000009273	SCAMP2	NON_SYN	81	63	31	22	73	71	26	26	29	30	45	24	1	60	0	80
OMSNP0001386	chr1	23392221	T	C	ENSMODG00000009245	MPI	SYN	59	53	18	19	64	63	53	0	53	0	69	0	0	35	0	30
OMSNP0001388	chr1	23393248	A	G	ENSMODG00000009245	MPI	DOWN	0	151	0	51	0	153	24	25	36	24	29	41	0	56	0	53
OMSNP0001389	chr1	23393271	C	T	ENSMODG00000009245	MPI	DOWN	127	0	48	0	149	0	19	21	41	0	60	0	42	0	35	0
OMSNP0001391	chr1	23394833	C	T	ENSMODG00000009245	MPI	DOWN	42	43	52	55	51	61	41	45	41	39	35	60	0	82	0	73
OMSNP0001394	chr1	23395755	C	T	ENSMODG00000009224	C15orf17	DOWN	1	87	0	96	0	92	52	51	35	25	44	44	1	53	0	71
OMSNP0001395	chr1	23395892	C	T	ENSMODG00000009224	C15orf17	DOWN	124	0	90	0	103	0	37	52	27	38	29	47	55	0	57	0
OMSNP0001397	chr1	23397569	G	A	ENSMODG00000009224	C15orf17	SYN	1	92	0	90	0	105	46	37	0	63	0	90	0	53	0	87
OMSNP0001399	chr1	23417138	T	C	ENSMODG00000009190	COX5A	DOWN	180	216	114	121	167	186	160	186	128	174	189	264	258	0	260	0
OMSNP0001403	chr1	23420534	G	A	ENSMODG00000009190	COX5A	SYN	2	1274	5	1220	2	1313	515	548	476	448	651	611	1	930	4	780
OMSNP0001411	chr1	23578964	A	G	ENSMODG00000009176	SCAMP5	SYN	18	21	59	58	15	18	4	145	0	26	0	23	17	0	22	0
OMSNP0001413	chr1	23587202	G	T	ENSMODG00000009176	SCAMP5	SYN	40	31	83	92	29	21	114	89	0	24	0	37	28	0	32	0
OMSNP0001414	chr1	23588103	C	T	ENSMODG00000009176	SCAMP5	SYN	63	0	203	0	64	0	96	102	23	0	25	0	33	0	27	0
OMSNP0001415	chr1	23588375	A	G	ENSMODG00000009176	SCAMP5	DOWN	54	0	120	0	43	0	39	45	11	0	22	0	11	0	9	0
OMSNP0001416	chr1	23588484	G	A	ENSMODG00000009176	SCAMP5	DOWN	31	25	78	66	26	29	144	0	23	0	33	0	0	19	0	17
OMSNP0001417	chr1	23588731	A	G	ENSMODG00000009176	SCAMP5	DOWN	38	39	98	116	21	27	163	0	33	0	41	0	0	25	0	21
OMSNP0001418	chr1	23588956	G	A	ENSMODG00000009176	SCAMP5	DOWN	46	0	76	0	37	0	61	57	26	0	27	0	18	0	18	0
OMSNP0001419	chr1	23589252	C	T	ENSMODG00000009176	SCAMP5	DOWN	48	46	131	123	35	39	130	114	0	29	0	27	38	0	30	0
OMSNP0001421	chr1	23590279	C	T	ENSMODG00000009176	SCAMP5	DOWN	32	36	92	77	27	26	174	0	26	0	36	0	0	27	0	39
OMSNP0001424	chr1	23590477	C	T	ENSMODG00000009176	SCAMP5	DOWN	9	4	30	15	7	5	14	7	3	0	8	3	4	0	3	0
OMSNP0001425	chr1	23590524	T	C	ENSMODG00000009176	SCAMP5	DOWN	27	0	93	13	32	0	0	14	0	2	0	7	34	0	22	0
OMSNP0001426	chr1	23590541	C	A	ENSMODG00000009176	SCAMP5	DOWN	25	6	86	0	29	5	0	6	0	1	0	2	26	0	26	0
OMSNP0001427	chr1	23590542	A	C	ENSMODG00000009176	SCAMP5	DOWN	25	7	86	0	27	5	0	7	0	2	0	2	27	0	26	0
OMSNP0001428	chr1	23590846	G	A	ENSMODG00000009176	SCAMP5	DOWN	28	29	94	74	29	35	0	167	0	19	0	31	21	0	32	0
OMSNP0001429	chr1	23591051	C	T	ENSMODG00000009176	SCAMP5	DOWN	27	28	60	54	28	18	0	97	0	25	0	23	31	0	25	0
OMSNP0001430	chr1	23591209	A	T	ENSMODG00000009176	SCAMP5	DOWN	42	38	136	140	39	44	0	183	0	33	0	40	29	0	25	0
OMSNP0001431	chr1	23591274	C	G	ENSMODG00000009176	SCAMP5	DOWN	49	42	125	120	37	30	240	0	24	0	26	0	0	28	0	32
OMSNP0001432	chr1	23591460	C	T	ENSMODG00000009176	SCAMP5	DOWN	46	44	81	86	37	36	0	175	0	30	0	29	35	0	22	0
OMSNP0001435	chr1	23592228	G	A	ENSMODG00000009176	SCAMP5	DOWN	115	0	359	0	131	0	163	156	22	9	34	12	46	0	31	0
OMSNP0001443	chr1	24127251	G	A	ENSMODG00000009156	C15orf39	SYN	7	8	7	3	4	3	7	3	5	3	6	4	5	0	10	0
OMSNP0001444	chr1	24128229	T	C	ENSMODG00000009156	C15orf39	SYN	14	0	12	0	9	0	2	8	8	0	9	0	6	0	7	0
OMSNP0001445	chr1	24128574	G	A	ENSMODG00000009156	C15orf39	INTRON	15	0	12	0	16	0	9	13	3	2	16	12	10	0	15	0
OMSNP0001446	chr1	24128794	G	A	ENSMODG00000009156	C15orf39	NON_SYN	3	6	7	4	12	6	0	11	3	7	7	6	12	0	13	0
OMSNP0001447	chr1	24144422	G	A	ENSMODG00000009156	C15orf39	NON_SYN	6	8	8	5	5	6	14	0	4	0	12	0	0	10	0	12
OMSNP0001448	chr1	24144529	C	T	ENSMODG00000009156	C15orf39	SYN	2	13	3	14	4	7	11	0	8	0	13	0	0	7	0	16
OMSNP0001449	chr1	24144589	T	C	ENSMODG00000009156	C15orf39	SYN	7	10	13	4	9	8	10	4	6	0	13	0	0	10	0	13
OMSNP0001450	chr1	24144901	G	T	ENSMODG00000009156	C15orf39	DOWN	8	12	16	8	9	9	0	13	0	17	0	18	13	0	19	0
OMSNP0001453	chr1	24145379	C	A	ENSMODG00000009156	C15orf39	DOWN	5	7	12	8	5	7	0	8	0	13	0	9	5	0	6	0
OMSNP0001454	chr1	24145380	C	T	ENSMODG00000009156	C15orf39	DOWN	5	7	12	8	6	8	0	9	0	13	0	9	5	0	7	0
OMSNP0001455	chr1	24145667	G	T	ENSMODG00000009156	C15orf39	DOWN	4	8	10	7	4	4	0	11	0	14	0	12	10	0	22	0
OMSNP0001456	chr1	24236258	C	T	ENSMODG00000009018	XM_001379845.1	SYN	129	0	212	0	145	0	103	82	74	45	93	43	96	0	131	0
OMSNP0001462	chr1	24240791	T	G	ENSMODG00000009018	XM_001379845.1	DOWN	123	92	190	146	162	93	174	107	88	45	125	64	0	143	1	130
OMSNP0001464	chr1	24240878	C	T	ENSMODG00000009018	XM_001379845.1	DOWN	110	150	149	207	92	168	103	205	35	79	43	125	129	0	155	0
OMSNP0001465	chr1	24240966	G	A	ENSMODG00000009018	XM_001379845.1	DOWN	92	118	110	169	79	116	91	136	61	79	69	105	125	0	180	0
OMSNP0001468	chr1	24259160	A	G	ENSMODG00000009002	NEIL1	DOWN	23	0	26	0	22	0	8	11	13	0	20	0	9	0	12	0
OMSNP0001470	chr1	24301888	G	A	ENSMODG00000008990	MAN2C1	SYN	8	4	14	6	8	19	9	9	14	0	18	0	0	5	0	13
OMSNP0001476	chr1	24332976	G	T	ENSMODG00000008922	LOC100030419	SYN	1	56	0	99	0	57	40	33	0	41	0	89	0	42	0	51
OMSNP0001477	chr1	24333424	A	G	ENSMODG00000008922	LOC100030419	SYN	0	69	0	120	0	56	39	43	0	60	0	95	0	58	0	68
OMSNP0001478	chr1	24339888	T	C	ENSMODG00000008922	LOC100030419	SYN	0	38	0	59	0	33	29	28	0	33	0	46	0	36	0	40
OMSNP0001479	chr1	24400096	C	A	ENSMODG00000008873	PTPN9	DOWN	57	40	35	38	36	28	26	31	60	0	83	0	0	36	0	48
OMSNP0001480	chr1	24400204	A	G	ENSMODG00000008873	PTPN9	DOWN	85	74	53	44	63	46	92	0	110	0	133	0	0	72	0	73
OMSNP0001481	chr1	24400207	G	A	ENSMODG00000008873	PTPN9	DOWN	84	75	52	45	64	45	96	0	116	0	141	0	0	76	0	79
OMSNP0001482	chr1	24400238	A	G	ENSMODG00000008873	PTPN9	DOWN	50	48	48	31	52	49	36	24	38	32	41	48	0	49	0	64
OMSNP0001483	chr1	24400269	C	G	ENSMODG00000008873	PTPN9	DOWN	88	81	61	66	77	68	112	0	41	39	69	73	0	92	0	100
OMSNP0001485	chr1	24400430	C	T	ENSMODG00000008873	PTPN9	DOWN	61	61	48	51	57	61	48	50	0	85	0	121	69	0	85	0
OMSNP0001486	chr1	24400465	A	G	ENSMODG00000008873	PTPN9	DOWN	16	46	25	34	26	36	24	7	52	0	60	0	0	64	1	76
OMSNP0001487	chr1	24400625	C	G	ENSMODG00000008873	PTPN9	DOWN	64	32	51	21	59	19	99	0	69	0	106	0	0	31	1	35
OMSNP0001488	chr1	24400689	G	A	ENSMODG00000008873	PTPN9	DOWN	51	61	55	48	50	48	37	31	35	37	53	59	54	0	70	0
OMSNP0001489	chr1	24400813	G	A	ENSMODG00000008873	PTPN9	DOWN	72	46	67	51	63	35	88	0	68	0	103	0	0	70	1	60
OMSNP0001490	chr1	24400818	A	G	ENSMODG00000008873	PTPN9	DOWN	0	109	0	128	0	94	44	60	28	44	42	45	0	71	0	56
OMSNP0001492	chr1	24401075	G	A	ENSMODG00000008873	PTPN9	DOWN	48	53	52	50	43	67	0	86	0	79	0	127	90	0	89	0
OMSNP0001495	chr1	24419178	T	C	ENSMODG00000008873	PTPN9	SYN	0	109	0	111	0	108	47	55	45	52	77	53	0	100	0	77
OMSNP0001498	chr1	24434838	G	A	ENSMODG00000008873	PTPN9	NON_SYN	43	37	38	42	29	36	37	34	41	33	36	53	74	0	67	0
OMSNP0001499	chr1	24436200	C	T	ENSMODG00000008873	PTPN9	SYN	33	23	32	17	23	20	46	0	47	0	62	0	0	28	0	33
OMSNP0001503	chr1	24488161	A	C	ENSMODG00000008852	SNUPN	DOWN	4	7	6	4	7	7	16	0	21	0	43	0	1	22	0	17
OMSNP0001504	chr1	24488240	C	A	ENSMODG00000008852	SNUPN	DOWN	9	15	29	16	15	10	26	0	50	0	56	0	0	38	0	27
OMSNP0001505	chr1	24488720	A	G	ENSMODG00000008852	SNUPN	DOWN	20	20	18	19	19	12	48	0	44	0	66	0	0	52	0	49
OMSNP0001506	chr1	24488744	A	C	ENSMODG00000008852	SNUPN	DOWN	29	20	23	20	15	22	61	0	19	26	31	37	0	38	0	48
OMSNP0001507	chr1	24488763	G	C	ENSMODG00000008852	SNUPN	DOWN	19	12	11	17	8	18	36	0	8	18	14	29	0	16	0	32
OMSNP0001508	chr1	24489148	C	A	ENSMODG00000008852	SNUPN	DOWN	34	43	46	33	33	29	45	34	76	0	91	0	1	63	0	74
OMSNP0001509	chr1	24489164	T	C	ENSMODG00000008852	SNUPN	DOWN	50	55	44	34	45	37	52	40	54	30	75	47	0	55	0	78
OMSNP0001512	chr1	24519352	C	G	ENSMODG00000008852	SNUPN	UP	12	15	13	12	9	8	13	15	18	26	12	11	14	0	31	0
OMSNP0001514	chr1	24561560	G	A	ENSMODG00000008837	SNX33	UP	8	6	3	9	11	9	7	0	12	5	9	8	0	4	0	21
OMSNP0001516	chr1	24562457	C	T	ENSMODG00000008837	SNX33	UP	12	14	5	9	9	8	21	0	6	6	11	7	0	10	0	10
OMSNP0001517	chr1	24562785	C	T	ENSMODG00000008837	SNX33	UP	27	0	23	0	23	0	14	14	8	0	29	0	9	0	30	0
OMSNP0001518	chr1	24563369	C	T	ENSMODG00000008837	SNX33	UP	15	8	12	11	16	14	14	15	5	7	17	12	0	11	0	23
OMSNP0001519	chr1	24563483	G	T	ENSMODG00000008837	SNX33	UP	8	13	10	4	7	10	21	0	16	0	34	0	0	15	0	19
OMSNP0001520	chr1	24563485	C	G	ENSMODG00000008837	SNX33	UP	8	12	10	4	10	9	21	0	15	0	32	0	0	15	0	18
OMSNP0001523	chr1	24563805	G	A	ENSMODG00000008837	SNX33	SYN	18	20	14	9	16	19	30	0	29	0	37	0	0	17	0	31
OMSNP0001524	chr1	24563883	C	T	ENSMODG00000008837	SNX33	SYN	11	13	7	6	11	13	27	0	17	0	25	0	0	19	0	27
OMSNP0001525	chr1	24563964	T	C	ENSMODG00000008837	SNX33	SYN	21	15	11	8	14	17	14	26	15	23	14	20	0	9	0	31
OMSNP0001526	chr1	24564095	G	A	ENSMODG00000008837	SNX33	NON_SYN	18	18	13	12	14	14	30	0	30	0	40	0	0	26	0	50
OMSNP0001527	chr1	24564690	C	G	ENSMODG00000008837	SNX33	SYN	1	33	0	27	0	33	16	15	0	24	0	24	0	25	0	28
OMSNP0001528	chr1	24564744	C	T	ENSMODG00000008837	SNX33	SYN	23	21	7	9	15	10	25	0	29	0	37	0	0	12	1	21
OMSNP0001529	chr1	24565047	G	A	ENSMODG00000008837	SNX33	SYN	22	19	14	22	18	23	0	33	8	15	9	21	10	0	32	0
OMSNP0001530	chr1	24576789	C	T	ENSMODG00000008837	SNX33	SYN	16	19	11	14	20	18	18	13	22	12	23	22	0	26	0	32
OMSNP0001531	chr1	24577084	G	C	ENSMODG00000008837	SNX33	DOWN	16	26	9	13	17	12	5	13	11	17	15	20	0	22	0	25
OMSNP0001533	chr1	24577533	C	T	ENSMODG00000008837	SNX33	DOWN	17	18	10	9	20	11	16	5	20	17	28	15	19	0	36	0
OMSNP0001534	chr1	24577571	C	G	ENSMODG00000008837	SNX33	DOWN	24	17	14	10	22	13	16	5	16	15	16	25	23	0	33	0
OMSNP0001535	chr1	24577668	C	T	ENSMODG00000008837	SNX33	DOWN	17	18	13	4	19	17	16	0	35	0	37	0	0	15	0	31
OMSNP0001536	chr1	24577820	C	T	ENSMODG00000008837	SNX33	DOWN	20	13	7	9	19	16	9	15	11	12	12	19	0	26	0	28
OMSNP0001537	chr1	24577822	G	A	ENSMODG00000008837	SNX33	DOWN	20	15	9	10	20	17	8	15	13	12	12	19	0	26	0	27
OMSNP0001538	chr1	24577955	C	T	ENSMODG00000008837	SNX33	DOWN	35	17	22	13	23	13	12	12	20	7	18	18	21	0	35	0
OMSNP0001540	chr1	24578024	C	A	ENSMODG00000008837	SNX33	DOWN	20	19	17	15	16	20	12	15	11	4	14	19	0	25	0	16
OMSNP0001541	chr1	24578029	C	T	ENSMODG00000008837	SNX33	DOWN	21	17	15	15	19	18	15	10	5	13	19	13	23	0	18	0
OMSNP0001542	chr1	24578103	T	C	ENSMODG00000008837	SNX33	DOWN	0	37	0	30	0	40	19	16	18	13	20	24	0	22	0	44
OMSNP0001544	chr1	24578169	C	G	ENSMODG00000008837	SNX33	DOWN	13	11	8	3	11	16	12	6	6	9	7	10	16	0	14	0
OMSNP0001545	chr1	24578209	C	T	ENSMODG00000008837	SNX33	DOWN	10	17	8	7	20	16	7	7	10	8	7	10	15	0	13	0
OMSNP0001546	chr1	24578221	C	T	ENSMODG00000008837	SNX33	DOWN	13	13	8	6	16	19	11	0	16	0	18	0	0	12	0	13
OMSNP0001547	chr1	24603116	T	C	ENSMODG00000008830	ENSMODG00000008830	DOWN	24	13	0	2	21	15	0	1	3	0	3	1	3	0	8	0
OMSNP0001548	chr1	24603128	T	C	ENSMODG00000008830	ENSMODG00000008830	DOWN	16	16	1	3	17	21	4	0	0	3	2	3	0	4	0	7
OMSNP0001549	chr1	24603147	C	T	ENSMODG00000008830	ENSMODG00000008830	DOWN	21	18	2	4	25	29	5	0	0	2	2	4	0	6	0	15
OMSNP0001551	chr1	24603309	C	T	ENSMODG00000008830	ENSMODG00000008830	DOWN	25	13	2	3	21	31	10	7	2	2	3	3	6	0	14	0
OMSNP0001552	chr1	24603313	G	A	ENSMODG00000008830	ENSMODG00000008830	DOWN	22	10	1	2	14	24	8	7	1	3	4	3	3	0	13	0
OMSNP0001553	chr1	24603331	G	A	ENSMODG00000008830	ENSMODG00000008830	DOWN	19	19	1	1	35	27	5	8	3	0	4	6	0	3	0	5
OMSNP0001554	chr1	24603383	C	T	ENSMODG00000008830	ENSMODG00000008830	DOWN	22	22	3	2	36	29	0	2	1	1	4	8	0	1	0	5
OMSNP0001555	chr1	24603478	A	G	ENSMODG00000008830	ENSMODG00000008830	DOWN	17	24	0	1	33	17	2	8	0	1	5	2	0	2	0	6
OMSNP0001556	chr1	24603613	G	C	ENSMODG00000008830	ENSMODG00000008830	DOWN	20	25	1	3	30	37	6	4	3	1	3	6	0	3	0	9
OMSNP0001557	chr1	24603741	C	T	ENSMODG00000008830	ENSMODG00000008830	DOWN	21	27	4	5	28	34	8	8	2	1	2	4	0	4	0	9
OMSNP0001559	chr1	24603872	A	C	ENSMODG00000008830	ENSMODG00000008830	DOWN	32	37	5	7	33	49	5	3	4	5	9	8	0	7	0	14
OMSNP0001560	chr1	24604054	C	T	ENSMODG00000008830	ENSMODG00000008830	DOWN	17	21	6	0	26	35	3	2	2	1	3	3	7	0	6	0
OMSNP0001561	chr1	24604156	C	T	ENSMODG00000008830	ENSMODG00000008830	DOWN	23	42	5	3	35	37	9	5	3	3	6	3	2	0	11	0
OMSNP0001562	chr1	24604179	G	A	ENSMODG00000008830	ENSMODG00000008830	DOWN	31	15	4	4	36	34	6	4	2	2	3	8	0	6	0	8
OMSNP0001563	chr1	24604374	G	T	ENSMODG00000008830	ENSMODG00000008830	SYN	28	28	3	0	18	33	1	12	0	3	10	6	0	7	0	16
OMSNP0001565	chr1	24604666	C	A	ENSMODG00000008830	ENSMODG00000008830	NON_SYN	17	7	3	2	12	18	2	0	9	0	7	0	0	5	0	13
OMSNP0001566	chr1	24604707	C	G	ENSMODG00000008830	ENSMODG00000008830	INTRON	12	19	2	3	24	20	1	2	0	1	1	2	1	0	6	0
OMSNP0001567	chr1	24604779	G	A	ENSMODG00000008830	ENSMODG00000008830	SYN	10	15	2	0	21	20	2	6	2	2	3	5	6	0	7	0
OMSNP0001568	chr1	24605022	G	C	ENSMODG00000008830	ENSMODG00000008830	SYN	23	16	3	5	23	23	3	5	0	1	2	4	0	5	0	15
OMSNP0001569	chr1	24605241	G	C	ENSMODG00000008830	ENSMODG00000008830	NON_SYN	16	13	4	5	27	13	3	7	3	3	1	1	6	0	5	0
OMSNP0001572	chr1	24615467	A	G	ENSMODG00000008830	ENSMODG00000008830	SYN	11	23	1	3	17	9	3	7	0	2	0	9	3	0	7	0
OMSNP0001573	chr1	24616208	T	G	ENSMODG00000008830	ENSMODG00000008830	SYN	15	14	2	3	13	19	4	3	3	0	4	6	3	0	7	0
OMSNP0001574	chr1	24618496	C	T	ENSMODG00000008830	ENSMODG00000008830	SYN	14	11	1	1	22	16	6	3	3	6	5	7	2	0	9	0
OMSNP0001575	chr1	24642142	A	G	ENSMODG00000008830	ENSMODG00000008830	SYN	11	19	0	2	19	14	2	2	0	1	0	4	0	0	8	0
OMSNP0001576	chr1	24643594	G	A	ENSMODG00000008830	ENSMODG00000008830	SYN	19	10	6	2	14	16	1	3	0	0	2	3	2	0	4	0
OMSNP0001580	chr1	24859987	C	T	ENSMODG00000008784	SGPL1	SYN	58	43	23	19	47	45	33	30	19	15	44	26	0	56	0	72
OMSNP0001581	chr1	24862931	C	T	ENSMODG00000008784	SGPL1	SYN	35	42	28	21	37	42	10	30	16	21	17	35	40	0	53	0
OMSNP0001586	chr1	24867421	C	T	ENSMODG00000008784	SGPL1	SYN	28	30	23	18	18	23	26	0	25	0	32	0	1	39	0	44
OMSNP0001588	chr1	24871210	C	T	ENSMODG00000008784	SGPL1	DOWN	45	38	27	17	27	33	34	0	34	17	32	19	0	36	0	63
OMSNP0001589	chr1	24871265	G	A	ENSMODG00000008784	SGPL1	DOWN	33	40	18	32	31	27	34	0	39	0	34	0	0	38	0	53
OMSNP0001590	chr1	24871375	C	T	ENSMODG00000008784	SGPL1	DOWN	42	35	24	20	39	31	41	0	53	0	37	0	0	25	0	42
OMSNP0001593	chr1	24871760	T	C	ENSMODG00000008784	SGPL1	DOWN	39	35	27	23	30	28	41	0	40	0	57	0	0	41	0	59
OMSNP0001594	chr1	24872020	C	T	ENSMODG00000008784	SGPL1	DOWN	48	48	22	36	34	28	17	20	21	21	22	26	52	0	63	0
OMSNP0001595	chr1	24872120	G	A	ENSMODG00000008784	SGPL1	DOWN	37	38	24	26	17	23	16	19	17	27	19	29	48	0	64	0
OMSNP0001596	chr1	24872198	T	C	ENSMODG00000008784	SGPL1	DOWN	45	41	21	17	28	27	37	0	19	19	23	21	0	31	1	38
OMSNP0001597	chr1	24872397	C	G	ENSMODG00000008784	SGPL1	DOWN	25	14	13	16	16	22	21	8	12	14	16	19	31	0	32	0
OMSNP0001598	chr1	24876353	A	G	ENSMODG00000008769	PCBD1	INTRON	104	76	91	95	79	73	178	0	66	0	128	0	0	88	0	81
OMSNP0001599	chr1	24876402	G	A	ENSMODG00000008769	PCBD1	INTRON	85	75	92	59	55	70	134	0	85	0	124	0	1	70	0	70
OMSNP0001600	chr1	24876410	T	A	ENSMODG00000008769	PCBD1	INTRON	71	87	69	81	61	65	53	82	0	80	0	126	62	0	69	0
OMSNP0001601	chr1	24876463	G	C	ENSMODG00000008769	PCBD1	INTRON	83	121	109	108	68	93	157	0	96	0	105	0	0	109	0	89
OMSNP0001605	chr1	24879687	C	T	ENSMODG00000008769	PCBD1	SYN	101	91	111	72	86	81	80	88	0	82	2	118	84	0	97	0
OMSNP0001606	chr1	24884739	G	A	ENSMODG00000008769	PCBD1	UP	48	28	72	47	37	47	65	51	29	23	29	31	65	0	63	0
OMSNP0001608	chr1	25504068	C	A	ENSMODG00000008754	UNC5B	SYN	15	16	15	9	16	14	17	18	9	16	18	22	33	0	18	0
OMSNP0001609	chr1	25520373	C	T	ENSMODG00000008754	UNC5B	NON_SYN	9	13	8	6	7	7	14	16	9	5	12	12	6	0	10	0
OMSNP0001610	chr1	25522042	G	A	ENSMODG00000008754	UNC5B	SYN	0	34	0	12	0	34	20	10	20	12	23	25	0	16	0	33
OMSNP0001611	chr1	25522733	A	G	ENSMODG00000008754	UNC5B	SYN	0	28	0	28	0	27	13	12	8	9	21	16	0	19	0	17
OMSNP0001612	chr1	25527991	C	T	ENSMODG00000008754	UNC5B	SYN	0	28	0	16	0	18	10	15	18	12	19	13	0	16	0	24
OMSNP0001613	chr1	25539784	A	G	ENSMODG00000008754	UNC5B	SYN	0	36	0	23	0	47	29	15	16	16	16	28	0	30	0	34
OMSNP0001614	chr1	25539904	G	A	ENSMODG00000008754	UNC5B	SYN	0	39	1	33	0	47	25	23	3	7	22	13	0	31	0	22
OMSNP0001615	chr1	25544767	A	C	ENSMODG00000008754	UNC5B	SYN	26	17	13	11	20	12	12	31	9	18	18	18	14	0	30	0
OMSNP0001616	chr1	25545587	G	T	ENSMODG00000008754	UNC5B	SYN	17	16	9	11	29	29	23	24	9	13	22	24	31	0	28	0
OMSNP0001617	chr1	25547230	T	C	ENSMODG00000008754	UNC5B	SYN	0	50	0	26	0	44	23	29	25	17	23	22	0	26	0	37
OMSNP0001618	chr1	25547428	G	A	ENSMODG00000008754	UNC5B	DOWN	21	23	13	17	16	11	11	23	15	16	28	16	39	0	23	0
OMSNP0001619	chr1	25547670	T	C	ENSMODG00000008754	UNC5B	DOWN	0	31	1	19	0	25	16	18	10	19	16	29	0	28	0	37
OMSNP0001620	chr1	25547796	C	T	ENSMODG00000008754	UNC5B	DOWN	16	12	11	9	11	17	15	6	10	14	16	25	18	0	32	0
OMSNP0001622	chr1	25549737	A	G	ENSMODG00000008754	UNC5B	DOWN	12	16	11	8	7	5	21	0	9	0	20	0	0	17	0	9
OMSNP0001623	chr1	25550084	T	C	ENSMODG00000008754	UNC5B	DOWN	12	10	6	9	11	10	45	0	16	0	9	0	0	11	0	8
OMSNP0001624	chr1	25550379	G	A	ENSMODG00000008754	UNC5B	DOWN	7	8	8	8	8	13	25	0	15	0	27	0	0	14	0	19
OMSNP0001625	chr1	25550455	C	G	ENSMODG00000008754	UNC5B	DOWN	12	7	11	13	10	18	13	16	5	7	8	7	5	0	13	0
OMSNP0001626	chr1	25550748	T	C	ENSMODG00000008754	UNC5B	DOWN	12	9	8	6	6	7	15	15	8	4	8	4	16	0	13	0
OMSNP0001627	chr1	25552197	C	T	ENSMODG00000008754	UNC5B	DOWN	0	28	0	16	0	30	17	5	10	4	10	4	0	11	0	25
OMSNP0001628	chr1	25651849	T	C	ENSMODG00000008718	SLC29A3	SYN	8	11	4	7	5	7	6	4	3	5	3	9	9	0	4	0
OMSNP0001640	chr1	26113567	T	G	ENSMODG00000010207	METTL10	DOWN	85	0	155	0	37	28	40	34	46	33	48	32	65	0	79	0
OMSNP0001641	chr1	26113732	C	T	ENSMODG00000010207	METTL10	DOWN	251	0	294	0	125	113	134	123	118	121	161	148	236	0	272	0
OMSNP0001642	chr1	26118701	G	A	ENSMODG00000010207	METTL10	INTRON	20	0	8	0	5	9	10	15	12	0	13	17	12	0	17	0
OMSNP0001651	chr1	26127764	T	G	ENSMODG00000010207	METTL10	INTRON	33	0	23	21	10	13	11	16	0	16	0	20	18	0	13	0
OMSNP0001652	chr1	26128128	T	C	ENSMODG00000010207	METTL10	INTRON	21	0	18	0	14	5	24	3	10	0	18	3	12	2	14	1
OMSNP0001653	chr1	26128131	C	A	ENSMODG00000010207	METTL10	SPLICE_DO	21	6	19	17	11	15	23	13	12	2	16	9	11	10	12	9
OMSNP0001657	chr1	26174172	A	G	ENSMODG00000010217	FAM175B	SYN	69	0	53	0	31	30	35	30	53	0	44	27	65	0	66	0
OMSNP0001658	chr1	26174620	G	C	ENSMODG00000010217	FAM175B	DOWN	81	0	32	41	37	40	38	24	73	0	53	34	54	0	70	0
OMSNP0001659	chr1	26175454	T	C	ENSMODG00000010217	FAM175B	DOWN	38	0	12	15	12	15	15	11	0	20	0	31	27	0	16	0
OMSNP0001660	chr1	26175790	T	C	ENSMODG00000010217	FAM175B	DOWN	21	0	6	7	5	5	9	4	0	13	0	14	8	0	15	0
OMSNP0001661	chr1	26255206	C	A			INTER	51	0	42	0	14	11	19	14	16	0	12	20	15	0	19	0
OMSNP0001663	chr1	26330647	T	A	ENSMODG00000010224	ZRANB1	DOWN	35	0	44	0	22	27	26	23	45	0	26	30	49	0	32	0
OMSNP0001664	chr1	26330689	A	G	ENSMODG00000010224	ZRANB1	DOWN	19	0	10	18	14	13	13	14	0	35	0	36	35	0	27	0
OMSNP0001665	chr1	26334831	G	C	ENSMODG00000010255	ENSMODG00000010255	SYN	70	0	68	42	23	26	38	61	0	84	0	127	56	0	77	0
OMSNP0001669	chr1	26352504	C	T	ENSMODG00000010255	ENSMODG00000010255	UP	97	0	152	0	41	48	86	81	133	0	98	75	102	0	126	0
OMSNP0001670	chr1	26864361	G	A	ENSMODG00000010414	C10orf137	SYN	21	0	6	13	10	7	6	7	0	22	0	33	6	0	30	0
OMSNP0001671	chr1	26876873	T	C	ENSMODG00000010414	C10orf137	SYN	22	0	10	8	12	7	10	9	0	21	0	25	25	0	17	0
OMSNP0001672	chr1	26879574	G	C	ENSMODG00000010414	C10orf137	SYN	45	0	29	11	17	9	15	4	1	22	0	34	44	0	36	0
OMSNP0001673	chr1	26879604	C	T	ENSMODG00000010414	C10orf137	SYN	36	0	19	13	13	7	17	8	0	30	0	23	22	0	24	0
OMSNP0001674	chr1	26879830	A	C	ENSMODG00000010414	C10orf137	SYN	24	0	13	6	6	6	11	7	0	20	0	25	25	0	21	0
OMSNP0001675	chr1	26891325	C	T	ENSMODG00000010414	C10orf137	SYN	31	0	21	16	5	12	12	10	1	39	0	61	36	0	48	0
OMSNP0001676	chr1	26891391	A	C	ENSMODG00000010414	C10orf137	SYN	34	0	20	13	11	18	15	14	0	44	0	69	38	0	44	0
OMSNP0001677	chr1	26893779	A	G	ENSMODG00000010414	C10orf137	SYN	40	0	26	17	15	23	10	19	26	26	45	34	35	0	58	0
OMSNP0001678	chr1	26895068	G	C	ENSMODG00000010414	C10orf137	SYN	35	0	20	33	23	22	33	20	0	48	0	49	31	0	49	0
OMSNP0001679	chr1	26899923	G	A	ENSMODG00000010414	C10orf137	NON_SYN	45	0	36	0	10	7	13	8	35	0	13	28	35	0	31	0
OMSNP0001680	chr1	26901607	T	C	ENSMODG00000010414	C10orf137	DOWN	52	0	27	27	20	16	23	18	0	44	0	43	35	0	52	0
OMSNP0001681	chr1	26901915	C	T	ENSMODG00000010414	C10orf137	DOWN	38	0	22	12	22	12	18	10	0	43	0	40	38	0	52	0
OMSNP0001682	chr1	26901937	A	G	ENSMODG00000010414	C10orf137	DOWN	34	0	14	16	13	6	12	6	0	40	0	49	32	0	41	0
OMSNP0001683	chr1	26918293	G	T	ENSMODG00000010434	UROS	DOWN	14	0	12	0	6	5	6	4	2	7	0	3	7	0	14	0
OMSNP0001684	chr1	26918360	T	C	ENSMODG00000010434	UROS	DOWN	17	0	6	5	6	9	3	5	0	7	0	17	8	0	2	0
OMSNP0001686	chr1	26918552	G	A	ENSMODG00000010434	UROS	SYN	118	0	72	0	49	68	39	61	34	50	2	143	84	0	116	0
OMSNP0001692	chr1	26920936	C	T	ENSMODG00000010434	UROS	INTRON	10	0	3	5	5	8	1	0	6	0	4	3	3	0	4	0
OMSNP0001698	chr1	26938888	G	A	ENSMODG00000010434	UROS	SYN	144	0	130	0	69	82	44	63	0	101	1	133	89	0	77	0
OMSNP0001700	chr1	26939133	A	C	ENSMODG00000010434	UROS	UP	9	4	2	3	7	1	1	3	11	0	25	0	12	0	6	0
OMSNP0001702	chr1	26945220	G	T	ENSMODG00000010449	BCCIP	UP	42	0	16	15	13	10	22	23	0	27	0	33	18	0	29	0
OMSNP0001709	chr1	26952354	G	C	ENSMODG00000010449	BCCIP	SYN	283	0	144	120	244	0	201	0	126	154	391	0	213	0	216	0
OMSNP0001712	chr1	26953784	G	T	ENSMODG00000010449	BCCIP	DOWN	194	0	173	0	78	63	65	60	184	0	121	148	146	0	139	0
OMSNP0001713	chr1	26954001	G	C	ENSMODG00000010449	BCCIP	DOWN	184	0	80	74	71	69	70	58	0	143	0	200	151	0	156	0
OMSNP0001714	chr1	26954546	A	G	ENSMODG00000010449	BCCIP	DOWN	291	0	201	0	105	93	110	83	247	0	186	128	201	0	204	0
OMSNP0001715	chr1	26954552	T	C	ENSMODG00000010449	BCCIP	DOWN	314	0	108	126	221	0	211	0	124	148	341	0	209	0	242	0
OMSNP0001716	chr1	26954792	G	A	ENSMODG00000010449	BCCIP	DOWN	154	0	69	56	51	66	43	61	0	162	0	185	93	0	116	0
OMSNP0001717	chr1	26955512	A	G	ENSMODG00000010478	DHX32	SYN	125	0	123	120	59	54	93	105	0	75	0	76	67	0	76	0
OMSNP0001719	chr1	26956183	A	G	ENSMODG00000010478	DHX32	SYN	88	0	69	87	41	47	54	57	0	67	0	76	34	0	64	0
OMSNP0001720	chr1	26956306	G	A	ENSMODG00000010478	DHX32	SYN	59	0	92	0	21	34	39	46	0	54	0	67	29	0	44	0
OMSNP0001724	chr1	26970214	C	G	ENSMODG00000010478	DHX32	NON_SYN	70	0	118	0	29	24	62	41	55	0	27	37	52	0	48	0
OMSNP0001725	chr1	26970279	A	G	ENSMODG00000010478	DHX32	SYN	78	0	66	47	60	0	127	0	0	40	30	25	42	0	43	0
OMSNP0001728	chr1	26982408	G	C	ENSMODG00000010478	DHX32	UP	49	0	28	34	28	0	41	0	29	0	32	0	16	0	27	0
OMSNP0001729	chr1	27070122	C	T	ENSMODG00000010518	FANK1	SYN	63	0	91	0	14	17	47	32	19	0	21	13	30	0	31	0
OMSNP0001734	chr1	27080184	G	A	ENSMODG00000010518	FANK1	DOWN	25	0	17	0	15	21	11	8	13	0	11	4	9	0	14	0
OMSNP0001735	chr1	27080196	A	G	ENSMODG00000010518	FANK1	DOWN	29	0	15	7	15	19	9	11	1	15	0	16	8	0	18	0
OMSNP0001736	chr1	27080246	C	T	ENSMODG00000010518	FANK1	DOWN	53	0	31	0	27	22	16	17	13	0	4	11	16	0	17	0
OMSNP0001737	chr1	27080247	A	G	ENSMODG00000010518	FANK1	DOWN	53	0	31	0	27	22	17	17	13	0	4	11	16	0	17	0
OMSNP0001738	chr1	27080283	T	G	ENSMODG00000010518	FANK1	DOWN	58	0	35	0	40	13	19	16	22	0	15	16	16	0	28	0
OMSNP0001739	chr1	27080346	A	C	ENSMODG00000010518	FANK1	DOWN	51	0	15	0	27	16	24	7	0	0	0	12	18	0	21	0
OMSNP0001740	chr1	27080347	G	T	ENSMODG00000010518	FANK1	DOWN	51	0	13	0	27	16	22	7	0	0	0	12	18	0	21	0
OMSNP0001743	chr1	27080398	G	A	ENSMODG00000010518	FANK1	DOWN	40	0	19	0	15	17	9	7	16	0	9	14	17	0	18	0
OMSNP0001744	chr1	27080483	T	C	ENSMODG00000010518	FANK1	DOWN	50	0	11	10	20	27	10	10	0	15	0	29	9	0	19	0
OMSNP0001745	chr1	27080578	T	C	ENSMODG00000010518	FANK1	DOWN	27	0	18	0	7	11	10	8	20	0	13	0	10	0	13	0
OMSNP0001746	chr1	27080608	G	A	ENSMODG00000010518	FANK1	DOWN	28	0	11	0	19	10	6	8	15	0	11	4	8	0	11	0
OMSNP0001747	chr1	27080679	G	A	ENSMODG00000010538	ADAM12	DOWN	57	0	26	0	15	24	18	11	15	0	10	10	7	0	21	0
OMSNP0001748	chr1	27080749	C	G	ENSMODG00000010538	ADAM12	DOWN	42	0	7	13	22	21	8	10	0	25	0	25	10	0	18	0
OMSNP0001749	chr1	27080761	C	G	ENSMODG00000010538	ADAM12	DOWN	47	0	20	0	20	18	13	9	27	0	17	10	19	0	18	0
OMSNP0001750	chr1	27080777	C	T	ENSMODG00000010538	ADAM12	DOWN	48	0	8	18	38	0	28	0	0	24	12	15	15	0	10	0
OMSNP0001751	chr1	27080812	T	C	ENSMODG00000010538	ADAM12	DOWN	51	0	31	0	16	17	14	16	21	0	12	11	7	0	15	0
OMSNP0001752	chr1	27080819	C	T	ENSMODG00000010538	ADAM12	DOWN	47	0	34	0	12	10	13	11	21	0	12	10	9	0	17	0
OMSNP0001753	chr1	27080877	C	G	ENSMODG00000010538	ADAM12	DOWN	31	0	12	0	15	5	9	4	15	0	11	3	8	0	21	0
OMSNP0001754	chr1	27080893	A	G	ENSMODG00000010538	ADAM12	DOWN	32	0	17	0	15	12	6	7	16	0	14	6	7	0	24	0
OMSNP0001755	chr1	27081068	C	T	ENSMODG00000010538	ADAM12	DOWN	47	0	23	0	30	30	10	9	10	0	9	8	13	0	29	0
OMSNP0001758	chr1	27081296	T	G	ENSMODG00000010538	ADAM12	DOWN	36	0	13	9	16	7	10	3	1	19	0	11	20	0	25	0
OMSNP0001760	chr1	27081513	G	A	ENSMODG00000010538	ADAM12	DOWN	24	0	6	11	22	14	12	14	11	4	8	6	11	0	17	0
OMSNP0001761	chr1	27081552	G	A	ENSMODG00000010538	ADAM12	DOWN	17	0	12	0	12	7	10	6	16	0	11	6	14	0	17	0
OMSNP0001762	chr1	27081615	C	T	ENSMODG00000010538	ADAM12	DOWN	40	0	7	0	18	24	12	5	0	0	0	3	9	0	14	0
OMSNP0001763	chr1	27081617	C	T	ENSMODG00000010538	ADAM12	DOWN	43	0	8	0	18	23	11	5	0	0	0	3	9	0	14	0
OMSNP0001764	chr1	27081649	T	A	ENSMODG00000010538	ADAM12	DOWN	38	0	27	0	23	23	13	11	15	0	11	10	14	0	27	0
OMSNP0001765	chr1	27081712	C	G	ENSMODG00000010538	ADAM12	DOWN	25	0	7	5	9	15	12	11	0	17	0	15	13	0	16	0
OMSNP0001766	chr1	27081743	T	C	ENSMODG00000010538	ADAM12	DOWN	45	0	20	0	20	15	14	11	16	0	11	7	9	0	21	0
OMSNP0001767	chr1	27081751	T	G	ENSMODG00000010538	ADAM12	DOWN	42	0	23	0	17	14	14	11	3	7	0	19	9	0	21	0
OMSNP0001769	chr1	27081911	C	T	ENSMODG00000010538	ADAM12	DOWN	24	0	9	9	10	5	3	8	0	7	0	5	4	0	13	0
OMSNP0001770	chr1	27081920	G	T	ENSMODG00000010538	ADAM12	DOWN	26	0	23	0	11	8	5	12	10	0	4	2	6	0	14	0
OMSNP0001771	chr1	27081974	A	G	ENSMODG00000010538	ADAM12	DOWN	28	0	8	9	13	10	10	9	0	11	0	19	8	0	16	0
OMSNP0001772	chr1	27081984	G	C	ENSMODG00000010538	ADAM12	DOWN	25	0	4	11	13	9	9	13	0	9	0	22	11	0	17	0
OMSNP0001773	chr1	27082144	A	G	ENSMODG00000010538	ADAM12	DOWN	21	0	8	14	6	13	7	3	0	7	0	7	13	0	10	0
OMSNP0001774	chr1	27082181	G	A	ENSMODG00000010538	ADAM12	DOWN	24	0	4	13	25	0	18	0	13	0	19	0	15	0	15	0
OMSNP0001775	chr1	27082357	A	C	ENSMODG00000010538	ADAM12	DOWN	30	0	8	9	8	7	15	8	6	8	6	7	9	0	9	0
OMSNP0001776	chr1	27082451	T	G	ENSMODG00000010538	ADAM12	DOWN	24	0	10	0	20	4	12	6	1	0	0	3	4	0	7	0
OMSNP0001777	chr1	27082455	T	C	ENSMODG00000010538	ADAM12	DOWN	31	0	7	5	22	7	14	6	0	1	0	8	7	0	9	0
OMSNP0001778	chr1	27082556	A	G	ENSMODG00000010538	ADAM12	DOWN	20	0	18	0	15	14	14	18	11	0	5	9	7	0	15	0
OMSNP0001779	chr1	27082573	T	C	ENSMODG00000010538	ADAM12	DOWN	29	0	16	0	11	16	16	15	9	0	5	9	9	0	14	0
OMSNP0001780	chr1	27082644	C	A	ENSMODG00000010538	ADAM12	DOWN	18	0	9	7	7	11	8	9	0	9	0	16	5	0	7	0
OMSNP0001781	chr1	27083014	G	A	ENSMODG00000010538	ADAM12	DOWN	26	0	12	0	17	11	9	11	12	0	13	9	10	0	16	0
OMSNP0001782	chr1	27087231	A	G	ENSMODG00000010538	ADAM12	SYN	34	0	11	8	18	10	6	15	9	10	11	12	8	0	21	0
OMSNP0001783	chr1	27087333	C	T	ENSMODG00000010538	ADAM12	SYN	45	0	26	0	16	19	13	21	23	0	19	11	16	0	12	0
OMSNP0001784	chr1	27112750	A	G	ENSMODG00000010538	ADAM12	SYN	31	0	6	11	8	14	9	5	0	15	0	9	5	0	11	0
OMSNP0001785	chr1	27172180	G	A	ENSMODG00000010538	ADAM12	SYN	40	0	4	11	16	14	5	2	0	18	0	23	7	0	19	0
OMSNP0001786	chr1	27172183	C	T	ENSMODG00000010538	ADAM12	SYN	40	0	12	0	16	14	6	2	18	0	12	10	8	0	18	0
OMSNP0001787	chr1	27172206	G	T	ENSMODG00000010538	ADAM12	SYN	52	0	6	10	10	15	11	4	0	15	0	23	5	0	19	0
OMSNP0001788	chr1	27178070	A	G	ENSMODG00000010538	ADAM12	SYN	17	0	15	7	12	14	7	6	0	16	0	27	11	0	16	0
OMSNP0001789	chr1	27197403	A	G	ENSMODG00000010538	ADAM12	NON_SYN	23	0	13	11	14	13	8	9	0	16	0	23	7	0	16	0
OMSNP0001790	chr1	28045659	A	G	ENSMODG00000010562	ENSMODG00000010562	SYN	50	0	25	22	25	22	30	29	0	45	0	72	35	0	54	0
OMSNP0001791	chr1	28078660	T	C			INTER	64	0	32	23	15	20	18	25	0	49	1	43	45	0	59	0
OMSNP0001801	chr1	28188301	A	G	ENSMODG00000017358	CCAR1	SYN	214	0	287	0	165	0	143	117	88	94	151	185	185	0	205	0
OMSNP0001802	chr1	28188781	G	A	ENSMODG00000017358	CCAR1	SYN	168	0	144	0	118	0	107	86	71	77	108	89	134	0	124	0
OMSNP0001816	chr1	28247827	A	G			INTER	22	0	4	0	16	0	16	10	7	6	10	13	10	0	16	0
OMSNP0001817	chr1	28248991	G	T			INTER	21	0	9	13	10	10	7	10	5	7	10	9	7	0	9	0
OMSNP0001818	chr1	28249928	T	G			INTER	25	0	17	0	19	0	11	8	5	2	7	3	5	0	9	0
OMSNP0001819	chr1	28249958	T	C			INTER	21	0	16	0	17	0	10	16	9	4	10	8	11	0	4	0
OMSNP0001820	chr1	28249977	T	C			INTER	26	0	19	0	14	0	10	13	13	3	8	6	15	0	8	0
OMSNP0001822	chr1	28250246	G	C			INTER	34	0	12	14	12	14	0	23	0	11	0	15	12	0	14	0
OMSNP0001823	chr1	28250320	C	T			INTER	20	0	12	7	10	9	4	4	9	3	13	6	8	0	17	0
OMSNP0001824	chr1	28251437	T	C			INTER	15	0	10	6	8	4	0	15	0	4	0	11	2	0	12	0
OMSNP0001825	chr1	28251781	T	C			INTER	16	0	8	9	4	6	0	20	0	9	0	11	9	0	9	0
OMSNP0001826	chr1	28252494	C	A			INTER	19	0	6	13	5	5	11	9	2	4	5	7	8	0	9	0
OMSNP0001827	chr1	28252948	T	C	ENSMODG00000017310	ENSMODG00000017310	DOWN	9	0	5	6	7	13	14	11	3	4	7	3	6	0	8	0
OMSNP0001828	chr1	28376047	C	T	ENSMODG00000017310	ENSMODG00000017310	INTRON	20	0	15	8	8	9	0	17	0	8	0	13	13	0	8	0
OMSNP0001829	chr1	28492778	T	C	ENSMODG00000017305	SLC25A16	DOWN	58	0	13	25	27	23	12	21	19	16	25	18	26	0	24	0
OMSNP0001830	chr1	28566286	T	C	ENSMODG00000017293	RUFY2	SYN	26	0	24	14	9	14	0	36	0	13	0	34	9	0	8	0
OMSNP0001831	chr1	28584309	T	C	ENSMODG00000017293	RUFY2	SYN	9	0	14	12	5	9	0	20	0	9	0	20	10	0	16	0
OMSNP0001832	chr1	28584473	G	A	ENSMODG00000017293	RUFY2	DOWN	5	0	23	0	17	0	9	13	6	12	7	6	8	0	11	0
OMSNP0001833	chr1	28585026	A	G	ENSMODG00000017293	RUFY2	DOWN	9	0	6	10	4	10	0	14	0	17	1	12	7	0	5	0
OMSNP0001834	chr1	28585145	C	G	ENSMODG00000017293	RUFY2	DOWN	9	0	21	0	25	0	13	18	10	11	4	14	6	0	6	0
OMSNP0001835	chr1	28585156	T	C	ENSMODG00000017293	RUFY2	DOWN	5	0	10	11	12	15	0	28	0	14	0	16	6	0	6	0
OMSNP0001839	chr1	28585310	G	C	ENSMODG00000017293	RUFY2	DOWN	14	0	2	4	7	7	8	5	1	4	6	7	9	0	6	0
OMSNP0001840	chr1	28585333	A	G	ENSMODG00000017293	RUFY2	DOWN	13	0	8	5	5	5	12	3	4	3	6	2	8	0	10	0
OMSNP0001841	chr1	28587256	T	C	ENSMODG00000017283	HNRNPH3	DOWN	22	0	15	12	7	4	24	31	41	29	60	55	61	0	75	0
OMSNP0001851	chr1	28597817	C	G	ENSMODG00000017283	HNRNPH3	UP	28	6	41	12	20	4	24	10	15	7	19	7	11	10	17	6
OMSNP0001852	chr1	28598150	C	T	ENSMODG00000017283	HNRNPH3	UP	19	0	12	19	8	19	8	13	7	5	7	13	15	0	20	0
OMSNP0001853	chr1	28598245	C	G	ENSMODG00000017283	HNRNPH3	UP	36	0	22	19	15	20	21	25	16	8	24	14	28	0	28	0
OMSNP0001854	chr1	28598285	G	T	ENSMODG00000017283	HNRNPH3	UP	16	0	11	22	8	13	11	16	13	8	16	17	21	0	28	0
OMSNP0001855	chr1	28598286	A	T	ENSMODG00000017283	HNRNPH3	UP	17	0	11	21	8	13	11	16	13	7	16	17	21	0	26	0
OMSNP0001856	chr1	28604964	T	G	ENSMODG00000025155	XM_001369301.1	DOWN	37	0	14	9	8	7	0	21	0	9	0	26	13	0	15	0
OMSNP0001857	chr1	28604973	G	T	ENSMODG00000025155	XM_001369301.1	DOWN	35	0	11	11	6	8	12	7	9	0	18	9	13	0	15	0
OMSNP0001858	chr1	28605062	G	A	ENSMODG00000025155	XM_001369301.1	DOWN	34	0	12	11	11	8	14	5	6	15	23	12	15	0	19	0
OMSNP0001859	chr1	28605153	A	G	ENSMODG00000025155	XM_001369301.1	DOWN	36	0	12	13	18	14	0	19	0	19	0	55	34	0	35	0
OMSNP0001860	chr1	28605232	G	T	ENSMODG00000025155	XM_001369301.1	DOWN	44	0	42	0	25	0	11	13	13	16	24	23	31	0	31	0
OMSNP0001861	chr1	28605233	C	T	ENSMODG00000025155	XM_001369301.1	DOWN	44	0	26	16	16	9	13	11	16	12	22	23	28	0	31	0
OMSNP0001862	chr1	28605298	G	A	ENSMODG00000025155	XM_001369301.1	DOWN	25	0	11	7	11	20	10	8	15	5	13	18	17	0	15	0
OMSNP0001863	chr1	28605302	A	T	ENSMODG00000025155	XM_001369301.1	DOWN	30	0	12	9	9	19	11	11	24	12	14	19	19	0	15	0
OMSNP0001864	chr1	28605369	G	A	ENSMODG00000025155	XM_001369301.1	DOWN	36	0	28	14	18	18	0	26	0	20	0	35	21	0	22	0
OMSNP0001865	chr1	28605516	G	T	ENSMODG00000025155	XM_001369301.1	NON_SYN	34	0	13	6	14	18	0	21	0	32	0	41	39	0	42	0
OMSNP0001866	chr1	28605749	T	C	ENSMODG00000025155	XM_001369301.1	SYN	27	0	20	23	19	7	0	18	0	24	0	30	27	0	21	0
OMSNP0001867	chr1	28606076	C	T	ENSMODG00000025155	XM_001369301.1	SYN	19	0	11	13	9	8	9	4	8	9	23	17	23	0	21	0
OMSNP0001868	chr1	28606244	C	T	ENSMODG00000025155	XM_001369301.1	SYN	24	0	9	8	8	6	0	24	1	24	0	49	30	0	29	0
OMSNP0001869	chr1	28606248	A	G	ENSMODG00000025155	XM_001369301.1	NON_SYN	26	0	9	8	8	5	0	19	1	17	0	42	30	0	30	0
OMSNP0001870	chr1	28606400	G	A	ENSMODG00000025155	XM_001369301.1	SYN	33	0	18	12	9	11	12	12	12	9	23	20	27	0	41	0
OMSNP0001871	chr1	28606406	T	G	ENSMODG00000025155	XM_001369301.1	SYN	29	0	16	13	10	13	0	28	0	20	0	44	31	0	39	0
OMSNP0001875	chr1	28913720	A	G	ENSMODG00000017248	SIRT1	SYN	146	0	105	100	68	69	78	96	88	92	95	110	149	0	131	0
OMSNP0001876	chr1	28915886	C	T	ENSMODG00000017248	SIRT1	UP	1	9	0	27	4	13	2	11	6	8	7	18	1	8	3	11
OMSNP0001877	chr1	28915887	T	C	ENSMODG00000017248	SIRT1	UP	2	8	0	26	5	10	2	9	5	8	7	16	3	8	3	10
OMSNP0001878	chr1	28966795	T	C	ENSMODG00000017247	DNAJC12	SYN	109	0	196	0	107	0	102	75	32	21	40	37	59	0	59	0
OMSNP0001881	chr1	29001580	A	T	ENSMODG00000017247	DNAJC12	DOWN	66	0	59	43	30	27	1	74	0	19	0	41	44	0	46	0
OMSNP0001882	chr1	29001730	T	C	ENSMODG00000017247	DNAJC12	DOWN	102	0	96	98	44	35	0	153	0	55	0	60	47	0	62	0
OMSNP0001902	chr1	34060380	C	T			INTER	37	0	13	0	30	0	4	5	10	10	4	7	13	0	17	0
OMSNP0001903	chr1	34060386	T	G			INTER	33	0	17	0	29	0	5	5	11	10	6	6	13	0	16	0
OMSNP0001904	chr1	34060614	C	A			INTER	48	0	16	8	11	21	0	15	0	13	0	22	18	0	20	0
OMSNP0001905	chr1	34060647	T	G			INTER	36	0	18	8	17	17	1	15	0	15	0	20	14	0	19	0
OMSNP0001906	chr1	34060801	A	T			INTER	24	0	10	2	11	16	6	2	5	5	3	7	13	0	11	0
OMSNP0001907	chr1	34061050	A	G			INTER	43	0	8	11	14	22	0	13	0	21	0	28	13	0	22	0
OMSNP0001908	chr1	34061405	A	G			INTER	33	0	18	4	26	20	0	10	0	17	0	22	17	0	13	0
OMSNP0001910	chr1	34066132	C	T			INTER	45	0	20	4	13	21	4	8	11	5	13	14	26	0	17	0
OMSNP0001911	chr1	34066184	A	G			INTER	54	0	25	0	56	0	12	8	9	10	6	14	21	0	23	0
OMSNP0001912	chr1	34066207	G	T			INTER	41	0	17	5	26	20	10	5	6	9	10	7	21	0	16	0
OMSNP0001915	chr1	34113267	C	G			INTER	36	0	21	0	20	28	6	10	4	9	15	8	12	0	13	0
OMSNP0001916	chr1	34113279	C	T			INTER	40	0	20	6	18	30	0	17	0	18	0	23	13	0	14	0
OMSNP0001917	chr1	34113318	T	G			INTER	42	0	15	8	7	22	1	14	0	13	0	16	10	0	19	0
OMSNP0001918	chr1	34171322	G	A	ENSMODG00000017199	REEP3	DOWN	149	0	115	0	159	0	40	48	32	46	61	59	79	0	110	0
OMSNP0001919	chr1	34171856	C	T	ENSMODG00000017199	REEP3	DOWN	104	0	62	0	100	0	45	21	29	37	42	51	63	0	60	0
OMSNP0001921	chr1	34173400	T	C	ENSMODG00000017199	REEP3	DOWN	11	0	2	5	5	3	3	6	16	11	23	21	27	0	27	0
OMSNP0001929	chr1	34430335	G	A	ENSMODG00000017196	JMJD1C	SYN	16	0	18	0	19	0	7	10	10	5	16	16	7	0	13	0
OMSNP0001930	chr1	34431108	A	G	ENSMODG00000017196	JMJD1C	NON_SYN	29	0	12	18	22	14	0	34	0	26	0	29	22	0	24	0
OMSNP0001931	chr1	34448152	G	A	ENSMODG00000017196	JMJD1C	NON_SYN	29	0	16	8	9	8	23	9	10	4	16	5	14	0	16	0
OMSNP0001932	chr1	34448165	A	G	ENSMODG00000017196	JMJD1C	NON_SYN	31	0	16	14	13	13	25	16	8	6	13	7	15	0	17	0
OMSNP0001933	chr1	34804953	T	A	ENSMODG00000017108	ADO	DOWN	43	0	31	19	26	22	15	20	14	17	19	19	42	0	34	0
OMSNP0001934	chr1	34805030	A	G	ENSMODG00000017108	ADO	DOWN	45	0	32	28	26	16	18	28	8	12	16	25	28	0	29	0
OMSNP0001935	chr1	34805234	C	T	ENSMODG00000017108	ADO	DOWN	31	0	9	5	15	9	16	13	12	19	18	24	30	0	32	0
OMSNP0001936	chr1	34805236	A	C	ENSMODG00000017108	ADO	DOWN	34	0	9	5	16	10	16	14	12	21	18	24	32	0	36	0
OMSNP0001937	chr1	34805629	C	T	ENSMODG00000017108	ADO	DOWN	48	0	30	24	26	31	19	23	16	20	32	28	33	0	42	0
OMSNP0001938	chr1	34805641	A	G	ENSMODG00000017108	ADO	DOWN	43	0	27	15	24	24	0	42	0	33	0	60	31	0	42	0
OMSNP0001939	chr1	34806717	A	G	ENSMODG00000017108	ADO	DOWN	17	0	15	6	11	9	4	11	15	17	22	16	26	0	23	0
OMSNP0001940	chr1	34807268	T	C	ENSMODG00000017108	ADO	DOWN	66	0	24	66	30	26	0	72	1	75	0	87	33	0	55	0
OMSNP0001941	chr1	34807368	A	G	ENSMODG00000017108	ADO	DOWN	105	0	52	34	42	33	0	75	0	85	0	125	81	0	77	0
OMSNP0001942	chr1	34808492	T	C	ENSMODG00000017108	ADO	SYN	54	0	40	21	16	24	0	54	0	51	1	47	28	0	53	0
OMSNP0001943	chr1	35527000	T	C	ENSMODG00000017102	ARID5B	DOWN	38	0	14	5	14	23	0	18	0	13	0	39	16	0	24	0
OMSNP0001944	chr1	35528753	G	T	ENSMODG00000017102	ARID5B	DOWN	35	0	8	5	11	19	0	13	0	18	0	28	20	0	20	0
OMSNP0001945	chr1	35531370	T	C	ENSMODG00000017102	ARID5B	SYN	37	0	9	7	20	13	0	27	0	26	0	28	23	0	26	0
OMSNP0001946	chr1	35532090	A	G	ENSMODG00000017102	ARID5B	SYN	38	0	11	7	15	17	0	18	0	15	0	25	17	0	20	0
OMSNP0001947	chr1	35532093	T	C	ENSMODG00000017102	ARID5B	SYN	35	0	10	6	15	16	8	9	8	7	10	14	14	0	20	0
OMSNP0001948	chr1	35532391	C	T	ENSMODG00000017102	ARID5B	NON_SYN	40	0	11	21	15	22	0	24	0	23	0	21	18	0	13	0
OMSNP0001949	chr1	35536356	C	T	ENSMODG00000017102	ARID5B	NON_SYN	47	0	7	9	19	12	12	7	9	5	20	13	7	0	26	0
OMSNP0001950	chr1	35566102	A	G	ENSMODG00000017102	ARID5B	SYN	24	0	7	6	14	7	0	12	0	22	0	19	12	0	12	0
OMSNP0001951	chr1	35698527	C	T	ENSMODG00000017102	ARID5B	SYN	25	0	7	12	19	0	13	0	20	0	22	0	8	0	14	0
OMSNP0001952	chr1	35698716	T	C	ENSMODG00000017102	ARID5B	SYN	27	0	14	5	11	10	0	19	0	28	0	27	9	0	20	0
OMSNP0001953	chr1	36845030	C	T			INTER	17	0	25	0	7	6	14	11	21	0	28	0	11	0	16	0
OMSNP0001954	chr1	36915964	T	C	ENSMODG00000017097	RHOBTB1	SYN	45	0	64	0	37	0	27	38	18	18	19	25	24	0	28	0
OMSNP0001955	chr1	36915994	T	C	ENSMODG00000017097	RHOBTB1	SYN	59	0	58	0	56	0	32	39	15	12	18	31	24	0	41	0
OMSNP0001956	chr1	36921199	C	G	ENSMODG00000017097	RHOBTB1	SYN	63	0	38	24	34	19	0	62	0	40	0	40	36	0	33	0
OMSNP0001957	chr1	36921457	A	G	ENSMODG00000017097	RHOBTB1	SYN	30	0	23	28	16	20	0	35	0	32	0	51	28	0	15	0
OMSNP0001958	chr1	36921579	C	T	ENSMODG00000017097	RHOBTB1	NON_SYN	28	0	53	0	14	11	27	18	19	0	41	0	35	0	30	0
OMSNP0001959	chr1	36921596	A	G	ENSMODG00000017097	RHOBTB1	NON_SYN	26	0	30	18	22	0	12	26	1	18	0	30	22	0	28	0
OMSNP0001960	chr1	36921744	C	T	ENSMODG00000017097	RHOBTB1	NON_SYN	40	0	77	0	36	0	21	30	7	11	19	26	23	0	25	0
OMSNP0001961	chr1	36921749	T	G	ENSMODG00000017097	RHOBTB1	NON_SYN	40	0	31	44	17	15	0	46	0	18	0	44	25	0	23	0
OMSNP0001962	chr1	36921770	A	G	ENSMODG00000017097	RHOBTB1	NON_SYN	40	0	69	0	14	13	0	39	14	12	22	28	18	0	28	0
OMSNP0001963	chr1	36921890	C	A	ENSMODG00000017097	RHOBTB1	NON_SYN	40	0	65	0	21	19	0	48	18	20	11	17	28	0	34	0
OMSNP0001966	chr1	36933838	T	C	ENSMODG00000017097	RHOBTB1	SYN	41	0	42	32	47	0	59	0	12	12	26	26	34	0	43	0
OMSNP0001970	chr1	36939281	G	A	ENSMODG00000017097	RHOBTB1	DOWN	65	0	43	48	33	34	34	42	31	13	36	26	40	0	54	0
OMSNP0001971	chr1	36939368	G	A	ENSMODG00000017097	RHOBTB1	DOWN	67	0	97	0	18	30	40	40	33	0	47	0	26	0	50	0
OMSNP0001972	chr1	36939390	A	G	ENSMODG00000017097	RHOBTB1	DOWN	60	0	45	43	19	29	49	45	13	14	28	24	28	0	34	0
OMSNP0001973	chr1	36939448	G	T	ENSMODG00000017097	RHOBTB1	DOWN	62	0	49	42	62	0	78	0	19	20	26	18	57	0	39	0
OMSNP0001974	chr1	36939573	G	A	ENSMODG00000017097	RHOBTB1	DOWN	56	0	96	0	33	29	48	30	34	0	52	0	44	0	39	0
OMSNP0001975	chr1	36939582	C	T	ENSMODG00000017097	RHOBTB1	DOWN	53	0	92	0	31	29	43	29	31	0	46	0	42	0	41	0
OMSNP0001976	chr1	36939629	A	G	ENSMODG00000017097	RHOBTB1	DOWN	47	0	26	29	31	19	24	30	13	16	24	31	43	0	54	0
OMSNP0001977	chr1	36939645	T	C	ENSMODG00000017097	RHOBTB1	DOWN	56	0	72	0	34	24	38	35	35	0	58	0	45	0	49	0
OMSNP0001978	chr1	36939746	G	A	ENSMODG00000017097	RHOBTB1	DOWN	56	0	46	0	19	13	28	18	23	0	36	0	26	0	31	0
OMSNP0001979	chr1	36940331	A	T	ENSMODG00000017097	RHOBTB1	DOWN	17	0	21	0	8	8	17	5	18	0	11	0	20	0	16	0
OMSNP0001980	chr1	37004127	T	C	ENSMODG00000017091	ENSMODG00000017091	DOWN	81	0	37	36	32	35	0	73	0	103	0	140	124	0	104	0
OMSNP0001981	chr1	37004229	T	C	ENSMODG00000017091	ENSMODG00000017091	DOWN	64	0	28	31	46	0	29	32	1	105	1	126	117	0	93	0
OMSNP0001982	chr1	37004256	G	A	ENSMODG00000017091	ENSMODG00000017091	DOWN	37	0	46	0	18	15	0	35	32	33	53	47	61	0	54	0
OMSNP0001983	chr1	37004354	A	G	ENSMODG00000017091	ENSMODG00000017091	DOWN	131	0	107	91	53	65	0	137	1	122	0	210	155	0	104	0
OMSNP0001984	chr1	37004625	G	A	ENSMODG00000017091	ENSMODG00000017091	DOWN	148	0	106	88	58	58	0	118	0	156	0	204	150	0	140	0
OMSNP0001985	chr1	37004660	T	C	ENSMODG00000017091	ENSMODG00000017091	DOWN	188	0	111	93	66	58	0	130	0	184	1	176	167	0	152	0
OMSNP0001986	chr1	37005245	T	C	ENSMODG00000017091	ENSMODG00000017091	DOWN	30	0	14	11	8	16	17	16	34	25	50	35	80	0	45	0
OMSNP0001987	chr1	37224853	G	C			INTER	11	0	8	0	8	0	15	22	4	0	2	0	4	0	2	0
OMSNP0001988	chr1	37625037	C	T	ENSMODG00000017079	ANK3	SYN	24	0	6	15	11	0	23	0	2	4	2	6	4	0	3	0
OMSNP0001989	chr1	37641459	T	C	ENSMODG00000017079	ANK3	SYN	16	0	10	1	14	0	10	27	1	2	3	2	5	0	3	0
OMSNP0001990	chr1	37656832	G	T	ENSMODG00000017079	ANK3	NON_SYN	18	0	16	0	10	7	20	21	3	0	10	0	4	0	3	0
OMSNP0001991	chr1	37676266	G	C	ENSMODG00000017079	ANK3	SYN	20	0	11	7	11	9	1	25	0	4	0	4	2	0	3	0
OMSNP0001992	chr1	37713746	C	G	ENSMODG00000017079	ANK3	INTRON	21	0	19	0	3	6	5	10	6	2	7	3	6	0	6	0
OMSNP0001993	chr1	37720833	T	C	ENSMODG00000017079	ANK3	SYN	41	0	23	19	33	28	0	41	0	17	0	23	8	0	20	0
OMSNP0001996	chr1	37746236	A	C	ENSMODG00000017079	ANK3	SYN	45	0	44	0	31	13	23	16	21	0	27	0	21	0	19	0
OMSNP0001997	chr1	37749617	G	A	ENSMODG00000017079	ANK3	SYN	43	0	21	0	30	0	25	33	5	14	7	3	16	0	10	0
OMSNP0001998	chr1	37767339	T	C	ENSMODG00000017079	ANK3	SYN	48	0	32	0	23	23	2	50	8	13	11	17	17	0	19	0
OMSNP0002001	chr1	37769023	T	C	ENSMODG00000017079	ANK3	SYN	40	0	23	27	40	0	23	34	0	16	0	28	18	0	17	0
OMSNP0002002	chr1	37769044	T	C	ENSMODG00000017079	ANK3	SYN	38	0	16	25	36	0	19	27	0	14	0	17	15	0	17	0
OMSNP0002007	chr1	37777210	C	T	ENSMODG00000017079	ANK3	INTRON	14	0	13	0	10	0	2	4	0	0	1	0	6	0	3	0
OMSNP0002009	chr1	37780064	C	T	ENSMODG00000017079	ANK3	SYN	10	0	7	12	4	2	0	50	0	1	0	3	4	0	3	0
OMSNP0002010	chr1	37780169	C	T	ENSMODG00000017079	ANK3	SYN	6	0	14	15	3	0	67	0	3	0	3	0	4	0	3	0
OMSNP0002011	chr1	37780384	C	T	ENSMODG00000017079	ANK3	NON_SYN	8	0	24	0	10	0	23	23	1	0	2	1	1	0	0	0
OMSNP0002012	chr1	37780922	T	G	ENSMODG00000017079	ANK3	SYN	11	0	18	13	4	3	28	21	1	0	9	0	2	0	3	0
OMSNP0002013	chr1	37781072	A	G	ENSMODG00000017079	ANK3	SYN	10	0	16	11	9	0	21	17	0	2	0	3	4	0	1	0
OMSNP0002014	chr1	37782308	C	T	ENSMODG00000017079	ANK3	SYN	12	0	13	0	4	4	25	21	4	0	7	0	2	0	0	0
OMSNP0002015	chr1	37783130	A	C	ENSMODG00000017079	ANK3	SYN	9	0	32	0	5	0	24	21	0	0	2	1	0	0	2	0
OMSNP0002016	chr1	37783841	G	A	ENSMODG00000017079	ANK3	SYN	17	0	17	13	3	3	1	44	0	3	0	2	2	0	2	0
OMSNP0002017	chr1	37784589	G	A	ENSMODG00000017079	ANK3	NON_SYN	12	0	23	0	3	0	25	23	1	2	1	1	1	0	3	0
OMSNP0002018	chr1	37784751	G	A	ENSMODG00000017079	ANK3	NON_SYN	9	0	11	7	9	0	30	0	6	0	4	0	2	0	5	0
OMSNP0002019	chr1	37784816	C	T	ENSMODG00000017079	ANK3	SYN	7	0	6	8	2	2	25	20	2	1	1	2	2	0	5	0
OMSNP0002020	chr1	37790317	T	C	ENSMODG00000017079	ANK3	SYN	50	0	50	0	38	38	30	35	19	0	10	0	11	0	15	0
OMSNP0002023	chr1	37795092	C	A	ENSMODG00000017079	ANK3	NON_SYN	17	0	5	0	12	14	0	4	5	9	6	4	11	0	9	0
OMSNP0002024	chr1	37795272	T	C	ENSMODG00000017079	ANK3	SYN	30	0	7	0	15	19	2	2	11	0	13	0	7	0	5	0
OMSNP0002025	chr1	37795323	C	A	ENSMODG00000017079	ANK3	SYN	50	0	7	0	15	12	1	13	1	24	0	16	12	0	16	0
OMSNP0002026	chr1	37795362	G	A	ENSMODG00000017079	ANK3	SYN	30	0	5	0	9	16	4	4	20	0	17	0	6	0	12	0
OMSNP0002027	chr1	37795475	T	G	ENSMODG00000017079	ANK3	NON_SYN	42	0	15	0	47	0	0	8	0	19	0	18	10	0	19	0
OMSNP0002028	chr1	37795591	A	G	ENSMODG00000017079	ANK3	NON_SYN	50	0	5	0	25	15	0	7	1	13	0	18	16	0	15	0
OMSNP0002029	chr1	37795690	G	A	ENSMODG00000017079	ANK3	NON_SYN	58	0	27	22	44	0	82	0	19	0	32	0	20	0	21	0
OMSNP0002030	chr1	37797905	A	C	ENSMODG00000017079	ANK3	SYN	53	0	60	0	27	28	41	37	17	0	25	0	14	0	15	0
OMSNP0002033	chr1	37817116	C	T			INTER	55	0	76	0	40	45	45	69	20	0	45	0	20	0	37	0
OMSNP0002034	chr1	37817885	G	A			INTER	35	0	47	0	39	0	25	25	5	3	10	8	21	0	25	0
OMSNP0002035	chr1	37931078	T	C	ENSMODG00000017019	CCDC6	SYN	62	0	101	57	34	40	0	132	0	62	0	86	62	0	69	0
OMSNP0002036	chr1	37943217	C	G	ENSMODG00000017019	CCDC6	DOWN	75	0	54	65	19	35	0	90	0	55	0	59	32	0	64	0
OMSNP0002038	chr1	37943601	C	G	ENSMODG00000017019	CCDC6	DOWN	68	0	115	0	32	19	0	100	24	17	33	22	43	0	36	0
OMSNP0002039	chr1	37943672	T	C	ENSMODG00000017019	CCDC6	DOWN	61	0	48	51	21	27	0	85	0	41	0	59	34	0	56	0
OMSNP0002040	chr1	37943768	T	C	ENSMODG00000017019	CCDC6	DOWN	110	0	78	78	51	24	0	139	0	68	1	69	47	0	76	0
OMSNP0002041	chr1	37943823	T	G	ENSMODG00000017019	CCDC6	DOWN	134	0	106	124	54	44	1	159	0	57	0	90	71	0	90	0
OMSNP0002042	chr1	37944046	T	C	ENSMODG00000017019	CCDC6	DOWN	69	0	53	60	24	24	0	80	0	45	0	64	41	0	69	0
OMSNP0002043	chr1	37944466	G	A	ENSMODG00000017019	CCDC6	DOWN	68	0	50	19	34	6	0	11	0	21	0	21	37	0	71	0
OMSNP0002044	chr1	37944623	C	A	ENSMODG00000017019	CCDC6	DOWN	27	0	18	18	5	8	9	13	15	0	23	0	10	0	26	0
OMSNP0002045	chr1	37944706	A	G	ENSMODG00000017019	CCDC6	DOWN	46	0	42	13	16	8	0	34	0	19	0	39	20	0	37	0
OMSNP0002046	chr1	37944753	G	T	ENSMODG00000017019	CCDC6	DOWN	41	0	29	34	14	17	17	15	18	0	42	0	26	0	28	0
OMSNP0002047	chr1	37944776	A	G	ENSMODG00000017019	CCDC6	DOWN	54	0	36	39	17	10	0	34	0	13	0	27	36	0	37	0
OMSNP0002048	chr1	37944984	T	C	ENSMODG00000017019	CCDC6	DOWN	49	0	40	54	27	22	1	77	0	45	0	64	34	0	54	0
OMSNP0002049	chr1	37945125	C	A	ENSMODG00000017019	CCDC6	DOWN	38	0	66	0	24	0	7	23	0	21	0	34	40	0	48	0
OMSNP0002050	chr1	37945276	G	A	ENSMODG00000017019	CCDC6	DOWN	64	0	49	48	21	22	29	34	28	32	26	27	38	0	53	0
OMSNP0002051	chr1	37945308	G	A	ENSMODG00000017019	CCDC6	DOWN	69	0	62	66	26	32	0	57	0	47	0	61	37	0	51	0
OMSNP0002056	chr1	37983541	C	T	ENSMODG00000016588	LHPP	SYN	59	0	53	86	57	0	128	0	44	0	76	0	43	0	33	0
OMSNP0002057	chr1	37983622	C	T	ENSMODG00000016588	LHPP	SYN	71	0	61	92	82	0	133	0	35	0	58	0	33	0	35	0
OMSNP0002058	chr1	37983637	T	C	ENSMODG00000016588	LHPP	SYN	73	0	58	87	82	0	113	0	49	0	64	0	41	0	32	0
OMSNP0002073	chr1	38053783	C	T	ENSMODG00000016579	OAT	SYN	507	0	188	148	203	211	127	150	1	174	2	242	212	0	247	0
OMSNP0002074	chr1	38053942	C	T	ENSMODG00000016579	OAT	DOWN	481	0	220	195	383	0	328	0	83	91	146	162	210	0	249	0
OMSNP0002075	chr1	38054231	T	C	ENSMODG00000016579	OAT	DOWN	377	0	177	163	352	0	279	0	48	69	91	86	193	0	176	0
OMSNP0002076	chr1	38054278	G	A	ENSMODG00000016579	OAT	DOWN	454	0	343	0	207	231	171	182	204	0	120	144	226	0	253	0
OMSNP0002108	chr1	38502079	A	G			INTER	14	0	6	8	10	10	10	8	0	9	1	17	19	0	13	0
OMSNP0002109	chr1	38539709	G	C			INTER	11	0	2	0	6	8	0	0	7	0	0	0	2	0	0	0
OMSNP0002112	chr1	38565471	C	T	ENSMODG00000016564	ANKRD22	NON_SYN	34	0	0	0	15	10	3	2	0	2	0	2	2	0	6	0
OMSNP0002113	chr1	38565568	G	A	ENSMODG00000016564	ANKRD22	SYN	33	0	1	1	13	11	3	0	0	0	1	5	7	0	4	0
OMSNP0002114	chr1	38579059	T	G	ENSMODG00000016564	ANKRD22	DOWN	18	0	6	0	11	13	2	0	0	3	0	2	1	0	1	0
OMSNP0002115	chr1	38579198	T	G	ENSMODG00000016564	ANKRD22	DOWN	32	0	0	0	12	14	0	0	0	4	0	4	3	0	4	0
OMSNP0002116	chr1	38579491	A	G	ENSMODG00000016564	ANKRD22	DOWN	38	0	0	0	18	3	0	1	0	4	0	3	4	0	4	0
OMSNP0002117	chr1	38579492	T	A	ENSMODG00000016564	ANKRD22	DOWN	38	0	0	0	17	4	0	1	0	4	0	3	4	0	4	0
OMSNP0002118	chr1	38580040	T	C	ENSMODG00000016564	ANKRD22	DOWN	54	0	3	0	26	30	4	0	5	0	0	2	3	0	7	0
OMSNP0002119	chr1	38580281	C	A	ENSMODG00000016564	ANKRD22	DOWN	13	0	0	0	13	10	1	0	2	0	0	0	2	0	0	0
OMSNP0002120	chr1	38580285	C	T	ENSMODG00000016564	ANKRD22	DOWN	12	0	0	0	9	9	1	0	0	0	0	0	1	0	0	0
OMSNP0002121	chr1	38580483	G	A	ENSMODG00000016564	ANKRD22	DOWN	19	0	5	0	26	25	2	1	2	0	3	3	5	0	4	0
OMSNP0002124	chr1	38585165	G	A	ENSMODG00000025412	LIPM	SYN	82	0	0	0	36	31	0	3	0	0	0	0	0	0	0	0
OMSNP0002125	chr1	39125010	G	A	ENSMODG00000016507	RNLS	NON_SYN	9	0	11	0	10	6	8	7	9	0	2	2	2	0	6	0
OMSNP0002126	chr1	39125931	C	T	ENSMODG00000016507	RNLS	SYN	15	0	20	0	4	3	19	5	9	0	4	3	14	0	5	0
OMSNP0002127	chr1	39327934	A	C	ENSMODG00000016507	RNLS	SYN	8	0	39	0	7	4	10	10	0	10	1	19	12	0	5	0
OMSNP0002128	chr1	39350440	C	A	ENSMODG00000016507	RNLS	NON_SYN	20	0	12	0	5	10	10	8	4	0	6	8	8	0	7	0
OMSNP0002129	chr1	39350442	C	G	ENSMODG00000016507	RNLS	SYN	19	0	8	0	3	8	8	7	2	0	0	15	8	0	6	0
OMSNP0002130	chr1	39352153	G	A	ENSMODG00000016507	RNLS	SYN	24	0	25	0	5	10	6	6	12	0	3	9	7	0	6	0
OMSNP0002131	chr1	39352550	G	A	ENSMODG00000016507	RNLS	DOWN	18	0	22	0	7	6	16	12	7	0	7	4	5	0	8	0
OMSNP0002132	chr1	39352660	T	C	ENSMODG00000016507	RNLS	DOWN	21	0	27	0	12	8	9	7	14	0	6	5	13	0	9	0
OMSNP0002133	chr1	39352791	G	T	ENSMODG00000016507	RNLS	DOWN	14	0	15	0	8	5	6	6	5	0	1	4	6	0	2	0
OMSNP0002134	chr1	39559988	G	A	ENSMODG00000016499	PTEN	DOWN	127	0	64	50	71	36	50	56	50	56	61	55	68	0	85	0
OMSNP0002135	chr1	39560901	T	C	ENSMODG00000016499	PTEN	DOWN	102	0	71	54	58	59	35	39	0	76	0	98	71	0	95	0
OMSNP0002136	chr1	39561532	A	G	ENSMODG00000016499	PTEN	DOWN	100	0	39	43	43	31	32	36	0	51	0	71	34	0	59	0
OMSNP0002137	chr1	39561931	G	A	ENSMODG00000016499	PTEN	DOWN	97	0	35	34	28	36	25	42	1	63	0	73	44	0	61	0
OMSNP0002138	chr1	39562140	C	T	ENSMODG00000016499	PTEN	DOWN	73	0	81	0	23	32	30	43	47	0	42	36	35	0	49	0
OMSNP0002139	chr1	39562191	C	G	ENSMODG00000016499	PTEN	DOWN	71	0	34	29	30	37	23	37	24	18	0	39	31	0	39	0
OMSNP0002140	chr1	39562446	T	G	ENSMODG00000016499	PTEN	DOWN	116	0	82	73	63	66	50	53	56	63	63	67	96	0	127	0
OMSNP0002145	chr1	39568194	C	T	ENSMODG00000016499	PTEN	SYN	120	0	149	0	68	52	56	43	115	0	54	54	108	0	99	0
OMSNP0002150	chr1	39697012	C	T	ENSMODG00000016503	ATAD1	UP	45	0	30	0	23	11	14	12	34	0	22	21	27	0	39	0
OMSNP0002163	chr1	39721692	C	T	ENSMODG00000016503	ATAD1	SYN	379	0	168	179	358	0	327	0	246	0	343	0	210	0	255	0
OMSNP0002164	chr1	39723143	G	C	ENSMODG00000016503	ATAD1	DOWN	17	0	16	0	4	6	7	4	6	0	8	4	6	0	6	0
OMSNP0002165	chr1	39723456	T	C	ENSMODG00000016503	ATAD1	DOWN	68	0	24	23	33	26	33	38	0	22	0	54	35	0	36	0
OMSNP0002166	chr1	39723624	C	T	ENSMODG00000016503	ATAD1	DOWN	39	0	49	0	20	31	36	31	24	0	16	27	36	0	37	0
OMSNP0002167	chr1	39724362	C	T	ENSMODG00000016503	ATAD1	DOWN	44	0	27	0	18	10	22	24	17	0	12	14	26	0	24	0
OMSNP0002168	chr1	39729327	C	G	ENSMODG00000016494	PAPSS2	DOWN	33	0	15	0	25	14	1	5	0	12	0	13	7	0	15	0
OMSNP0002169	chr1	39729518	T	A	ENSMODG00000016494	PAPSS2	DOWN	37	0	16	0	16	15	5	8	0	13	0	15	13	0	17	0
OMSNP0002170	chr1	39729548	T	C	ENSMODG00000016494	PAPSS2	DOWN	48	0	16	0	21	17	8	11	0	9	1	13	10	0	29	0
OMSNP0002171	chr1	39729602	T	C	ENSMODG00000016494	PAPSS2	DOWN	43	0	8	0	16	12	6	3	0	8	0	12	5	0	10	0
OMSNP0002175	chr1	39729817	A	C	ENSMODG00000016494	PAPSS2	DOWN	39	0	12	0	29	21	2	1	0	15	1	9	7	0	8	0
OMSNP0002176	chr1	39729865	A	G	ENSMODG00000016494	PAPSS2	DOWN	30	0	12	0	17	21	8	3	0	4	0	5	10	0	7	0
OMSNP0002177	chr1	39729922	G	A	ENSMODG00000016494	PAPSS2	DOWN	43	0	10	0	18	20	0	1	10	0	9	5	7	0	14	0
OMSNP0002178	chr1	39729994	A	G	ENSMODG00000016494	PAPSS2	DOWN	33	0	2	0	16	24	3	2	0	7	0	16	7	0	11	0
OMSNP0002179	chr1	39730025	C	T	ENSMODG00000016494	PAPSS2	DOWN	31	0	6	0	23	10	1	1	0	6	0	9	10	0	12	0
OMSNP0002180	chr1	39730050	G	A	ENSMODG00000016494	PAPSS2	DOWN	53	0	12	0	28	15	9	0	0	11	0	13	8	0	19	0
OMSNP0002181	chr1	39730077	G	T	ENSMODG00000016494	PAPSS2	DOWN	46	0	9	0	29	16	8	0	11	0	6	9	4	0	12	0
OMSNP0002182	chr1	39730125	A	G	ENSMODG00000016494	PAPSS2	DOWN	35	0	3	2	12	13	1	0	0	6	0	6	4	0	11	0
OMSNP0002183	chr1	39730229	T	C	ENSMODG00000016494	PAPSS2	DOWN	41	0	6	3	23	20	2	2	0	10	0	11	6	0	11	0
OMSNP0002184	chr1	39730282	T	A	ENSMODG00000016494	PAPSS2	DOWN	25	0	1	2	28	17	2	1	0	8	0	13	7	0	6	0
OMSNP0002185	chr1	39732031	C	T	ENSMODG00000016494	PAPSS2	SYN	29	0	5	0	14	13	7	2	3	0	5	0	11	0	8	0
OMSNP0002186	chr1	39735518	A	G	ENSMODG00000016494	PAPSS2	SYN	31	0	2	0	17	13	2	0	6	0	6	3	6	0	11	0
OMSNP0002187	chr1	39735527	C	G	ENSMODG00000016494	PAPSS2	SYN	32	0	2	0	19	17	2	0	0	10	0	11	6	0	12	0
OMSNP0002188	chr1	39741532	C	T	ENSMODG00000016494	PAPSS2	SYN	25	0	5	0	20	6	3	0	4	0	5	3	6	0	10	0
OMSNP0002189	chr1	39741560	C	T	ENSMODG00000016494	PAPSS2	NON_SYN	33	0	3	0	18	12	3	0	7	0	6	7	3	0	13	0
OMSNP0002190	chr1	39878841	C	T	ENSMODG00000016492	MINPP1	DOWN	108	0	62	0	42	57	39	31	60	0	61	52	71	0	65	0
OMSNP0002191	chr1	39878969	T	C	ENSMODG00000016492	MINPP1	DOWN	120	0	49	37	57	47	34	33	69	0	62	43	58	0	69	0
OMSNP0002192	chr1	39879046	T	C	ENSMODG00000016492	MINPP1	DOWN	142	0	114	0	61	50	48	34	42	43	0	111	70	0	77	0
OMSNP0002194	chr1	39879171	G	A	ENSMODG00000016492	MINPP1	DOWN	165	0	120	0	76	66	51	35	98	0	71	64	94	0	118	0
OMSNP0002195	chr1	39879350	C	T	ENSMODG00000016492	MINPP1	DOWN	95	0	74	0	42	30	25	30	50	0	37	53	60	0	58	0
OMSNP0002196	chr1	39879426	T	C	ENSMODG00000016492	MINPP1	DOWN	111	0	49	44	62	37	56	28	84	0	50	50	105	0	85	0
OMSNP0002197	chr1	39879433	C	G	ENSMODG00000016492	MINPP1	DOWN	116	0	96	0	58	46	58	31	84	0	50	56	106	0	86	0
OMSNP0002198	chr1	39879478	A	G	ENSMODG00000016492	MINPP1	DOWN	151	0	120	0	64	73	43	49	114	0	78	54	83	0	103	0
OMSNP0002199	chr1	39879502	C	G	ENSMODG00000016492	MINPP1	DOWN	85	0	88	0	41	63	37	34	82	0	47	62	59	0	81	0
OMSNP0002200	chr1	39879555	A	G	ENSMODG00000016492	MINPP1	DOWN	188	0	68	20	95	21	68	10	57	54	1	121	85	0	130	0
OMSNP0002201	chr1	39879675	C	T	ENSMODG00000016492	MINPP1	DOWN	146	0	102	0	64	34	47	18	84	0	49	67	64	0	61	0
OMSNP0002202	chr1	39879717	C	G	ENSMODG00000016492	MINPP1	DOWN	109	0	55	66	124	0	60	0	87	0	130	0	91	0	98	0
OMSNP0002203	chr1	39879918	A	G	ENSMODG00000016492	MINPP1	DOWN	139	0	37	17	64	10	41	4	49	0	0	34	66	0	94	0
OMSNP0002205	chr1	39879950	A	G	ENSMODG00000016492	MINPP1	DOWN	163	0	97	0	80	41	57	40	61	39	0	112	85	0	131	0
OMSNP0002206	chr1	39880127	T	C	ENSMODG00000016492	MINPP1	DOWN	131	0	49	44	63	57	39	42	28	48	0	89	78	0	80	0
OMSNP0002207	chr1	39880226	T	C	ENSMODG00000016492	MINPP1	DOWN	164	0	57	49	118	0	77	0	43	34	67	66	76	0	80	0
OMSNP0002208	chr1	39880451	A	C	ENSMODG00000016492	MINPP1	DOWN	186	0	116	0	89	45	57	45	88	0	91	59	91	0	117	0
OMSNP0002209	chr1	39880624	C	T	ENSMODG00000016492	MINPP1	DOWN	126	0	101	0	61	39	49	41	71	0	61	44	50	0	70	0
OMSNP0002211	chr1	39880971	C	G	ENSMODG00000016492	MINPP1	DOWN	59	0	34	33	31	42	28	30	1	62	0	86	50	0	65	0
OMSNP0002212	chr1	39881291	T	A	ENSMODG00000016492	MINPP1	NON_SYN	145	0	63	41	49	46	42	28	88	0	55	49	76	0	102	0
OMSNP0002214	chr1	39914790	G	A	ENSMODG00000016492	MINPP1	SYN	94	0	33	42	61	0	42	0	69	0	86	0	42	0	73	0
OMSNP0002215	chr1	39914962	T	C	ENSMODG00000016492	MINPP1	SYN	70	0	48	38	29	24	26	22	42	0	35	28	36	0	35	0
OMSNP0002216	chr1	39927737	G	A			INTER	520	0	488	399	215	207	445	400	358	302	2	623	502	0	739	0
OMSNP0002217	chr1	39927781	T	G			INTER	1278	0	1132	1113	587	517	1009	935	607	573	1	1252	991	0	1308	0
OMSNP0002218	chr1	39927840	C	T			INTER	1352	0	1056	997	533	463	979	879	424	337	2	884	819	0	1045	0
OMSNP0002219	chr1	39927923	C	T			INTER	1259	0	1814	0	456	431	909	781	724	0	376	449	642	0	898	0
OMSNP0002220	chr1	39927943	T	C			INTER	1507	0	1219	932	565	480	1110	931	362	329	1	784	606	0	881	0
OMSNP0002221	chr1	39927960	A	T			INTER	1748	0	1428	1071	648	543	1308	1090	407	349	2	828	673	0	1004	0
OMSNP0002226	chr1	39928301	C	T			INTER	913	0	789	720	728	0	1188	0	506	0	679	0	462	0	616	0
OMSNP0002227	chr1	39928327	G	A			INTER	821	0	741	743	673	0	1162	0	264	351	317	415	510	0	681	0
OMSNP0002230	chr1	39928459	C	T			INTER	1598	0	1214	1106	627	598	1092	1051	499	436	6	1128	792	0	1193	0
OMSNP0002241	chr1	39929007	G	A			INTER	2101	0	1850	1930	1099	927	1765	1747	641	621	5	1579	1227	0	1280	0
OMSNP0002252	chr1	39929196	C	T			INTER	2033	0	1674	1475	958	794	1414	1225	556	446	5	1136	986	0	1142	0
OMSNP0002253	chr1	39929244	A	G			INTER	2554	0	2018	1599	1058	853	1758	1439	535	556	4	1237	1128	0	1345	0
OMSNP0002274	chr1	39930085	A	C			INTER	3016	0	2245	2137	1411	1362	2404	2209	793	738	7	1815	1474	0	1854	0
OMSNP0002280	chr1	39930270	T	C			INTER	3378	0	5812	1	1827	1679	2480	2533	1694	0	1103	1167	1875	0	2035	0
OMSNP0002289	chr1	39930576	G	A			INTER	1	8	8	34	1	7	1	7	2	2	1	2	0	2	2	4
OMSNP0002291	chr1	40003324	A	G			INTER	24	0	2	3	8	8	8	4	0	14	0	17	10	0	20	0
OMSNP0002292	chr1	40003692	C	T			INTER	28	0	16	0	8	16	6	10	2	13	5	12	9	0	10	0
OMSNP0002293	chr1	40003733	C	G			INTER	23	0	10	7	19	0	19	0	15	0	17	0	7	0	13	0
OMSNP0002294	chr1	40005056	C	T			INTER	18	0	20	0	9	10	7	10	7	8	6	16	12	0	11	0
OMSNP0002295	chr1	40005584	A	T			INTER	20	0	5	12	23	0	33	0	26	0	26	0	12	0	13	0
OMSNP0002296	chr1	40174826	A	C			INTER	25	0	4	3	9	11	1	4	1	1	7	0	7	0	4	0
OMSNP0002297	chr1	40175077	T	C			INTER	39	0	3	0	13	14	8	3	2	5	0	22	7	0	15	0
OMSNP0002298	chr1	40175216	T	G			INTER	37	0	11	0	25	7	7	0	6	0	7	8	14	0	17	0
OMSNP0002299	chr1	40227485	A	G	ENSMODG00000016489	SGMS1	UP	78	0	9	18	48	34	5	8	42	0	37	25	46	0	51	0
OMSNP0002300	chr1	40227630	G	C	ENSMODG00000016489	SGMS1	SYN	112	0	42	0	47	56	17	16	57	0	30	29	58	0	64	0
OMSNP0002301	chr1	40227702	C	T	ENSMODG00000016489	SGMS1	SYN	79	0	39	0	39	34	11	18	50	0	24	15	33	0	56	0
OMSNP0002302	chr1	40227882	C	T	ENSMODG00000016489	SGMS1	SYN	97	0	39	0	29	45	11	10	40	0	33	25	41	0	36	0
OMSNP0002304	chr1	40257863	C	A	ENSMODG00000016489	SGMS1	DOWN	35	0	6	9	10	10	10	6	24	9	31	7	41	0	41	0
OMSNP0002305	chr1	40257981	C	T	ENSMODG00000016489	SGMS1	DOWN	84	0	31	0	40	30	13	12	36	0	30	26	30	0	58	0
OMSNP0002306	chr1	40608931	A	G	ENSMODG00000016477	ENSMODG00000016477	UP	8	0	7	0	6	10	0	1	0	3	0	2	1	0	3	0
OMSNP0002307	chr1	40608947	G	C	ENSMODG00000016477	ENSMODG00000016477	UP	12	0	9	0	5	11	1	2	0	4	0	2	1	0	2	0
OMSNP0002310	chr1	41725615	C	T			INTER	23	0	8	0	13	3	2	0	8	5	6	0	2	0	2	0
OMSNP0002311	chr1	41730033	G	A			INTER	25	0	19	0	12	8	3	5	10	0	2	7	6	0	10	0
OMSNP0002314	chr1	41959159	A	T	ENSMODG00000016471	PRKG1	DOWN	22	0	7	0	15	0	1	1	3	6	0	12	4	0	7	0
OMSNP0002315	chr1	41959173	C	G	ENSMODG00000016471	PRKG1	DOWN	22	0	8	0	8	3	0	2	9	0	8	5	4	0	7	0
OMSNP0002317	chr1	41959274	C	T	ENSMODG00000016471	PRKG1	DOWN	14	0	3	0	8	0	3	3	8	0	12	4	8	0	11	0
OMSNP0002318	chr1	41959750	C	T	ENSMODG00000016471	PRKG1	DOWN	51	0	20	10	22	24	16	5	4	3	7	5	9	0	10	0
OMSNP0002319	chr1	41959939	G	T	ENSMODG00000016471	PRKG1	DOWN	42	0	19	0	22	19	6	3	0	8	0	15	15	0	8	0
OMSNP0002320	chr1	41959951	T	C	ENSMODG00000016471	PRKG1	DOWN	47	0	24	0	24	18	5	2	0	7	0	21	17	0	6	0
OMSNP0002321	chr1	41960216	C	T	ENSMODG00000016471	PRKG1	DOWN	38	0	3	6	20	15	1	8	10	0	5	4	10	0	18	0
OMSNP0002322	chr1	41960224	G	A	ENSMODG00000016471	PRKG1	DOWN	51	0	7	7	23	14	2	9	13	0	7	4	6	0	18	0
OMSNP0002323	chr1	41960346	T	C	ENSMODG00000016471	PRKG1	DOWN	37	0	4	12	24	17	4	5	0	7	0	7	8	0	14	0
OMSNP0002324	chr1	41960401	G	A	ENSMODG00000016471	PRKG1	DOWN	21	0	9	2	19	11	0	2	11	0	10	5	7	0	5	0
OMSNP0002325	chr1	41960433	T	G	ENSMODG00000016471	PRKG1	DOWN	10	0	9	0	10	12	3	2	7	0	4	5	5	0	3	0
OMSNP0002326	chr1	41963085	A	G	ENSMODG00000016471	PRKG1	DOWN	84	0	10	10	38	47	6	5	0	25	0	24	16	0	24	0
OMSNP0002328	chr1	41986789	A	G	ENSMODG00000016421	DKK1	SYN	44	0	1	1	21	23	2	1	0	24	0	43	27	0	31	0
OMSNP0002329	chr1	41986891	C	A	ENSMODG00000016421	DKK1	SYN	39	0	2	0	12	20	0	2	14	0	6	13	24	0	21	0
OMSNP0002330	chr1	41986921	G	A	ENSMODG00000016421	DKK1	SYN	41	0	2	0	26	25	0	2	12	0	8	20	31	0	34	0
OMSNP0002331	chr1	41987035	G	A	ENSMODG00000016421	DKK1	DOWN	30	0	6	0	8	18	0	0	6	8	14	16	23	0	31	0
OMSNP0002337	chr1	47222056	T	C	ENSMODG00000016132	IPMK	DOWN	32	0	14	0	9	16	10	10	10	7	0	24	10	0	12	0
OMSNP0002338	chr1	47222762	G	A	ENSMODG00000016132	IPMK	SYN	35	0	29	0	14	11	10	14	16	11	0	35	19	0	25	0
OMSNP0002339	chr1	47269161	C	G	ENSMODG00000016132	IPMK	SYN	29	0	9	12	23	12	0	22	0	26	0	25	12	0	23	0
OMSNP0002340	chr1	47269176	C	T	ENSMODG00000016132	IPMK	SYN	27	0	6	9	21	7	0	21	0	34	0	31	17	0	24	0
OMSNP0002345	chr1	47323687	G	A	ENSMODG00000016135	CISD1	SYN	786	0	304	304	725	0	516	0	459	0	611	0	357	0	395	0
OMSNP0002346	chr1	47323752	G	C	ENSMODG00000016135	CISD1	DOWN	581	0	439	0	257	311	191	221	166	175	0	473	265	0	328	0
OMSNP0002347	chr1	47323831	T	C	ENSMODG00000016135	CISD1	DOWN	623	0	229	232	323	315	0	424	0	327	0	468	313	0	335	0
OMSNP0002348	chr1	47324203	T	C	ENSMODG00000016135	CISD1	DOWN	204	0	114	74	74	94	1	128	0	95	0	144	107	0	95	0
OMSNP0002349	chr1	47324218	A	G	ENSMODG00000016135	CISD1	DOWN	231	0	126	74	185	0	88	63	62	37	144	0	113	0	110	0
OMSNP0002350	chr1	47324261	C	T	ENSMODG00000016135	CISD1	DOWN	288	0	135	101	113	120	102	107	46	72	0	178	141	0	146	0
OMSNP0002351	chr1	47324299	T	C	ENSMODG00000016135	CISD1	DOWN	336	0	293	0	167	148	121	125	53	72	0	183	161	0	166	0
OMSNP0002352	chr1	47324364	G	T	ENSMODG00000016135	CISD1	DOWN	243	0	114	80	117	110	4	129	1	124	0	157	113	0	128	0
OMSNP0002353	chr1	47324368	T	C	ENSMODG00000016135	CISD1	DOWN	245	0	199	0	114	116	2	138	1	122	0	141	105	0	131	0
OMSNP0002356	chr1	47324699	C	G	ENSMODG00000016135	CISD1	DOWN	207	0	79	59	74	68	0	79	0	63	0	110	113	0	91	0
OMSNP0002357	chr1	47324719	G	A	ENSMODG00000016135	CISD1	DOWN	207	0	83	67	79	61	0	98	0	71	1	119	119	0	95	0
OMSNP0002358	chr1	47359665	G	T	ENSMODG00000025713	UBE2D1	UP	74	0	66	42	69	0	33	33	37	38	99	0	52	0	72	0
OMSNP0002361	chr1	47390174	G	C	ENSMODG00000025713	UBE2D1	SYN	191	0	268	0	76	78	74	97	69	66	1	234	150	0	152	0
OMSNP0002365	chr1	47396926	A	G	ENSMODG00000016130	XM_001363728.1	DOWN	26	0	23	0	8	12	0	37	0	122	3	147	72	0	68	0
OMSNP0002367	chr1	47398231	C	T	ENSMODG00000016130	XM_001363728.1	DOWN	60	0	50	0	16	20	31	24	34	34	0	58	71	0	54	0
OMSNP0002371	chr1	47447997	G	A	ENSMODG00000016127	ENSMODG00000016127	DOWN	43	0	56	0	17	13	0	35	0	27	0	40	28	0	32	0
OMSNP0002373	chr1	47450580	T	G	ENSMODG00000016127	ENSMODG00000016127	DOWN	15	0	10	14	6	12	0	19	0	19	0	18	10	0	23	0
OMSNP0002374	chr1	47450662	G	A	ENSMODG00000016127	ENSMODG00000016127	DOWN	23	0	34	0	6	13	0	22	0	16	0	23	29	0	31	0
OMSNP0002375	chr1	47744882	A	G	ENSMODG00000016125	BICC1	SYN	34	0	3	2	15	12	0	9	0	14	0	22	16	0	21	0
OMSNP0002386	chr1	48266984	T	C	ENSMODG00000016112	PHYHIPL	SYN	57	0	165	157	47	29	0	344	0	36	0	37	33	0	44	0
OMSNP0002389	chr1	48269565	C	G	ENSMODG00000016112	PHYHIPL	SYN	67	0	137	123	63	0	290	0	14	9	17	14	31	0	44	0
OMSNP0002391	chr1	48270480	A	G	ENSMODG00000016112	PHYHIPL	DOWN	19	0	35	0	16	0	18	15	5	2	6	9	9	0	7	0
OMSNP0002392	chr1	48271333	G	T	ENSMODG00000016104	FAM13C	DOWN	15	0	11	12	14	0	31	0	1	0	6	2	11	0	7	0
OMSNP0002394	chr1	48286327	G	A			INTER	14	0	11	13	17	0	20	0	4	3	11	5	7	0	8	0
OMSNP0002395	chr1	48801742	T	A	ENSMODG00000000012	SPOCK2	DOWN	27	27	75	54	17	37	0	126	0	9	0	24	12	0	13	0
OMSNP0002396	chr1	48801745	C	A	ENSMODG00000000012	SPOCK2	DOWN	51	0	55	76	38	19	132	0	9	0	26	0	0	13	0	12
OMSNP0002397	chr1	48801798	A	T	ENSMODG00000000012	SPOCK2	DOWN	35	0	48	50	17	8	105	0	7	0	16	0	0	11	0	9
OMSNP0002398	chr1	48801848	G	A	ENSMODG00000000012	SPOCK2	DOWN	36	13	85	27	22	10	29	35	3	2	5	2	22	0	28	0
OMSNP0002399	chr1	48802095	A	T	ENSMODG00000000012	SPOCK2	DOWN	0	44	83	64	24	22	80	52	16	10	18	16	15	0	27	0
OMSNP0002400	chr1	48802127	C	A	ENSMODG00000000012	SPOCK2	DOWN	41	0	25	76	10	18	125	0	11	0	24	0	0	18	0	23
OMSNP0002403	chr1	48802480	G	A	ENSMODG00000000012	SPOCK2	DOWN	28	24	76	70	27	18	75	87	8	11	19	11	0	26	0	29
OMSNP0002406	chr1	48802966	C	T	ENSMODG00000000012	SPOCK2	DOWN	18	23	31	45	25	14	58	63	9	7	10	10	11	0	16	0
OMSNP0002407	chr1	48802986	G	A	ENSMODG00000000012	SPOCK2	DOWN	25	0	71	0	38	0	46	35	8	9	6	7	9	0	18	0
OMSNP0002408	chr1	48803023	G	A	ENSMODG00000000012	SPOCK2	DOWN	37	0	48	0	25	0	46	53	11	11	15	12	24	0	17	0
OMSNP0002410	chr1	48803150	C	A	ENSMODG00000000012	SPOCK2	DOWN	19	0	36	14	13	2	45	10	4	2	7	0	4	0	5	0
OMSNP0002413	chr1	48803318	C	T	ENSMODG00000000012	SPOCK2	DOWN	25	27	63	72	27	19	70	59	10	7	7	11	14	0	22	0
OMSNP0002414	chr1	48803627	G	C	ENSMODG00000000012	SPOCK2	DOWN	15	11	0	77	0	28	34	66	6	3	4	7	0	10	0	6
OMSNP0002420	chr1	48804226	G	A	ENSMODG00000000012	SPOCK2	DOWN	26	39	53	55	15	23	1	126	0	25	0	20	9	0	23	0
OMSNP0002421	chr1	48804283	G	A	ENSMODG00000000012	SPOCK2	DOWN	14	16	36	45	22	24	0	110	0	18	0	21	13	0	20	0
OMSNP0002423	chr1	48804665	C	G	ENSMODG00000000012	SPOCK2	DOWN	23	11	0	94	0	33	1	101	0	13	0	18	0	16	0	22
OMSNP0002424	chr1	48804677	G	A	ENSMODG00000000012	SPOCK2	DOWN	24	12	54	30	18	9	64	30	9	4	10	5	13	0	17	0
OMSNP0002425	chr1	48804687	A	G	ENSMODG00000000012	SPOCK2	DOWN	25	10	54	30	21	12	66	23	9	3	11	4	13	0	16	0
OMSNP0002426	chr1	48804695	C	T	ENSMODG00000000012	SPOCK2	DOWN	30	0	74	0	29	0	19	64	1	8	4	9	16	0	17	0
OMSNP0002427	chr1	48804698	G	A	ENSMODG00000000012	SPOCK2	DOWN	21	6	44	24	16	11	56	17	7	0	9	4	13	0	15	0
OMSNP0002428	chr1	48804779	C	G	ENSMODG00000000012	SPOCK2	DOWN	16	24	30	22	6	12	37	31	6	6	4	7	13	0	3	0
OMSNP0002430	chr1	48805119	A	G	ENSMODG00000000012	SPOCK2	NON_SYN	0	24	19	25	6	2	33	33	0	2	0	3	3	0	1	0
OMSNP0002431	chr1	48805209	A	G	ENSMODG00000000012	SPOCK2	SYN	25	17	1	67	0	22	0	105	0	13	0	19	0	7	0	12
OMSNP0002432	chr1	48805502	C	T	ENSMODG00000000012	SPOCK2	NON_SYN	18	28	54	60	24	26	75	69	13	6	14	10	16	0	15	0
OMSNP0002435	chr1	48807239	G	A	ENSMODG00000000012	SPOCK2	SYN	47	0	65	74	20	26	151	0	27	0	25	0	0	12	0	20
OMSNP0002439	chr1	48811346	C	T	ENSMODG00000000012	SPOCK2	SYN	64	0	131	0	68	0	73	62	12	7	15	13	27	0	32	0
OMSNP0002442	chr1	48834630	G	A	ENSMODG00000000012	SPOCK2	UP	21	20	44	33	22	9	0	91	0	12	0	16	10	0	20	0
OMSNP0002443	chr1	48899684	C	T	ENSMODG00000025782	ASCC1	SYN	76	0	100	0	93	0	45	34	38	38	37	67	72	0	69	0
OMSNP0002444	chr1	48942092	G	A	ENSMODG00000025782	ASCC1	SYN	46	0	72	0	59	0	32	47	21	29	35	43	45	0	56	0
OMSNP0002445	chr1	48943957	G	C	ENSMODG00000025782	ASCC1	NON_SYN	0	33	0	65	0	57	35	39	43	20	44	38	0	50	0	52
OMSNP0002446	chr1	48957707	G	A	ENSMODG00000025782	ASCC1	UP	29	9	36	25	38	0	34	12	20	4	29	5	13	4	21	3
OMSNP0002451	chr1	48977217	T	C	ENSMODG00000000031	ANAPC16	DOWN	222	162	0	431	0	311	0	394	0	144	0	244	0	163	0	141
OMSNP0002452	chr1	49021472	A	T	ENSMODG00000000035	DDIT4	UP	90	123	100	78	118	128	86	73	74	70	107	111	138	0	136	0
OMSNP0002457	chr1	49021777	G	A	ENSMODG00000000035	DDIT4	UP	283	0	167	0	265	0	108	131	83	126	127	166	153	0	129	0
OMSNP0002458	chr1	49022695	C	T	ENSMODG00000000035	DDIT4	SYN	153	192	132	113	163	166	117	88	122	140	150	148	149	0	236	0
OMSNP0002459	chr1	49022785	G	A	ENSMODG00000000035	DDIT4	SYN	154	170	100	105	185	159	227	0	220	0	297	0	2	134	2	186
OMSNP0002460	chr1	49022909	A	G	ENSMODG00000000035	DDIT4	DOWN	143	158	137	107	151	177	108	132	80	76	127	111	116	0	122	0
OMSNP0002461	chr1	49023205	T	C	ENSMODG00000000035	DDIT4	DOWN	75	70	53	49	75	80	47	40	35	35	41	47	51	0	63	0
OMSNP0002463	chr1	49129628	C	T	ENSMODG00000000043	DNAJB12	DOWN	8	17	12	23	6	8	13	10	19	11	13	12	0	13	0	22
OMSNP0002464	chr1	49130146	C	T	ENSMODG00000000043	DNAJB12	DOWN	23	24	24	14	8	15	22	19	17	6	24	19	14	0	29	0
OMSNP0002465	chr1	49130147	G	C	ENSMODG00000000043	DNAJB12	DOWN	24	24	37	0	22	0	18	21	6	19	19	23	14	0	29	0
OMSNP0002466	chr1	49130200	A	G	ENSMODG00000000043	DNAJB12	DOWN	25	0	10	4	8	2	29	0	25	0	40	0	10	0	8	5
OMSNP0002467	chr1	49130210	C	T	ENSMODG00000000043	DNAJB12	DOWN	25	4	0	2	0	5	27	5	22	5	33	5	0	4	0	23
OMSNP0002468	chr1	49130270	G	A	ENSMODG00000000043	DNAJB12	DOWN	41	0	18	17	16	17	40	0	30	0	50	0	0	21	0	44
OMSNP0002469	chr1	49130394	T	C	ENSMODG00000000043	DNAJB12	DOWN	56	0	30	24	20	17	49	0	37	0	47	0	0	23	0	41
OMSNP0002470	chr1	49130430	C	T	ENSMODG00000000043	DNAJB12	DOWN	24	17	25	21	19	15	33	26	21	13	31	27	29	0	40	0
OMSNP0002471	chr1	49130466	T	C	ENSMODG00000000043	DNAJB12	DOWN	34	0	26	21	18	18	41	0	22	0	42	0	0	23	0	36
OMSNP0002472	chr1	49130539	G	A	ENSMODG00000000043	DNAJB12	DOWN	23	0	31	0	18	0	9	14	6	10	9	14	18	0	23	0
OMSNP0002473	chr1	49130836	C	T	ENSMODG00000000043	DNAJB12	DOWN	11	11	12	15	6	6	9	8	14	15	14	10	12	0	16	0
OMSNP0002474	chr1	49130870	A	C	ENSMODG00000000043	DNAJB12	DOWN	9	0	8	0	5	0	5	8	4	8	7	12	11	0	13	0
OMSNP0002475	chr1	49131223	G	A	ENSMODG00000000043	DNAJB12	DOWN	27	27	33	35	27	28	30	41	34	22	34	27	36	0	52	0
OMSNP0002477	chr1	49131978	C	T	ENSMODG00000000043	DNAJB12	DOWN	32	32	45	53	46	40	82	0	54	0	113	0	0	50	0	62
OMSNP0002478	chr1	49131984	A	G	ENSMODG00000000043	DNAJB12	DOWN	36	35	43	55	50	40	83	0	57	0	113	0	0	54	0	69
OMSNP0002483	chr1	49173669	A	G	ENSMODG00000000067	MICU1	DOWN	5	8	6	8	6	8	0	16	0	6	0	5	0	0	5	0
OMSNP0002484	chr1	49173702	A	G	ENSMODG00000000067	MICU1	DOWN	4	7	12	2	3	9	0	11	0	1	0	4	6	0	5	0
OMSNP0002508	chr1	49378225	T	C	ENSMODG00000000067	MICU1	UP	2	6	0	5	0	13	3	4	0	6	0	4	0	2	0	6
OMSNP0002514	chr1	49528998	G	C			INTER	34	29	0	20	0	45	0	16	1	44	0	70	0	44	0	52
OMSNP0002516	chr1	49662477	G	T	ENSMODG00000000088	MCU	NON_SYN	0	109	10	26	60	39	13	13	38	25	49	36	49	0	63	0
OMSNP0002521	chr1	49687333	G	A	ENSMODG00000000088	MCU	SYN	84	89	25	43	79	76	28	25	35	39	61	58	53	0	76	0
OMSNP0002524	chr1	49688720	C	T	ENSMODG00000000088	MCU	SYN	151	0	28	25	58	66	47	0	83	0	130	0	0	59	0	94
OMSNP0002526	chr1	49692440	G	A	ENSMODG00000000088	MCU	SYN	61	61	17	22	80	68	14	26	30	30	51	48	50	0	74	0
OMSNP0002531	chr1	49696891	C	T	ENSMODG00000000088	MCU	DOWN	80	21	15	10	71	17	21	3	35	0	65	0	65	0	69	0
OMSNP0002532	chr1	49696930	G	A	ENSMODG00000000088	MCU	DOWN	84	113	63	0	211	0	30	16	31	31	39	59	72	0	86	0
OMSNP0002533	chr1	49697014	G	A	ENSMODG00000000088	MCU	DOWN	102	101	89	0	224	0	25	26	47	48	68	54	77	0	112	0
OMSNP0002534	chr1	49697061	C	T	ENSMODG00000000088	MCU	DOWN	112	80	96	0	185	0	16	18	37	39	37	55	79	0	71	0
OMSNP0002535	chr1	49697195	G	A	ENSMODG00000000088	MCU	DOWN	132	0	34	33	50	71	43	0	61	0	80	0	1	49	0	66
OMSNP0002547	chr1	49820217	T	C	ENSMODG00000000121	P4HA1	DOWN	288	299	53	55	311	313	43	42	126	128	184	180	283	0	256	0
OMSNP0002548	chr1	49820234	T	G	ENSMODG00000000121	P4HA1	DOWN	577	0	49	66	314	320	40	47	132	131	187	187	0	250	1	275
OMSNP0002549	chr1	49820236	T	G	ENSMODG00000000121	P4HA1	DOWN	316	311	120	0	683	0	92	0	266	0	388	0	277	0	295	0
OMSNP0002550	chr1	49820253	G	T	ENSMODG00000000121	P4HA1	DOWN	311	320	133	0	661	0	88	0	248	0	391	0	288	0	280	0
OMSNP0002551	chr1	49820317	G	A	ENSMODG00000000121	P4HA1	DOWN	644	0	74	73	304	310	48	54	114	111	167	173	2	265	0	234
OMSNP0002552	chr1	49820327	G	A	ENSMODG00000000121	P4HA1	DOWN	291	379	138	0	613	0	105	0	242	0	349	0	269	0	238	0
OMSNP0002553	chr1	49820388	G	A	ENSMODG00000000121	P4HA1	DOWN	557	0	68	43	290	299	37	46	112	126	196	164	0	242	1	258
OMSNP0002554	chr1	49820540	A	C	ENSMODG00000000121	P4HA1	DOWN	387	0	39	35	176	184	23	33	58	80	120	141	0	167	1	158
OMSNP0002555	chr1	49820543	G	T	ENSMODG00000000121	P4HA1	DOWN	445	0	49	43	214	226	29	41	69	95	137	160	0	197	1	182
OMSNP0002556	chr1	49820730	G	T	ENSMODG00000000121	P4HA1	DOWN	84	60	20	0	126	0	35	0	127	0	179	0	145	0	132	0
OMSNP0002576	chr1	49846501	A	G	ENSMODG00000000121	P4HA1	SYN	275	266	0	119	1	506	0	110	0	237	0	291	0	244	0	214
OMSNP0002586	chr1	49940478	A	G	ENSMODG00000000142	NUDT13	NON_SYN	5	7	6	0	10	0	5	0	6	0	11	0	11	0	8	0
OMSNP0002587	chr1	49940527	C	T	ENSMODG00000000142	NUDT13	SYN	8	5	7	0	7	2	4	7	1	7	4	11	0	12	0	2
OMSNP0002588	chr1	49940530	T	C	ENSMODG00000000142	NUDT13	SYN	5	8	1	7	2	8	7	4	7	0	11	4	11	0	2	0
OMSNP0002590	chr1	49986980	A	G	ENSMODG00000000149	ECD	SYN	108	123	126	126	105	102	89	73	84	72	134	114	1	155	0	156
OMSNP0002605	chr1	49992898	G	A	ENSMODG00000000149	ECD	SYN	274	0	186	121	140	123	128	121	98	78	130	98	1	143	2	138
OMSNP0002608	chr1	49993541	G	A	ENSMODG00000000149	ECD	SYN	212	0	120	107	95	98	85	96	99	89	122	123	1	161	1	171
OMSNP0002613	chr1	50014420	G	A	ENSMODG00000000161	FAM149B1	SYN	12	18	35	0	22	0	32	0	18	0	26	0	27	0	20	0
OMSNP0002614	chr1	50031156	C	T	ENSMODG00000000161	FAM149B1	NON_SYN	13	12	3	7	11	12	18	13	15	16	15	17	0	11	0	16
OMSNP0002615	chr1	50053234	C	A	ENSMODG00000000161	FAM149B1	SYN	30	35	31	50	34	19	25	30	30	28	29	39	0	63	0	38
OMSNP0002616	chr1	50062007	C	G	ENSMODG00000000161	FAM149B1	DOWN	35	0	29	5	25	0	32	5	33	0	28	4	46	0	45	0
OMSNP0002617	chr1	50062069	C	T	ENSMODG00000000161	FAM149B1	DOWN	37	0	36	24	17	15	18	26	15	11	13	20	0	27	0	31
OMSNP0002618	chr1	50062440	G	A	ENSMODG00000000161	FAM149B1	DOWN	7	9	9	7	3	7	8	9	8	3	12	12	0	9	0	10
OMSNP0002619	chr1	50062497	C	T	ENSMODG00000000161	FAM149B1	DOWN	13	11	12	15	20	8	11	21	13	23	13	28	0	33	0	29
OMSNP0002620	chr1	50064246	C	T	ENSMODG00000000167	DNAJC9	DOWN	6	9	3	9	3	5	25	5	57	70	87	75	108	0	96	0
OMSNP0002625	chr1	50066961	G	A	ENSMODG00000000167	DNAJC9	SYN	72	92	83	102	60	57	77	69	61	91	99	98	0	130	0	167
OMSNP0002627	chr1	50073798	T	G	ENSMODG00000000168	MRPS16	NON_SYN	209	257	195	265	211	251	192	253	183	167	181	226	351	0	328	0
OMSNP0002628	chr1	50073802	C	T	ENSMODG00000000168	MRPS16	SYN	206	254	202	261	203	237	189	257	177	165	181	232	356	0	322	0
OMSNP0002634	chr1	50074727	C	T	ENSMODG00000000168	MRPS16	NON_SYN	4	12	7	8	7	11	2	9	6	14	5	16	5	7	1	11
OMSNP0002635	chr1	50075102	T	A	ENSMODG00000000168	MRPS16	UP	0	9	1	9	1	10	5	8	1	7	1	4	5	0	7	0
OMSNP0002636	chr1	50075132	T	G	ENSMODG00000000168	MRPS16	UP	1	12	1	12	4	10	3	13	6	13	3	10	4	0	6	0
OMSNP0002638	chr1	50075467	C	T	ENSMODG00000000168	MRPS16	UP	96	131	79	106	86	122	87	88	92	111	95	116	188	0	179	0
OMSNP0002639	chr1	50075561	G	A	ENSMODG00000000168	MRPS16	UP	34	37	29	31	30	47	25	27	30	38	36	48	55	0	56	0
OMSNP0002640	chr1	50091465	C	T	ENSMODG00000000188	TTC18	NON_SYN	9	0	5	13	1	4	10	7	0	1	3	3	0	3	0	4
OMSNP0002655	chr1	50185391	G	A	ENSMODG00000000205	ANXA7	INTRON	11	22	13	5	7	7	13	11	9	5	15	5	13	0	15	0
OMSNP0002656	chr1	50185505	T	C	ENSMODG00000000205	ANXA7	INTRON	10	17	26	18	17	19	16	9	10	12	9	14	14	0	25	0
OMSNP0002663	chr1	50189372	C	T	ENSMODG00000000205	ANXA7	SYN	179	163	179	0	291	0	140	0	152	0	169	0	162	0	180	0
OMSNP0002665	chr1	50196964	G	A	ENSMODG00000000211	ZMYND17	DOWN	11	2	4	4	11	4	7	5	6	4	9	3	5	0	11	0
OMSNP0002666	chr1	50196971	G	A	ENSMODG00000000211	ZMYND17	DOWN	9	2	3	2	10	6	7	5	3	2	8	1	3	0	10	0
OMSNP0002667	chr1	50196982	T	G	ENSMODG00000000211	ZMYND17	DOWN	7	2	6	0	12	6	4	6	3	3	5	0	4	0	11	0
OMSNP0002669	chr1	50197181	A	T	ENSMODG00000000211	ZMYND17	DOWN	10	9	4	4	10	8	1	1	3	1	9	6	14	0	13	0
OMSNP0002672	chr1	50210614	A	C	ENSMODG00000000220	PPP3CB	DOWN	91	82	54	69	65	79	40	40	38	45	63	48	0	90	0	106
OMSNP0002675	chr1	50211518	A	G	ENSMODG00000000220	PPP3CB	INTRON	8	6	9	6	6	2	1	2	6	4	9	8	0	16	0	8
OMSNP0002681	chr1	50263737	T	G	ENSMODG00000000250	USP54	DOWN	21	0	15	11	17	16	8	11	4	6	7	8	0	11	0	11
OMSNP0002682	chr1	50263943	G	A	ENSMODG00000000250	USP54	DOWN	28	0	15	16	13	3	9	6	8	7	5	6	0	11	0	17
OMSNP0002683	chr1	50264544	A	G	ENSMODG00000000250	USP54	SYN	18	0	13	15	16	15	13	18	8	10	15	11	1	8	0	26
OMSNP0002684	chr1	50309164	T	G	ENSMODG00000000250	USP54	NON_SYN	7	8	7	8	6	4	8	5	5	4	5	5	0	4	0	13
OMSNP0002687	chr1	50442492	C	G	ENSMODG00000000272	MYOZ1	UP	41	48	0	0	61	56	0	0	0	0	1	3	0	0	0	2
OMSNP0002688	chr1	50446701	C	T	ENSMODG00000000291	SYNPO2L	NON_SYN	60	82	0	0	68	58	0	0	1	0	1	8	0	6	0	12
OMSNP0002689	chr1	50446707	G	A	ENSMODG00000000291	SYNPO2L	NON_SYN	92	83	0	0	87	67	0	0	5	0	1	6	0	7	0	10
OMSNP0002690	chr1	50446734	G	A	ENSMODG00000000291	SYNPO2L	NON_SYN	111	83	0	0	91	85	0	0	7	6	2	5	0	5	0	16
OMSNP0002691	chr1	50447149	A	G	ENSMODG00000000291	SYNPO2L	SYN	97	95	0	0	69	81	0	0	3	2	1	5	0	7	0	8
OMSNP0002692	chr1	50447263	T	C	ENSMODG00000000291	SYNPO2L	SYN	75	86	0	0	73	67	0	0	1	1	2	2	0	12	0	4
OMSNP0002693	chr1	50447371	C	T	ENSMODG00000000291	SYNPO2L	SYN	64	54	0	0	45	36	0	0	3	0	3	4	0	1	0	8
OMSNP0002694	chr1	50447727	G	T	ENSMODG00000000291	SYNPO2L	NON_SYN	112	98	0	0	105	92	1	0	5	2	2	6	0	8	0	8
OMSNP0002695	chr1	50447878	A	G	ENSMODG00000000291	SYNPO2L	SYN	105	91	0	0	107	74	2	0	4	3	1	3	0	4	0	13
OMSNP0002696	chr1	50448024	G	A	ENSMODG00000000291	SYNPO2L	NON_SYN	89	116	0	0	64	80	0	0	4	6	6	12	0	3	0	7
OMSNP0002697	chr1	50478295	T	C	ENSMODG00000000346	SEC24C	UP	8	11	11	7	14	15	16	8	12	5	11	18	0	11	0	8
OMSNP0002699	chr1	50482609	A	G	ENSMODG00000000346	SEC24C	SYN	55	65	44	35	37	40	40	39	55	31	59	59	74	0	90	0
OMSNP0002702	chr1	50489862	G	C	ENSMODG00000000346	SEC24C	NON_SYN	79	101	66	54	49	49	55	68	63	67	91	95	89	0	125	0
OMSNP0002704	chr1	50491997	C	T	ENSMODG00000000346	SEC24C	SYN	14	10	25	21	7	11	30	26	7	6	7	7	13	0	11	0
OMSNP0002708	chr1	50496318	G	A	ENSMODG00000000346	SEC24C	SYN	58	68	136	0	153	0	94	0	103	0	159	0	111	0	123	0
OMSNP0002717	chr1	50497726	C	T	ENSMODG00000000346	SEC24C	SYN	99	91	157	0	165	0	123	0	128	0	207	0	93	0	107	0
OMSNP0002718	chr1	50497840	A	G	ENSMODG00000000346	SEC24C	SYN	92	80	78	85	82	82	75	59	70	65	123	100	130	0	148	0
OMSNP0002732	chr1	50502004	C	T	ENSMODG00000000355	FUT11	NON_SYN	53	0	35	29	23	27	22	27	41	34	43	26	0	34	0	61
OMSNP0002733	chr1	50502515	C	G	ENSMODG00000000355	FUT11	NON_SYN	28	33	51	0	43	0	30	0	37	0	51	0	39	0	30	0
OMSNP0002734	chr1	50502864	C	T	ENSMODG00000000355	FUT11	SYN	33	28	36	31	30	32	31	34	31	33	46	37	39	0	80	0
OMSNP0002735	chr1	50502975	C	T	ENSMODG00000000355	FUT11	SYN	35	32	32	22	31	16	11	23	25	23	41	39	39	0	58	0
OMSNP0002746	chr1	50528694	A	G	ENSMODG00000000396	KIAA0913	SYN	85	0	46	35	34	43	62	56	34	25	37	39	0	47	1	71
OMSNP0002747	chr1	50528712	A	G	ENSMODG00000000396	KIAA0913	SYN	51	22	39	14	32	34	43	41	34	17	28	35	0	29	1	52
OMSNP0002763	chr1	50533799	C	A	ENSMODG00000000427	NDST2	DOWN	23	23	40	0	29	0	39	0	30	0	28	0	27	0	22	0
OMSNP0002764	chr1	50533822	C	T	ENSMODG00000000427	NDST2	DOWN	41	0	17	21	12	11	15	16	16	7	12	16	0	29	0	25
OMSNP0002765	chr1	50533981	T	G	ENSMODG00000000427	NDST2	DOWN	23	14	18	25	18	21	24	9	12	9	16	22	0	23	0	28
OMSNP0002766	chr1	50534101	C	G	ENSMODG00000000427	NDST2	SYN	46	0	18	15	21	17	20	11	9	6	25	17	0	29	0	22
OMSNP0002767	chr1	50535959	G	A	ENSMODG00000000427	NDST2	SYN	12	17	9	17	13	22	16	9	11	15	22	11	17	0	30	0
OMSNP0002768	chr1	50536090	A	G	ENSMODG00000000427	NDST2	SYN	15	20	20	11	11	13	8	20	17	11	16	19	0	18	0	29
OMSNP0002769	chr1	50537909	C	A	ENSMODG00000000427	NDST2	SYN	22	0	16	6	6	13	10	10	8	11	17	19	0	9	0	27
OMSNP0002770	chr1	50538554	A	C	ENSMODG00000000427	NDST2	SYN	22	23	24	0	18	0	22	0	19	0	18	0	17	0	8	0
OMSNP0002771	chr1	50538953	G	A	ENSMODG00000000427	NDST2	SYN	16	13	7	7	12	5	13	13	10	7	5	7	0	8	0	12
OMSNP0002772	chr1	50539244	A	G	ENSMODG00000000427	NDST2	UP	28	27	28	0	31	0	31	0	27	0	28	0	14	0	36	0
OMSNP0002774	chr1	50542688	C	G	ENSMODG00000000536	CAMK2G	DOWN	92	47	93	85	85	55	88	73	23	26	46	59	81	0	58	0
OMSNP0002775	chr1	50543306	T	C	ENSMODG00000000536	CAMK2G	DOWN	41	49	58	66	36	46	48	57	28	24	38	39	0	60	0	60
OMSNP0002776	chr1	50543782	T	C	ENSMODG00000000536	CAMK2G	DOWN	7	3	14	3	9	0	17	2	2	0	9	1	8	1	6	0
OMSNP0002777	chr1	50543790	T	A	ENSMODG00000000536	CAMK2G	DOWN	8	5	19	9	2	5	12	10	4	0	5	3	5	3	6	0
OMSNP0002779	chr1	50544672	G	A	ENSMODG00000000536	CAMK2G	SYN	46	54	133	0	77	0	150	0	69	0	92	0	69	0	77	0
OMSNP0002790	chr1	50774681	C	A	ENSMODG00000000633	VCL	UP	44	55	0	33	0	60	0	22	0	44	0	69	0	42	0	45
OMSNP0002794	chr1	50831959	G	A	ENSMODG00000000633	VCL	SYN	146	183	42	43	127	133	47	66	61	72	102	123	161	0	133	0
OMSNP0002796	chr1	50835718	T	C	ENSMODG00000000633	VCL	SYN	1	223	35	31	108	116	30	34	66	68	94	85	107	0	119	0
OMSNP0002833	chr1	50888587	G	A	ENSMODG00000000633	VCL	DOWN	237	255	121	0	316	0	100	0	220	0	275	0	175	0	218	0
OMSNP0002834	chr1	50888812	A	G	ENSMODG00000000633	VCL	DOWN	207	205	62	53	210	182	66	69	77	98	120	111	0	174	0	216
OMSNP0002836	chr1	50889289	T	C	ENSMODG00000000633	VCL	DOWN	414	0	66	55	182	205	51	75	107	91	123	168	2	199	1	271
OMSNP0002837	chr1	50889375	C	T	ENSMODG00000000633	VCL	DOWN	166	207	0	147	2	376	0	102	0	163	0	231	0	182	1	199
OMSNP0002838	chr1	50894573	C	T	ENSMODG00000000660	AP3M1	DOWN	38	36	13	11	30	30	25	40	52	62	92	90	118	0	107	0
OMSNP0002848	chr1	50921451	T	C			INTER	19	32	16	22	20	28	16	21	30	24	15	29	0	41	0	38
OMSNP0002849	chr1	50921872	C	T			INTER	37	35	39	38	38	38	23	19	16	24	37	33	41	0	42	0
OMSNP0002852	chr1	51244449	C	T	ENSMODG00000000687	XM_001365835.1	SYN	199	0	49	43	64	92	40	44	43	36	61	49	0	113	0	82
OMSNP0002855	chr1	51257516	C	T	ENSMODG00000000687	XM_001365835.1	SYN	100	0	30	37	40	56	27	22	39	32	65	45	0	85	0	65
OMSNP0002856	chr1	51257524	A	G	ENSMODG00000000687	XM_001365835.1	NON_SYN	81	0	24	34	34	51	25	21	36	34	54	42	0	79	0	61
OMSNP0002867	chr1	51557464	A	C	ENSMODG00000000687	XM_001365835.1	DOWN	78	90	60	70	88	80	47	46	49	51	56	70	98	0	109	0
OMSNP0002868	chr1	51787783	G	A	ENSMODG00000000736	KAT6B	SYN	14	10	5	9	12	7	11	9	5	7	7	6	10	0	15	0
OMSNP0002869	chr1	51843143	A	G	ENSMODG00000000736	KAT6B	NON_SYN	24	19	0	39	0	32	0	36	0	23	0	35	0	32	0	34
OMSNP0002870	chr1	51844287	C	T	ENSMODG00000000736	KAT6B	SYN	43	0	26	12	18	21	24	13	20	19	20	34	0	32	0	30
OMSNP0002871	chr1	51844632	G	C	ENSMODG00000000736	KAT6B	SYN	19	19	0	25	0	25	0	14	0	26	0	22	0	12	0	25
OMSNP0002872	chr1	51845511	T	C	ENSMODG00000000736	KAT6B	SYN	38	0	35	31	23	23	19	10	14	22	19	18	0	33	0	50
OMSNP0002874	chr1	52015374	C	T	ENSMODG00000000873	SAMD8	DOWN	27	0	21	14	11	14	12	20	11	14	22	21	0	20	2	31
OMSNP0002876	chr1	52068396	C	T	ENSMODG00000000896	LOC100012461	UTR_5	25	27	12	23	17	25	8	27	11	15	8	23	8	18	6	24
OMSNP0002877	chr1	52068397	C	T	ENSMODG00000000896	LOC100012461	UTR_5	26	27	12	23	17	25	9	26	12	16	9	23	8	18	6	29
OMSNP0002888	chr1	52098351	T	C	ENSMODG00000000906	COMTD1	NON_SYN	15	25	0	6	0	15	1	3	0	27	0	48	0	6	0	9
OMSNP0002890	chr1	52313648	T	G	ENSMODG00000000911	ZNF503	UP	20	0	17	11	12	14	17	16	10	7	17	14	0	17	0	21
OMSNP0002892	chr1	52327223	T	G			INTER	9	5	5	2	1	8	5	10	1	4	0	1	9	0	12	0
OMSNP0002894	chr1	54088813	T	C	ENSMODG00000000954	KCNMA1	DOWN	21	0	12	8	6	8	6	3	3	0	3	4	0	5	0	3
OMSNP0002895	chr1	54170059	T	C	ENSMODG00000000954	KCNMA1	SYN	11	0	9	10	7	7	10	4	5	3	4	6	0	2	0	7
OMSNP0002896	chr1	54170083	T	A	ENSMODG00000000954	KCNMA1	SYN	20	0	9	11	11	11	13	9	1	1	4	0	0	2	0	6
OMSNP0002897	chr1	54327512	G	A	ENSMODG00000000954	KCNMA1	SYN	4	8	5	8	7	4	2	7	0	1	2	2	0	0	0	4
OMSNP0002902	chr1	55151616	C	A	ENSMODG00000001002	DLG5	DOWN	36	27	51	34	37	29	62	53	36	29	46	45	0	59	0	58
OMSNP0002903	chr1	55152036	G	A	ENSMODG00000001002	DLG5	DOWN	30	0	15	17	17	11	14	13	21	14	36	33	0	29	1	38
OMSNP0002904	chr1	55152039	T	G	ENSMODG00000001002	DLG5	DOWN	13	17	15	17	17	11	16	11	21	16	37	32	0	31	0	36
OMSNP0002906	chr1	55176209	G	C	ENSMODG00000001002	DLG5	SYN	63	0	47	45	24	23	47	43	37	36	42	46	0	42	0	45
OMSNP0002907	chr1	55179134	T	G	ENSMODG00000001002	DLG5	SYN	21	28	34	37	22	16	22	30	34	24	31	33	0	29	0	39
OMSNP0002908	chr1	55182448	G	A	ENSMODG00000001002	DLG5	SYN	46	0	39	22	18	17	28	28	20	27	24	23	1	33	0	33
OMSNP0002909	chr1	55182457	A	G	ENSMODG00000001002	DLG5	SYN	21	25	35	22	24	16	35	29	19	26	25	22	0	38	0	37
OMSNP0002910	chr1	55182531	T	C	ENSMODG00000001002	DLG5	NON_SYN	26	34	31	35	18	27	37	33	29	28	47	24	0	39	1	50
OMSNP0002911	chr1	55185264	T	A	ENSMODG00000001002	DLG5	SYN	58	0	42	39	27	18	40	44	17	28	38	28	0	26	0	51
OMSNP0002912	chr1	55185405	C	G	ENSMODG00000001002	DLG5	SYN	22	29	28	29	19	22	32	31	32	26	44	40	1	31	1	38
OMSNP0002913	chr1	55185422	A	G	ENSMODG00000001002	DLG5	NON_SYN	44	0	31	20	18	18	38	33	42	27	43	34	0	26	0	45
OMSNP0002914	chr1	55215496	G	A	ENSMODG00000001002	DLG5	SYN	23	29	21	31	11	9	33	29	20	27	33	38	0	37	0	39
OMSNP0002915	chr1	55227596	G	A	ENSMODG00000001002	DLG5	SYN	37	0	20	24	19	15	26	26	26	16	33	34	0	19	0	36
OMSNP0002925	chr1	55304673	C	T			INTER	9	10	24	0	13	0	33	0	21	0	34	0	19	0	27	0
OMSNP0002926	chr1	55305392	A	G			INTER	7	4	13	26	8	1	10	10	3	8	6	9	0	12	0	13
OMSNP0002927	chr1	55361214	T	C	ENSMODG00000001036	POLR3A	DOWN	28	0	23	18	21	21	11	16	8	12	12	11	0	29	0	28
OMSNP0002928	chr1	55361248	A	G	ENSMODG00000001036	POLR3A	DOWN	6	24	24	24	18	24	14	21	4	15	19	20	0	38	0	44
OMSNP0002929	chr1	55361661	G	A	ENSMODG00000001036	POLR3A	DOWN	20	0	6	13	5	7	9	10	11	14	10	16	0	20	0	11
OMSNP0002930	chr1	55362005	T	C	ENSMODG00000001036	POLR3A	DOWN	48	0	22	12	17	17	16	13	15	14	29	22	0	29	0	34
OMSNP0002931	chr1	55366780	G	T	ENSMODG00000001036	POLR3A	SYN	31	0	23	25	18	20	25	20	16	19	31	20	0	26	0	40
OMSNP0002932	chr1	55366828	C	T	ENSMODG00000001036	POLR3A	SYN	33	0	18	17	19	11	21	14	24	16	17	27	0	33	0	25
OMSNP0002933	chr1	55367596	T	G	ENSMODG00000001036	POLR3A	NON_SYN	29	0	26	12	12	11	12	11	14	7	24	14	0	26	0	24
OMSNP0002934	chr1	55367598	A	G	ENSMODG00000001036	POLR3A	SYN	29	0	26	16	12	12	12	12	14	7	24	15	0	26	0	24
OMSNP0002935	chr1	55374058	T	C	ENSMODG00000001036	POLR3A	SYN	14	0	7	5	10	7	7	12	5	7	8	10	0	10	0	19
OMSNP0002936	chr1	55375497	A	G	ENSMODG00000001036	POLR3A	SYN	24	0	14	14	21	13	18	14	21	17	26	9	0	27	0	20
OMSNP0002937	chr1	55386287	G	A	ENSMODG00000001036	POLR3A	SYN	22	0	15	13	12	6	8	7	11	8	13	14	0	24	0	12
OMSNP0002938	chr1	55386827	A	G	ENSMODG00000001036	POLR3A	SYN	25	0	17	9	10	12	15	16	15	12	12	13	0	20	0	16
OMSNP0002939	chr1	55389003	A	G	ENSMODG00000001036	POLR3A	SYN	38	0	31	26	22	15	26	30	18	11	18	25	0	29	0	25
OMSNP0002940	chr1	55389066	C	T	ENSMODG00000001036	POLR3A	SYN	32	0	14	17	14	6	12	14	11	8	11	12	0	20	0	25
OMSNP0002941	chr1	55390180	A	G	ENSMODG00000001036	POLR3A	SYN	10	11	16	16	10	9	8	9	12	13	17	15	0	23	0	24
OMSNP0002942	chr1	55392835	C	A	ENSMODG00000001036	POLR3A	SYN	16	15	16	14	7	6	13	15	22	20	21	14	0	28	0	28
OMSNP0002944	chr1	55402626	G	A	ENSMODG00000001036	POLR3A	SYN	6	6	17	12	8	6	15	22	12	8	22	16	0	11	0	19
OMSNP0002954	chr1	55427946	A	C	ENSMODG00000025091	LOC100013927	DOWN	1209	1985	824	1570	997	1687	949	1433	491	1009	749	1351	0	2103	2	1927
OMSNP0002958	chr1	57599854	T	C	ENSMODG00000001116	ZMIZ1	SYN	37	36	1	62	26	22	56	54	27	16	25	34	0	25	0	42
OMSNP0002959	chr1	57599890	T	A	ENSMODG00000001116	ZMIZ1	SYN	34	32	31	26	50	0	109	0	36	0	66	0	29	0	34	0
OMSNP0002963	chr1	57608643	G	A	ENSMODG00000001116	ZMIZ1	SYN	0	83	0	81	38	26	72	81	22	21	33	32	0	33	0	41
OMSNP0002964	chr1	57619225	C	T	ENSMODG00000001116	ZMIZ1	SYN	0	51	0	112	32	42	61	72	35	25	46	25	0	30	0	38
OMSNP0002968	chr1	57630095	G	A	ENSMODG00000001116	ZMIZ1	DOWN	54	49	78	57	71	0	150	0	57	0	73	0	44	0	63	0
OMSNP0002969	chr1	57631499	C	T	ENSMODG00000001116	ZMIZ1	DOWN	105	0	95	68	45	55	102	98	34	28	38	48	0	53	0	77
OMSNP0002970	chr1	57633626	G	A	ENSMODG00000001116	ZMIZ1	DOWN	96	0	82	72	66	49	86	75	35	29	49	41	0	51	0	77
OMSNP0002971	chr1	57677218	A	G	ENSMODG00000001128	PPIF	UP	0	34	4	12	32	0	22	0	21	0	30	0	13	0	18	0
OMSNP0002972	chr1	57677227	T	C	ENSMODG00000001128	PPIF	UP	0	42	5	14	35	0	25	0	22	0	33	0	14	0	21	0
OMSNP0002973	chr1	57677392	G	A	ENSMODG00000001128	PPIF	NON_SYN	0	81	19	26	82	0	49	0	56	0	80	0	30	0	60	0
OMSNP0002974	chr1	57685874	G	A	ENSMODG00000001128	PPIF	NON_SYN	36	45	46	0	70	0	26	0	48	0	63	0	26	0	40	0
OMSNP0002975	chr1	57685933	C	G	ENSMODG00000001128	PPIF	SYN	42	58	50	0	67	0	31	0	52	0	54	0	32	0	39	0
OMSNP0002976	chr1	57688256	T	C	ENSMODG00000001128	PPIF	SYN	35	53	37	0	55	0	34	0	49	0	63	0	31	0	35	0
OMSNP0002977	chr1	57688381	T	C	ENSMODG00000001128	PPIF	DOWN	28	38	35	0	58	0	28	0	54	0	67	0	32	0	33	0
OMSNP0002978	chr1	57688385	A	G	ENSMODG00000001128	PPIF	DOWN	27	34	36	0	54	0	28	0	51	0	65	0	29	0	31	0
OMSNP0002979	chr1	57688602	A	C	ENSMODG00000001128	PPIF	DOWN	43	32	42	0	68	0	42	0	53	0	72	0	34	0	30	0
OMSNP0002980	chr1	57688623	G	A	ENSMODG00000001128	PPIF	DOWN	31	30	0	40	39	21	22	19	32	29	38	26	0	34	0	35
OMSNP0002981	chr1	57688777	G	T	ENSMODG00000001128	PPIF	DOWN	30	34	23	0	52	0	28	0	33	0	46	0	33	0	30	0
OMSNP0002982	chr1	57688829	C	T	ENSMODG00000001128	PPIF	DOWN	43	41	27	0	60	0	33	0	48	0	67	0	38	0	42	0
OMSNP0002983	chr1	57688838	G	A	ENSMODG00000001128	PPIF	DOWN	47	44	26	0	55	0	33	0	46	0	59	0	40	0	40	0
OMSNP0002984	chr1	57688891	G	T	ENSMODG00000001128	PPIF	DOWN	30	47	51	0	67	0	33	0	45	0	81	0	38	0	48	0
OMSNP0002985	chr1	57689187	T	C	ENSMODG00000001128	PPIF	DOWN	43	39	58	0	80	0	33	0	40	0	58	0	27	0	48	0
OMSNP0002987	chr1	57689340	T	C	ENSMODG00000001128	PPIF	DOWN	0	89	16	26	82	0	43	0	65	0	87	0	41	0	54	0
OMSNP0002988	chr1	57749617	T	C			INTER	45	65	7	14	97	0	19	0	46	0	67	0	41	0	48	0
OMSNP0002989	chr1	57749712	A	T	ENSMODG00000001134	ZCCHC24	DOWN	106	0	6	10	46	45	2	8	29	34	43	36	0	57	0	55
OMSNP0002990	chr1	57749889	A	G	ENSMODG00000001134	ZCCHC24	DOWN	0	131	0	17	47	54	12	4	33	32	60	56	0	68	0	78
OMSNP0002991	chr1	57749988	A	C	ENSMODG00000001134	ZCCHC24	DOWN	98	65	11	11	172	0	30	0	87	0	122	0	109	0	77	0
OMSNP0002992	chr1	57751271	T	C	ENSMODG00000001134	ZCCHC24	DOWN	55	59	0	16	36	40	9	12	24	37	40	32	0	41	1	65
OMSNP0002993	chr1	57751560	G	A	ENSMODG00000001134	ZCCHC24	DOWN	70	94	13	22	63	91	12	15	65	53	64	72	1	88	0	106
OMSNP0002994	chr1	57751659	T	C	ENSMODG00000001134	ZCCHC24	DOWN	0	87	0	24	51	48	7	8	34	35	62	58	0	65	0	78
OMSNP0002995	chr1	57751989	C	T	ENSMODG00000001134	ZCCHC24	DOWN	0	145	1	15	62	45	14	7	47	39	69	77	0	57	0	75
OMSNP0002996	chr1	57752850	A	T	ENSMODG00000001134	ZCCHC24	DOWN	108	0	12	13	44	48	7	10	32	34	57	42	0	42	0	59
OMSNP0002997	chr1	57752952	A	G	ENSMODG00000001134	ZCCHC24	DOWN	175	0	16	8	44	39	13	5	31	53	50	64	0	51	0	65
OMSNP0002998	chr1	57753145	C	T	ENSMODG00000001134	ZCCHC24	DOWN	40	40	0	9	30	36	9	6	18	16	30	35	0	31	0	36
OMSNP0002999	chr1	57753284	G	T	ENSMODG00000001134	ZCCHC24	DOWN	118	0	16	13	51	37	8	7	32	23	40	33	0	18	0	42
OMSNP0003000	chr1	57753287	G	A	ENSMODG00000001134	ZCCHC24	DOWN	124	0	16	12	48	37	8	9	34	23	40	35	0	22	0	47
OMSNP0003001	chr1	57753387	A	G	ENSMODG00000001134	ZCCHC24	DOWN	95	0	5	5	35	48	5	13	29	34	39	63	0	47	0	68
OMSNP0003002	chr1	57753449	T	A	ENSMODG00000001134	ZCCHC24	DOWN	141	0	9	7	57	48	6	9	28	27	58	50	1	40	0	74
OMSNP0003003	chr1	57753454	T	C	ENSMODG00000001134	ZCCHC24	DOWN	150	0	11	7	53	54	7	16	26	30	54	64	1	43	0	80
OMSNP0003004	chr1	57753567	A	G	ENSMODG00000001134	ZCCHC24	DOWN	0	88	0	10	35	27	3	10	24	24	38	54	0	46	0	63
OMSNP0003005	chr1	57753580	T	A	ENSMODG00000001134	ZCCHC24	DOWN	78	0	10	6	36	22	4	9	20	20	32	45	0	40	0	59
OMSNP0003006	chr1	57753620	A	G	ENSMODG00000001134	ZCCHC24	DOWN	86	0	11	5	39	22	6	5	16	24	27	37	0	47	0	47
OMSNP0003007	chr1	57753644	C	T	ENSMODG00000001134	ZCCHC24	DOWN	0	68	0	15	28	26	6	3	14	17	17	26	0	35	0	34
OMSNP0003008	chr1	57753764	T	C	ENSMODG00000001134	ZCCHC24	DOWN	92	0	5	11	27	35	11	4	40	32	39	43	0	45	0	44
OMSNP0003009	chr1	57753886	C	T	ENSMODG00000001134	ZCCHC24	DOWN	105	0	13	7	43	35	8	10	33	30	61	48	0	43	0	60
OMSNP0003010	chr1	57753898	G	A	ENSMODG00000001134	ZCCHC24	DOWN	95	0	13	0	34	29	8	11	35	34	58	46	0	36	0	54
OMSNP0003011	chr1	57754411	A	C	ENSMODG00000001134	ZCCHC24	DOWN	47	0	3	2	17	5	3	1	19	12	35	11	0	7	0	11
OMSNP0003012	chr1	57754497	C	T	ENSMODG00000001134	ZCCHC24	DOWN	90	0	4	9	27	25	10	3	13	21	40	42	0	43	0	50
OMSNP0003013	chr1	57754538	A	G	ENSMODG00000001134	ZCCHC24	DOWN	129	0	3	11	46	45	13	5	25	32	49	46	0	54	0	73
OMSNP0003014	chr1	58002653	A	G	ENSMODG00000001145	ANXA11	NON_SYN	0	128	0	31	85	83	11	7	23	31	28	34	1	28	0	58
OMSNP0003020	chr1	58008600	A	G	ENSMODG00000001145	ANXA11	SYN	3	130	0	36	78	85	22	14	15	16	25	31	1	36	0	44
OMSNP0003024	chr1	58009038	A	G	ENSMODG00000001145	ANXA11	NON_SYN	4	119	0	23	64	45	7	8	16	17	21	26	0	43	0	44
OMSNP0003030	chr1	58011570	T	C	ENSMODG00000001145	ANXA11	SYN	75	75	0	29	87	94	15	21	18	23	30	31	1	42	0	48
OMSNP0003034	chr1	58013224	C	T	ENSMODG00000001145	ANXA11	DOWN	88	0	6	13	53	33	8	3	17	7	18	11	0	28	0	25
OMSNP0003035	chr1	58013263	C	T	ENSMODG00000001145	ANXA11	DOWN	6	4	1	2	9	7	0	1	3	2	2	2	0	6	0	8
OMSNP0003036	chr1	58013476	G	A	ENSMODG00000001145	ANXA11	DOWN	50	43	5	4	113	0	11	0	11	0	17	0	29	0	27	0
OMSNP0003037	chr1	58013600	A	G	ENSMODG00000001145	ANXA11	DOWN	32	33	10	2	75	0	13	0	20	0	34	0	20	0	15	0
OMSNP0003038	chr1	58013622	A	G	ENSMODG00000001145	ANXA11	DOWN	25	32	3	5	80	0	13	0	21	0	39	0	26	0	19	0
OMSNP0003039	chr1	58013762	T	C	ENSMODG00000001145	ANXA11	DOWN	31	17	3	2	48	0	12	0	31	0	16	0	12	0	12	0
OMSNP0003040	chr1	58013776	A	G	ENSMODG00000001145	ANXA11	DOWN	27	17	4	4	52	0	14	0	29	0	30	0	17	0	15	0
OMSNP0003041	chr1	58013777	G	A	ENSMODG00000001145	ANXA11	DOWN	26	17	4	4	50	0	13	0	28	0	30	0	16	0	16	0
OMSNP0003043	chr1	58049357	C	T			INTER	58	55	13	11	62	46	9	10	11	3	6	4	0	17	0	14
OMSNP0003044	chr1	58049506	G	A			INTER	25	17	3	9	16	23	2	1	4	0	9	7	0	8	0	7
OMSNP0003045	chr1	58049507	T	C			INTER	26	17	3	9	15	24	2	1	4	0	9	7	0	8	0	7
OMSNP0003046	chr1	58117542	A	C	ENSMODG00000001146	C10orf57	NON_SYN	0	89	0	67	25	48	28	36	21	30	37	58	0	86	1	59
OMSNP0003049	chr1	58119503	A	G	ENSMODG00000001146	C10orf57	SYN	1	129	2	90	56	93	40	53	40	50	59	41	0	114	0	80
OMSNP0003051	chr1	58119805	T	G	ENSMODG00000001146	C10orf57	NON_SYN	83	106	67	80	68	93	48	62	40	52	42	75	0	121	0	108
OMSNP0003052	chr1	58122548	A	G	ENSMODG00000001146	C10orf57	UP	58	0	19	17	19	16	13	14	8	16	12	13	0	18	0	31
OMSNP0003105	chr1	58293580	T	G	ENSMODG00000001177	BMS1	UP	0	63	30	25	30	0	41	0	46	0	83	0	45	0	46	0
OMSNP0003107	chr1	58313163	A	G	ENSMODG00000001177	BMS1	SYN	0	117	1	126	46	47	46	47	48	70	88	90	0	103	0	98
OMSNP0003108	chr1	58313391	G	A	ENSMODG00000001177	BMS1	SYN	100	72	75	83	121	0	138	0	146	0	258	0	138	0	125	0
OMSNP0003109	chr1	58314167	G	A	ENSMODG00000001177	BMS1	SYN	110	0	64	74	59	68	68	62	41	77	64	100	0	121	0	115
OMSNP0003116	chr1	58339329	A	G	ENSMODG00000001177	BMS1	DOWN	35	63	54	45	52	49	35	58	58	64	57	82	0	89	0	101
OMSNP0003117	chr1	58956395	T	C	ENSMODG00000001212	RET	SYN	14	16	24	0	12	0	13	0	11	0	19	0	6	0	11	0
OMSNP0003118	chr1	58959563	A	G	ENSMODG00000001212	RET	SYN	0	19	0	22	8	11	5	14	18	0	11	8	0	12	0	6
OMSNP0003119	chr1	58967170	A	G	ENSMODG00000001212	RET	SYN	0	19	12	15	25	0	10	0	10	0	20	0	14	0	10	0
OMSNP0003120	chr1	59025117	G	A	ENSMODG00000001232	CSGALNACT2	NON_SYN	10	8	11	3	13	15	5	4	13	0	10	8	0	9	1	6
OMSNP0003121	chr1	59025362	T	C	ENSMODG00000001232	CSGALNACT2	SYN	1	12	0	13	3	7	2	7	9	0	8	4	0	4	0	10
OMSNP0003122	chr1	59036056	A	G	ENSMODG00000001232	CSGALNACT2	NON_SYN	5	12	6	0	15	0	12	0	6	0	21	0	7	0	12	0
OMSNP0003123	chr1	59066656	A	G	ENSMODG00000001262	RASGEF1A	DOWN	0	15	0	9	4	8	9	6	11	0	10	3	0	13	0	14
OMSNP0003124	chr1	59066862	T	G	ENSMODG00000001262	RASGEF1A	DOWN	2	4	8	5	11	0	16	0	12	0	11	0	9	0	7	0
OMSNP0003125	chr1	59082776	C	T	ENSMODG00000001262	RASGEF1A	SYN	5	10	20	7	16	0	22	0	12	0	16	0	16	0	7	0
OMSNP0003126	chr1	59100444	G	A	ENSMODG00000001262	RASGEF1A	SYN	0	20	0	17	10	10	8	13	11	0	2	6	0	17	0	10
OMSNP0003127	chr1	59736756	G	A			INTER	19	0	23	0	8	9	16	0	5	11	8	9	12	0	14	0
OMSNP0003140	chr1	60411848	C	T	ENSMODG00000001545	C10orf58	SYN	28	22	35	0	56	0	43	0	25	0	29	0	28	0	32	0
OMSNP0003141	chr1	60412139	C	A	ENSMODG00000001545	C10orf58	SYN	38	27	44	0	62	0	50	0	29	0	55	0	35	0	42	0
OMSNP0003142	chr1	60430134	A	G	ENSMODG00000001545	C10orf58	DOWN	22	0	6	12	7	10	8	10	9	0	13	6	0	22	0	15
OMSNP0003144	chr1	60430301	C	T	ENSMODG00000001545	C10orf58	DOWN	20	0	3	8	10	10	13	6	9	0	15	7	0	17	0	14
OMSNP0003145	chr1	60430304	G	A	ENSMODG00000001545	C10orf58	DOWN	20	0	5	8	10	10	13	7	9	0	13	7	0	18	0	14
OMSNP0003146	chr1	60430455	G	A	ENSMODG00000001545	C10orf58	DOWN	24	29	9	23	50	0	34	0	16	0	23	0	30	0	25	0
OMSNP0003147	chr1	60430495	T	C	ENSMODG00000001545	C10orf58	DOWN	0	37	14	7	38	0	22	0	30	0	34	0	21	0	22	0
OMSNP0003148	chr1	60430571	C	A	ENSMODG00000001545	C10orf58	DOWN	11	13	5	11	15	0	16	0	15	0	19	0	16	0	20	0
OMSNP0003150	chr1	60430818	G	A	ENSMODG00000001545	C10orf58	DOWN	13	23	25	0	41	0	27	0	17	0	35	0	35	0	22	0
OMSNP0003151	chr1	60430835	A	G	ENSMODG00000001545	C10orf58	DOWN	1	44	14	15	45	0	30	0	26	0	37	0	29	0	24	0
OMSNP0003152	chr1	60430871	T	C	ENSMODG00000001545	C10orf58	DOWN	16	12	19	0	23	0	26	0	19	0	18	0	17	0	18	0
OMSNP0003153	chr1	60430936	G	A	ENSMODG00000001545	C10orf58	DOWN	0	33	7	9	40	0	24	0	29	0	20	0	10	0	26	0
OMSNP0003154	chr1	60430984	C	G	ENSMODG00000001545	C10orf58	DOWN	22	19	31	0	43	0	19	0	18	0	25	0	23	0	25	0
OMSNP0003155	chr1	60431051	C	T	ENSMODG00000001545	C10orf58	DOWN	28	35	25	20	73	0	32	0	24	0	38	0	35	0	17	0
OMSNP0003156	chr1	60431052	A	G	ENSMODG00000001545	C10orf58	DOWN	28	36	25	20	75	0	33	0	23	0	39	0	35	0	17	0
OMSNP0003157	chr1	60431143	C	T	ENSMODG00000001545	C10orf58	DOWN	36	30	7	28	20	23	21	24	14	0	11	19	0	23	0	38
OMSNP0003158	chr1	60431412	T	A	ENSMODG00000001545	C10orf58	DOWN	7	5	7	4	16	0	13	0	5	0	19	0	9	0	6	0
OMSNP0003161	chr1	60431535	A	G	ENSMODG00000001545	C10orf58	DOWN	11	0	4	5	4	5	0	1	6	0	11	9	0	20	0	16
OMSNP0003162	chr1	60431546	C	T	ENSMODG00000001545	C10orf58	DOWN	8	0	3	4	5	6	0	0	12	0	9	14	0	27	0	17
OMSNP0003163	chr1	60431650	C	T	ENSMODG00000001545	C10orf58	DOWN	7	20	0	16	18	27	3	6	15	0	17	22	0	22	0	20
OMSNP0003164	chr1	60431699	G	A	ENSMODG00000001545	C10orf58	DOWN	52	0	21	9	22	24	20	12	23	0	9	14	0	13	0	30
OMSNP0003165	chr1	60431753	C	A	ENSMODG00000001545	C10orf58	DOWN	24	34	19	11	41	0	34	0	25	0	32	0	32	0	33	0
OMSNP0003166	chr1	60431912	C	T	ENSMODG00000001545	C10orf58	DOWN	12	9	6	6	25	0	12	0	17	0	16	0	11	0	12	0
OMSNP0003167	chr1	60475940	A	C			INTER	0	89	2	105	40	32	57	60	77	0	29	35	0	66	0	94
OMSNP0003184	chr1	60564638	C	A	ENSMODG00000001556	TSPAN14	DOWN	191	0	128	110	84	77	119	86	128	0	98	75	0	89	0	128
OMSNP0003185	chr1	60564732	T	C	ENSMODG00000001556	TSPAN14	DOWN	202	0	132	99	100	77	120	79	135	0	101	107	1	116	0	143
OMSNP0003186	chr1	60564816	G	A	ENSMODG00000001556	TSPAN14	DOWN	138	0	75	79	52	51	71	70	85	0	70	48	1	66	0	89
OMSNP0003187	chr1	60565044	G	A	ENSMODG00000001556	TSPAN14	DOWN	53	54	47	69	41	63	64	66	82	0	59	51	0	80	0	54
OMSNP0003188	chr1	60565136	T	C	ENSMODG00000001556	TSPAN14	DOWN	122	0	71	91	62	66	71	81	98	0	62	63	0	81	0	68
OMSNP0003189	chr1	60565751	C	T	ENSMODG00000001556	TSPAN14	DOWN	58	66	180	0	130	0	151	0	89	0	108	0	75	0	102	0
OMSNP0003191	chr1	60566091	G	A	ENSMODG00000001556	TSPAN14	DOWN	85	75	242	0	179	0	199	0	131	0	146	0	102	0	136	0
OMSNP0003192	chr1	60566092	C	G	ENSMODG00000001556	TSPAN14	DOWN	85	71	240	0	178	0	200	0	130	0	146	0	103	0	133	0
OMSNP0003193	chr1	60566473	C	A	ENSMODG00000001556	TSPAN14	DOWN	119	0	46	25	59	43	72	38	97	0	90	55	0	82	1	80
OMSNP0003194	chr1	60566591	G	C	ENSMODG00000001556	TSPAN14	DOWN	93	74	81	103	92	91	92	82	127	0	87	80	0	89	1	125
OMSNP0003215	chr1	65277737	T	A			INTER	148	0	86	101	138	0	132	0	0	109	70	66	106	0	57	45
OMSNP0003229	chr1	65278457	C	T			INTER	83	0	54	78	65	0	91	0	0	86	49	36	50	0	24	51
OMSNP0003268	chr1	65310369	G	T	ENSMODG00000001693	GHITM	UP	99	0	36	100	44	94	41	78	40	0	27	83	1	93	2	103
OMSNP0003282	chr1	65520043	A	G	ENSMODG00000001771	HEXA	UP	0	93	0	82	61	48	48	27	44	0	26	25	0	34	0	56
OMSNP0003287	chr1	65529466	G	A	ENSMODG00000001771	HEXA	SYN	200	0	76	65	62	74	93	57	91	0	65	56	0	75	0	70
OMSNP0003290	chr1	65530330	T	C	ENSMODG00000001771	HEXA	SYN	141	0	68	58	54	43	76	42	61	0	46	47	0	56	0	60
OMSNP0003293	chr1	65530852	T	A	ENSMODG00000001771	HEXA	SYN	0	128	0	108	72	51	59	32	82	0	40	34	0	56	0	56
OMSNP0003298	chr1	65535140	C	A	ENSMODG00000001771	HEXA	NON_SYN	0	109	1	96	63	54	47	39	45	0	29	47	1	47	0	45
OMSNP0003300	chr1	65536631	C	T	ENSMODG00000001771	HEXA	SYN	221	0	62	77	93	82	93	54	83	0	66	49	1	78	0	72
OMSNP0003309	chr1	65679833	C	A			INTER	0	7	22	20	12	0	18	0	1	0	5	0	4	0	3	0
OMSNP0003310	chr1	65679855	T	C			INTER	0	9	1	59	7	11	17	21	3	0	1	5	0	8	0	6
OMSNP0003311	chr1	65679904	G	A			INTER	0	9	17	23	12	0	39	0	3	0	1	0	6	0	2	0
OMSNP0003315	chr1	65708960	T	C	ENSMODG00000001875	PARP6	SYN	1	32	0	139	21	18	68	73	39	0	15	25	0	33	0	38
OMSNP0003354	chr1	65771455	G	A	ENSMODG00000001895	ENSMODG00000001895	INTRON	6	0	8	7	4	6	5	9	39	0	21	28	0	27	0	20
OMSNP0003366	chr1	65773434	T	C	ENSMODG00000001895	ENSMODG00000001895	DOWN	2	470	260	346	298	0	306	0	314	0	410	0	295	0	278	0
OMSNP0003367	chr1	65773483	G	A	ENSMODG00000001895	ENSMODG00000001895	DOWN	25	20	41	34	40	17	45	19	125	31	120	36	61	45	46	36
OMSNP0003368	chr1	65773493	G	A	ENSMODG00000001895	ENSMODG00000001895	DOWN	25	16	33	12	32	10	38	9	100	0	97	16	31	32	21	22
OMSNP0003386	chr1	65855194	C	A			INTER	0	10	4	2	15	0	4	0	1	0	2	0	2	0	6	0
OMSNP0003387	chr1	65872128	C	A	ENSMODG00000001901	GRAMD2	SYN	0	16	10	0	22	0	6	0	4	0	8	0	6	0	6	0
OMSNP0003388	chr1	65877282	A	G	ENSMODG00000001901	GRAMD2	NON_SYN	1	10	4	5	14	0	10	0	7	0	4	0	4	0	7	0
OMSNP0003389	chr1	65889657	T	G	ENSMODG00000001901	GRAMD2	DOWN	0	18	0	16	9	13	2	4	4	0	6	8	0	7	0	8
OMSNP0003390	chr1	65889745	C	T	ENSMODG00000001901	GRAMD2	DOWN	0	9	2	3	18	0	7	0	4	0	5	0	3	0	6	0
OMSNP0003391	chr1	65890877	T	C	ENSMODG00000001901	GRAMD2	DOWN	0	12	3	3	15	0	7	0	3	0	6	0	3	0	5	0
OMSNP0003392	chr1	65890959	C	T	ENSMODG00000001901	GRAMD2	DOWN	0	20	2	2	15	0	6	0	3	0	12	0	3	0	6	0
OMSNP0003393	chr1	66125713	A	G	ENSMODG00000001934	MYO9A	SYN	0	15	0	20	6	6	12	5	12	0	5	8	0	11	0	16
OMSNP0003394	chr1	66135912	T	A	ENSMODG00000001934	MYO9A	NON_SYN	0	19	10	7	16	0	15	0	10	0	17	0	5	0	9	0
OMSNP0003395	chr1	66141772	T	C	ENSMODG00000025048	ENSMODG00000025048	NON_SYN	0	26	5	12	6	0	16	0	12	0	14	0	9	0	11	0
OMSNP0003396	chr1	66156425	G	A	ENSMODG00000025048	ENSMODG00000025048	NON_SYN	29	0	9	12	12	6	12	5	12	0	8	8	0	15	0	10
OMSNP0003397	chr1	66310527	T	C	ENSMODG00000001982	AP3B2	SYN	29	0	58	50	16	11	56	65	22	0	18	14	0	32	0	18
OMSNP0003400	chr1	66312122	T	C	ENSMODG00000001982	AP3B2	SYN	27	0	83	77	21	27	86	68	22	0	20	17	0	39	0	16
OMSNP0003401	chr1	66313917	C	T	ENSMODG00000001982	AP3B2	SYN	0	26	33	40	24	0	83	0	16	0	23	0	18	0	22	0
OMSNP0003402	chr1	66319015	G	A	ENSMODG00000001982	AP3B2	SYN	45	0	79	71	21	19	76	67	23	0	13	21	0	42	0	32
OMSNP0003403	chr1	66319870	T	C	ENSMODG00000001982	AP3B2	SYN	0	37	61	68	28	0	126	0	27	0	28	0	34	0	21	0
OMSNP0003404	chr1	66326609	C	T	ENSMODG00000001982	AP3B2	SYN	24	0	74	45	16	5	50	54	15	0	10	8	0	11	0	22
OMSNP0003405	chr1	66326666	G	C	ENSMODG00000001982	AP3B2	SYN	0	25	61	66	32	0	123	0	27	0	35	0	28	0	32	0
OMSNP0003406	chr1	66332623	C	T	ENSMODG00000001982	AP3B2	SYN	0	58	97	81	52	0	198	0	22	0	34	0	37	0	40	0
OMSNP0003407	chr1	66332650	A	G	ENSMODG00000001982	AP3B2	SYN	0	45	91	93	53	0	208	0	25	0	36	0	40	0	32	0
OMSNP0003408	chr1	66335228	C	A	ENSMODG00000001982	AP3B2	SYN	0	42	89	61	50	0	163	0	26	0	38	0	40	0	37	0
OMSNP0003409	chr1	66337375	T	G	ENSMODG00000001982	AP3B2	SYN	1	38	0	111	24	17	62	62	18	0	20	14	0	19	0	24
OMSNP0003410	chr1	66337403	A	G	ENSMODG00000001982	AP3B2	NON_SYN	1	34	0	95	21	10	62	60	16	0	11	10	0	20	1	18
OMSNP0003411	chr1	66338333	C	T	ENSMODG00000001982	AP3B2	SYN	0	54	0	136	21	17	73	77	23	0	14	25	0	34	0	33
OMSNP0003412	chr1	66338345	T	C	ENSMODG00000001982	AP3B2	SYN	0	55	1	156	19	19	76	80	23	0	18	30	0	37	0	34
OMSNP0003413	chr1	66341611	A	T	ENSMODG00000001982	AP3B2	SYN	1	42	72	70	40	0	139	0	27	0	45	0	27	0	26	0
OMSNP0003414	chr1	66341910	A	G	ENSMODG00000001982	AP3B2	DOWN	39	0	56	43	18	13	59	55	5	0	12	18	0	14	0	19
OMSNP0003415	chr1	66341969	T	C	ENSMODG00000001982	AP3B2	DOWN	0	15	0	36	7	9	23	17	2	0	4	3	0	6	0	7
OMSNP0003418	chr1	66469736	T	C	ENSMODG00000002011	XM_001371619.1	DOWN	234	79	0	113	201	56	176	73	336	0	238	78	0	131	1	126
OMSNP0003423	chr1	66640909	C	T	ENSMODG00000002047	XM_001371763.1	DOWN	9	6	3	2	11	0	1	0	1	0	1	0	0	0	1	0
OMSNP0003424	chr1	66641354	C	A	ENSMODG00000002047	XM_001371763.1	DOWN	0	8	1	1	1	11	1	0	0	0	2	0	0	0	1	0
OMSNP0003425	chr1	66641467	C	G	ENSMODG00000002047	XM_001371763.1	DOWN	6	12	0	0	1	16	3	2	0	0	4	1	0	0	0	0
OMSNP0003426	chr1	66641534	G	A	ENSMODG00000002047	XM_001371763.1	DOWN	19	15	1	0	25	0	8	0	9	0	0	0	0	0	0	0
OMSNP0003427	chr1	66641808	T	C	ENSMODG00000002047	XM_001371763.1	DOWN	0	28	0	3	0	19	2	2	4	0	4	0	1	0	0	1
OMSNP0003429	chr1	66641943	A	T	ENSMODG00000002047	XM_001371763.1	DOWN	31	31	3	2	26	0	7	0	2	0	2	0	1	0	1	0
OMSNP0003430	chr1	66642017	C	G	ENSMODG00000002047	XM_001371763.1	DOWN	1	32	0	0	1	16	3	0	0	0	0	0	0	0	0	4
OMSNP0003447	chr1	66743695	C	T	ENSMODG00000002061	XM_001371781.1	DOWN	31	28	23	15	77	0	24	0	43	0	59	0	41	0	52	0
OMSNP0003448	chr1	66743747	G	A	ENSMODG00000002061	XM_001371781.1	DOWN	66	45	25	22	80	0	29	0	28	0	56	0	55	0	32	0
OMSNP0003449	chr1	66744766	C	T	ENSMODG00000002061	XM_001371781.1	DOWN	56	62	24	10	78	0	37	0	51	0	77	0	42	0	49	0
OMSNP0003450	chr1	66744973	C	G	ENSMODG00000002061	XM_001371781.1	DOWN	36	35	17	18	64	0	21	0	41	0	53	0	20	0	34	0
OMSNP0003451	chr1	66745451	G	A	ENSMODG00000002061	XM_001371781.1	DOWN	34	39	24	24	58	0	26	0	35	0	59	0	33	0	46	0
OMSNP0003452	chr1	66746382	G	A	ENSMODG00000002061	XM_001371781.1	SYN	15	31	7	24	24	0	19	0	12	0	23	0	13	0	11	0
OMSNP0003453	chr1	66746505	G	A	ENSMODG00000002061	XM_001371781.1	SYN	53	58	20	22	70	0	37	0	56	0	64	0	53	0	55	0
OMSNP0003456	chr1	66786183	C	T	ENSMODG00000002061	XM_001371781.1	SYN	104	0	27	15	0	93	16	17	44	0	41	40	0	42	0	31
OMSNP0003460	chr1	66814853	G	A	ENSMODG00000002061	XM_001371781.1	SYN	43	42	25	23	81	0	50	0	59	0	72	0	42	0	55	0
OMSNP0003461	chr1	66847941	A	C	ENSMODG00000002061	XM_001371781.1	UP	28	17	11	0	16	0	19	0	10	0	22	0	7	0	12	0
OMSNP0003462	chr1	66848040	C	T	ENSMODG00000002061	XM_001371781.1	UP	21	30	8	8	35	0	13	0	17	0	27	0	11	0	22	0
OMSNP0003463	chr1	67023102	G	A	ENSMODG00000002085	GDF10	DOWN	40	34	11	9	106	0	30	0	43	0	95	0	86	0	52	0
OMSNP0003464	chr1	67023448	C	T	ENSMODG00000002085	GDF10	DOWN	101	0	24	17	0	110	20	15	35	0	24	19	0	37	0	39
OMSNP0003465	chr1	67031668	G	A	ENSMODG00000002085	GDF10	SYN	166	137	91	0	256	0	75	0	62	0	104	0	94	0	102	0
OMSNP0003466	chr1	67031794	G	T	ENSMODG00000002085	GDF10	SYN	87	76	52	0	164	0	42	0	42	0	83	0	71	0	66	0
OMSNP0003467	chr1	67032022	A	G	ENSMODG00000002085	GDF10	SYN	69	65	50	0	130	0	36	0	31	0	36	0	33	0	55	0
OMSNP0003469	chr1	67042757	C	T	ENSMODG00000002085	GDF10	UP	60	50	0	32	0	98	14	14	26	0	21	28	0	50	0	46
OMSNP0003470	chr1	67042804	C	T	ENSMODG00000002085	GDF10	UP	20	12	0	17	0	32	8	12	11	0	6	7	0	14	0	25
OMSNP0003471	chr1	67940684	C	T			INTER	82	0	75	68	0	44	79	61	68	0	47	46	0	45	0	77
OMSNP0003472	chr1	67940703	A	G			INTER	0	83	0	157	0	38	104	67	75	0	58	47	0	63	0	82
OMSNP0003483	chr1	68076998	C	T	ENSMODG00000002216	ARHGAP22	DOWN	5	5	9	8	16	0	11	0	10	0	10	0	5	0	7	0
OMSNP0003484	chr1	68089531	A	G	ENSMODG00000002216	ARHGAP22	NON_SYN	0	23	0	34	0	17	12	14	11	0	9	4	0	12	0	21
OMSNP0003485	chr1	68115937	G	A	ENSMODG00000002216	ARHGAP22	SYN	9	10	12	5	14	0	31	0	15	0	17	0	13	0	19	0
OMSNP0003486	chr1	68820571	C	T	ENSMODG00000002315	LRRC18	SYN	0	14	0	27	0	9	22	27	11	0	6	5	0	1	0	4
OMSNP0003525	chr1	69018516	A	G	ENSMODG00000002325	VSTM4	DOWN	17	0	3	3	0	18	4	2	7	0	2	5	0	6	0	6
OMSNP0003526	chr1	69018581	T	C	ENSMODG00000002325	VSTM4	DOWN	28	15	0	18	0	44	10	12	15	0	11	11	0	15	0	9
OMSNP0003527	chr1	69018584	G	T	ENSMODG00000002325	VSTM4	DOWN	25	14	0	19	0	40	7	12	12	0	10	11	0	16	0	12
OMSNP0003528	chr1	69018597	C	T	ENSMODG00000002325	VSTM4	DOWN	27	14	0	21	0	43	9	15	9	0	10	13	0	14	1	15
OMSNP0003532	chr1	69019336	C	A	ENSMODG00000002325	VSTM4	DOWN	14	12	0	12	0	28	4	7	19	0	8	4	0	13	0	12
OMSNP0003533	chr1	69019470	C	A	ENSMODG00000002325	VSTM4	DOWN	6	10	0	3	0	17	8	4	9	0	9	7	0	8	0	12
OMSNP0003534	chr1	69019586	G	C	ENSMODG00000002325	VSTM4	DOWN	19	0	1	0	0	9	5	0	9	0	4	6	0	4	0	6
OMSNP0003535	chr1	69019768	C	T	ENSMODG00000002325	VSTM4	DOWN	38	0	10	3	0	27	7	9	16	0	14	10	0	6	0	19
OMSNP0003536	chr1	69020089	C	T	ENSMODG00000002325	VSTM4	SYN	22	18	0	24	0	34	7	11	18	0	18	10	0	15	2	19
OMSNP0003538	chr1	69062112	G	A	ENSMODG00000002325	VSTM4	SYN	24	0	5	5	0	41	8	13	16	0	7	15	0	11	0	20
OMSNP0003539	chr1	69126425	C	T	ENSMODG00000002325	VSTM4	SYN	23	0	6	13	0	34	0	10	11	4	8	10	0	15	1	14
OMSNP0003540	chr1	69126737	A	G	ENSMODG00000002325	VSTM4	SYN	28	0	3	0	0	27	0	10	3	10	7	11	0	6	0	14
OMSNP0003542	chr1	69487394	T	C	ENSMODG00000002342	DRGX	DOWN	11	7	0	45	0	21	14	9	10	0	13	8	0	7	0	4
OMSNP0003547	chr1	69856054	T	C	ENSMODG00000002522	SLC18A3	SYN	12	13	35	42	19	0	84	0	10	0	26	0	10	0	19	0
OMSNP0003548	chr1	69857657	C	A	ENSMODG00000002522	SLC18A3	DOWN	23	20	67	70	23	0	152	0	22	0	43	0	19	0	39	0
OMSNP0003550	chr1	70056271	C	T	ENSMODG00000002613	OGDHL	SYN	12	8	33	51	31	0	80	0	21	0	29	0	16	0	13	0
OMSNP0003551	chr1	70066972	G	A	ENSMODG00000002613	OGDHL	SYN	16	0	22	23	0	16	0	60	9	10	8	5	0	14	0	13
OMSNP0003569	chr1	70378902	T	C	ENSMODG00000002697	GPRIN2	DOWN	11	9	0	13	0	15	0	28	5	2	8	3	0	3	0	2
OMSNP0003570	chr1	70379685	T	A	ENSMODG00000002697	GPRIN2	DOWN	10	6	16	11	14	0	23	0	6	0	16	0	8	0	7	0
OMSNP0003571	chr1	70380238	A	G	ENSMODG00000002697	GPRIN2	DOWN	9	12	0	23	0	9	22	19	11	0	2	5	0	6	0	8
OMSNP0003572	chr1	70380835	T	C	ENSMODG00000002697	GPRIN2	DOWN	7	13	15	11	25	0	15	13	3	5	20	0	3	0	7	0
OMSNP0003573	chr1	70381021	T	C	ENSMODG00000002697	GPRIN2	DOWN	22	4	0	20	0	14	0	31	1	3	9	6	0	9	0	8
OMSNP0003574	chr1	70381505	C	T	ENSMODG00000002697	GPRIN2	DOWN	23	0	8	14	0	22	10	13	4	0	6	7	0	10	0	10
OMSNP0003575	chr1	70381519	A	G	ENSMODG00000002697	GPRIN2	DOWN	23	0	20	0	21	0	7	8	4	5	6	0	9	0	11	0
OMSNP0003576	chr1	70381581	A	G	ENSMODG00000002697	GPRIN2	DOWN	14	11	7	9	14	0	18	0	9	0	13	0	4	0	13	0
OMSNP0003577	chr1	70382433	C	G	ENSMODG00000002697	GPRIN2	SYN	30	0	10	15	0	7	19	12	11	0	9	2	0	7	0	10
OMSNP0003578	chr1	70382649	A	G	ENSMODG00000002697	GPRIN2	SYN	23	0	10	11	0	8	10	16	7	0	6	14	0	6	0	4
OMSNP0003579	chr1	70383440	A	C	ENSMODG00000002697	GPRIN2	SYN	21	0	6	11	0	12	0	30	6	2	1	9	0	4	0	3
OMSNP0003580	chr1	70383578	T	C	ENSMODG00000002697	GPRIN2	SYN	9	6	9	6	13	0	20	0	6	0	10	0	6	0	9	0
OMSNP0003581	chr1	70383587	T	C	ENSMODG00000002697	GPRIN2	SYN	12	6	0	12	0	18	0	24	6	2	5	5	0	8	0	10
OMSNP0003582	chr1	70496344	C	A	ENSMODG00000002724	XM_001372710.1	NON_SYN	24	0	19	0	13	0	10	12	8	9	22	0	5	0	9	0
OMSNP0003599	chr1	70654458	C	T	ENSMODG00000002759	XM_001372786.1	NON_SYN	285	0	0	1	2	394	10	6	0	0	0	0	0	1	0	0
OMSNP0003602	chr1	70682127	C	T	ENSMODG00000002763	C10orf116	DOWN	17	13	0	0	0	38	1	0	0	0	0	0	0	0	0	0
OMSNP0003603	chr1	70690245	C	T	ENSMODG00000002763	C10orf116	UP	65	0	1	0	0	95	3	0	0	0	0	0	0	0	0	0
OMSNP0003622	chr1	70912434	A	T	ENSMODG00000003251	CPN1	DOWN	12	0	0	0	1	9	0	0	4	0	0	0	0	0	0	4
OMSNP0003662	chr1	70915294	C	T			INTER	3	8	0	0	0	11	0	0	1	6	1	3	0	0	0	5
OMSNP0003676	chr1	70994564	T	A	ENSMODG00000003273	DNMBP	SYN	5	7	0	6	0	15	0	7	3	3	4	0	0	1	0	3
OMSNP0003678	chr1	71062607	C	T	ENSMODG00000003273	DNMBP	SYN	8	8	0	31	0	19	6	10	17	0	12	12	0	19	0	7
OMSNP0003679	chr1	71062909	G	A	ENSMODG00000003273	DNMBP	NON_SYN	34	0	14	14	0	25	24	12	30	0	31	15	1	17	0	21
OMSNP0003680	chr1	71062914	T	C	ENSMODG00000003273	DNMBP	SYN	15	18	0	29	0	27	0	36	15	15	30	13	1	18	0	19
OMSNP0003682	chr1	71065724	C	T	ENSMODG00000003273	DNMBP	SYN	6	6	2	25	1	14	1	11	12	13	13	11	1	11	1	25
OMSNP0003683	chr1	71065898	C	T	ENSMODG00000003273	DNMBP	SYN	13	16	19	23	26	0	30	0	22	0	43	0	11	0	21	0
OMSNP0003684	chr1	71066569	T	C	ENSMODG00000003273	DNMBP	SYN	27	0	14	14	0	20	1	25	5	9	11	12	0	18	0	22
OMSNP0003685	chr1	71066662	A	G	ENSMODG00000003273	DNMBP	SYN	24	0	13	16	0	19	0	16	16	3	25	14	0	17	1	20
OMSNP0003686	chr1	71069139	C	T	ENSMODG00000003273	DNMBP	NON_SYN	17	11	13	13	22	0	12	0	25	0	21	0	10	0	25	0
OMSNP0003687	chr1	71069150	A	G	ENSMODG00000003273	DNMBP	NON_SYN	16	12	0	22	0	23	0	13	9	11	12	10	0	16	0	29
OMSNP0003688	chr1	71069740	G	A	ENSMODG00000003273	DNMBP	SYN	36	0	21	29	0	34	0	32	7	17	25	21	0	17	1	14
OMSNP0003689	chr1	71070030	C	T	ENSMODG00000003273	DNMBP	DOWN	16	15	26	14	25	0	33	0	40	0	36	0	21	0	34	0
OMSNP0003690	chr1	71070033	A	G	ENSMODG00000003273	DNMBP	DOWN	16	13	23	14	23	0	33	0	38	0	35	0	21	0	33	0
OMSNP0003691	chr1	71070051	C	A	ENSMODG00000003273	DNMBP	DOWN	14	15	16	13	18	0	28	0	30	0	25	0	16	0	19	0
OMSNP0003692	chr1	71070081	T	C	ENSMODG00000003273	DNMBP	DOWN	17	12	0	16	0	18	0	24	10	13	18	17	0	12	0	19
OMSNP0003693	chr1	71070180	C	A	ENSMODG00000003273	DNMBP	DOWN	40	0	32	17	0	37	0	36	20	20	27	14	0	48	0	35
OMSNP0003694	chr1	71070304	G	A	ENSMODG00000003273	DNMBP	DOWN	15	15	0	31	0	36	0	22	19	22	15	14	0	22	0	32
OMSNP0003695	chr1	71070512	T	C	ENSMODG00000003273	DNMBP	DOWN	17	25	0	42	0	42	0	31	21	17	23	34	0	34	0	38
OMSNP0003696	chr1	71070941	C	A	ENSMODG00000003273	DNMBP	DOWN	28	0	19	18	0	14	0	28	12	7	16	24	0	26	0	19
OMSNP0003697	chr1	71070987	C	A	ENSMODG00000003273	DNMBP	DOWN	9	0	7	5	1	11	0	9	3	0	5	7	0	7	0	8
OMSNP0003711	chr1	71177047	G	A	ENSMODG00000003471	CUTC	DOWN	52	35	43	36	77	0	34	29	49	32	92	0	86	0	72	0
OMSNP0003713	chr1	71177237	G	T	ENSMODG00000003471	CUTC	DOWN	69	81	0	140	0	109	0	107	70	53	86	73	1	74	0	103
OMSNP0003714	chr1	71177928	G	A	ENSMODG00000003471	CUTC	SYN	156	0	70	51	1	99	35	51	99	0	61	59	0	109	0	87
OMSNP0003718	chr1	71202216	A	G	ENSMODG00000003487	COX15	NON_SYN	20	24	1	49	1	46	0	45	15	12	23	14	0	19	1	24
OMSNP0003719	chr1	71203213	T	C	ENSMODG00000003487	COX15	SYN	30	36	44	38	59	0	35	31	25	20	62	0	42	0	26	0
OMSNP0003720	chr1	71213014	C	T	ENSMODG00000003487	COX15	SYN	36	0	47	0	59	0	23	28	10	16	38	0	30	0	37	0
OMSNP0003721	chr1	71218999	G	A	ENSMODG00000003487	COX15	DOWN	14	11	30	32	49	0	44	0	29	0	40	0	32	0	19	0
OMSNP0003722	chr1	71219525	G	A	ENSMODG00000003487	COX15	DOWN	81	0	44	57	0	77	31	25	31	0	24	25	0	41	0	32
OMSNP0003723	chr1	71223732	G	A	ENSMODG00000003505	ENTPD7	DOWN	31	0	7	8	0	11	0	11	11	10	17	19	0	14	0	11
OMSNP0003724	chr1	71223812	C	A	ENSMODG00000003505	ENTPD7	DOWN	38	0	10	14	0	16	0	19	8	8	12	20	0	40	0	15
OMSNP0003725	chr1	71224139	C	G	ENSMODG00000003505	ENTPD7	DOWN	40	0	56	0	47	0	31	22	28	13	66	0	35	0	33	0
OMSNP0003726	chr1	71224230	T	C	ENSMODG00000003505	ENTPD7	DOWN	40	0	15	21	0	51	1	36	17	12	14	23	0	35	0	33
OMSNP0003727	chr1	71224620	G	A	ENSMODG00000003505	ENTPD7	DOWN	45	0	15	15	0	29	22	17	28	0	33	12	0	24	0	35
OMSNP0003728	chr1	71224931	C	T	ENSMODG00000003505	ENTPD7	DOWN	74	0	51	24	0	56	0	65	29	27	46	38	0	44	0	51
OMSNP0003729	chr1	71224950	G	A	ENSMODG00000003505	ENTPD7	DOWN	106	0	110	0	62	0	40	41	38	25	109	0	57	0	67	0
OMSNP0003733	chr1	71244605	A	G	ENSMODG00000003505	ENTPD7	NON_SYN	57	0	19	25	0	31	19	20	44	0	19	20	0	28	0	38
OMSNP0003734	chr1	71255846	G	A	ENSMODG00000003505	ENTPD7	SYN	58	0	51	0	42	0	25	36	19	12	67	0	29	0	33	0
OMSNP0003735	chr1	71267403	A	G	ENSMODG00000003505	ENTPD7	UP	25	22	0	32	0	33	22	10	25	0	26	12	0	35	0	53
OMSNP0003736	chr1	71267455	G	T	ENSMODG00000003505	ENTPD7	UP	28	29	0	40	0	35	25	25	31	0	26	24	0	26	0	34
OMSNP0003737	chr1	71291490	G	A	ENSMODG00000003519	SLC25A28	DOWN	34	39	0	81	0	59	0	60	22	29	33	24	1	34	0	58
OMSNP0003752	chr1	71584730	T	A	ENSMODG00000003558	GOT1	NON_SYN	204	204	133	105	377	0	169	0	122	0	184	0	116	0	91	0
OMSNP0003756	chr1	71594622	G	A	ENSMODG00000003558	GOT1	SYN	251	0	104	93	0	213	59	64	101	0	68	51	0	70	0	66
OMSNP0003757	chr1	71594856	A	G	ENSMODG00000003558	GOT1	DOWN	128	134	0	154	0	234	0	126	38	55	67	66	0	76	0	91
OMSNP0003758	chr1	71595285	C	T	ENSMODG00000003558	GOT1	DOWN	53	0	23	0	51	0	18	19	25	20	48	0	23	0	21	0
OMSNP0003759	chr1	71595471	A	C	ENSMODG00000003558	GOT1	DOWN	43	0	14	12	0	54	12	15	27	0	24	17	0	28	0	23
OMSNP0003760	chr1	71595681	C	A	ENSMODG00000003558	GOT1	DOWN	56	0	19	20	0	69	12	24	21	0	19	23	0	35	0	19
OMSNP0003762	chr1	71595725	C	T	ENSMODG00000003558	GOT1	DOWN	67	0	22	17	1	79	13	10	30	0	10	16	0	36	0	17
OMSNP0003764	chr1	71717491	A	G			INTER	3	9	0	1	0	14	0	1	4	11	23	18	0	36	0	28
OMSNP0003765	chr1	71720415	A	C			INTER	9	15	0	1	0	25	0	2	21	31	31	37	0	49	0	53
OMSNP0003766	chr1	72497577	A	C	ENSMODG00000003664	HPS1	UP	12	7	7	6	23	0	21	0	6	0	9	0	9	0	16	0
OMSNP0003767	chr1	72509988	T	C	ENSMODG00000003664	HPS1	SYN	12	0	17	14	23	0	3	6	5	13	19	0	11	0	14	0
OMSNP0003768	chr1	72513334	G	A	ENSMODG00000003664	HPS1	SYN	11	9	14	6	36	0	18	0	12	0	23	0	16	0	19	0
OMSNP0003769	chr1	72514224	T	C	ENSMODG00000003664	HPS1	SYN	13	0	17	0	27	0	10	11	5	11	15	0	6	0	9	0
OMSNP0003771	chr1	72521375	A	G	ENSMODG00000003664	HPS1	NON_SYN	25	0	11	14	0	20	11	7	8	0	7	9	0	9	0	19
OMSNP0003773	chr1	72525881	C	T	ENSMODG00000003664	HPS1	SYN	30	0	7	12	0	30	11	13	18	0	19	14	0	27	0	22
OMSNP0003777	chr1	72533023	A	G	ENSMODG00000003664	HPS1	DOWN	21	0	17	0	20	0	7	11	6	6	24	0	17	0	10	0
OMSNP0003778	chr1	72786485	T	C	ENSMODG00000003726	LOXL4	NON_SYN	11	15	0	0	50	0	4	0	2	0	4	0	1	0	0	0
OMSNP0003779	chr1	72786535	T	G	ENSMODG00000003726	LOXL4	SYN	0	24	3	0	60	0	5	0	1	0	0	0	0	0	1	0
OMSNP0003780	chr1	72786568	G	C	ENSMODG00000003726	LOXL4	SYN	27	0	0	0	0	54	0	5	0	0	2	0	0	0	0	4
OMSNP0003781	chr1	72786631	C	T	ENSMODG00000003726	LOXL4	SYN	12	12	1	0	44	0	3	0	5	0	8	0	0	0	0	0
OMSNP0003782	chr1	72787717	G	A	ENSMODG00000003726	LOXL4	SYN	21	14	0	0	40	0	1	0	1	0	2	0	0	0	6	0
OMSNP0003783	chr1	72791060	T	C	ENSMODG00000003726	LOXL4	SYN	11	10	0	0	57	0	0	0	1	0	4	0	0	0	5	0
OMSNP0003784	chr1	72791928	C	T	ENSMODG00000003726	LOXL4	SYN	33	0	0	0	0	46	1	0	1	0	0	2	0	0	0	3
OMSNP0003785	chr1	72792202	T	C	ENSMODG00000003726	LOXL4	NON_SYN	10	13	2	0	53	0	0	0	1	0	1	0	0	0	3	0
OMSNP0003787	chr1	72792965	G	A	ENSMODG00000003726	LOXL4	SYN	25	0	2	1	0	63	0	0	3	0	3	2	0	2	0	3
OMSNP0003788	chr1	72793109	G	A	ENSMODG00000003726	LOXL4	SYN	16	27	2	0	81	0	2	0	6	0	6	0	2	0	3	0
OMSNP0003789	chr1	72794428	C	T	ENSMODG00000003726	LOXL4	SYN	35	0	1	0	0	81	2	0	6	0	0	0	0	1	0	0
OMSNP0003790	chr1	72795246	C	T	ENSMODG00000003726	LOXL4	SYN	17	17	5	0	62	0	2	0	2	0	5	0	1	0	4	0
OMSNP0003792	chr1	72796410	C	A	ENSMODG00000003726	LOXL4	DOWN	14	15	2	0	41	0	0	0	3	0	3	0	0	0	3	0
OMSNP0003793	chr1	72796447	G	A	ENSMODG00000003726	LOXL4	DOWN	11	18	0	0	46	0	0	0	0	0	4	0	0	0	5	0
OMSNP0003794	chr1	72796487	T	C	ENSMODG00000003726	LOXL4	DOWN	0	33	1	1	58	0	3	1	4	0	8	0	2	0	3	0
OMSNP0003795	chr1	72796525	G	A	ENSMODG00000003726	LOXL4	DOWN	23	29	2	0	67	0	3	0	2	0	6	0	2	0	3	0
OMSNP0003796	chr1	72796588	A	T	ENSMODG00000003726	LOXL4	DOWN	13	13	0	0	45	0	1	0	1	0	6	0	3	0	1	0
OMSNP0003797	chr1	72796815	C	T	ENSMODG00000003726	LOXL4	DOWN	6	11	2	0	48	0	2	0	2	0	2	0	2	0	4	0
OMSNP0003798	chr1	72800227	C	G	ENSMODG00000003748	C10orf28	DOWN	44	34	54	40	0	66	41	40	62	0	31	42	1	63	1	56
OMSNP0003799	chr1	72800337	T	C	ENSMODG00000003748	C10orf28	DOWN	96	0	59	54	0	77	40	33	58	0	33	43	0	44	0	49
OMSNP0003800	chr1	72875534	T	C	ENSMODG00000003748	C10orf28	NON_SYN	26	38	44	36	66	0	79	0	41	0	57	0	39	0	41	0
OMSNP0003801	chr1	72876217	G	A	ENSMODG00000003748	C10orf28	NON_SYN	62	0	37	24	0	55	29	24	57	0	31	21	0	42	0	37
OMSNP0003802	chr1	72876540	G	T	ENSMODG00000003748	C10orf28	NON_SYN	40	0	20	17	0	31	20	19	25	0	27	18	0	22	0	30
OMSNP0003803	chr1	72876635	T	C	ENSMODG00000003748	C10orf28	NON_SYN	19	0	4	12	0	20	7	12	32	0	23	25	0	23	0	17
OMSNP0003804	chr1	72876975	T	C	ENSMODG00000003748	C10orf28	SYN	50	0	36	42	1	54	30	40	46	0	35	30	0	43	0	26
OMSNP0003822	chr1	73114332	C	G	ENSMODG00000003807	CRTAC1	NON_SYN	15	11	17	27	0	26	13	10	7	0	6	7	0	7	0	4
OMSNP0003823	chr1	73114343	G	A	ENSMODG00000003807	CRTAC1	NON_SYN	27	0	15	27	0	30	15	16	8	0	9	13	0	12	0	11
OMSNP0003829	chr1	73276675	A	G	ENSMODG00000003807	CRTAC1	SYN	10	11	22	18	0	39	19	21	9	0	14	11	0	9	0	15
OMSNP0003830	chr1	73277814	T	C	ENSMODG00000003807	CRTAC1	DOWN	9	7	0	27	0	20	0	20	2	2	4	6	0	6	0	8
OMSNP0003831	chr1	73304693	G	T	ENSMODG00000003823	GOLGA7B	DOWN	19	26	34	28	0	57	22	22	16	0	9	11	0	12	0	30
OMSNP0003832	chr1	73305100	A	C	ENSMODG00000003823	GOLGA7B	DOWN	18	21	45	0	38	0	33	0	7	0	15	0	2	0	14	0
OMSNP0003833	chr1	73305583	C	T	ENSMODG00000003823	GOLGA7B	DOWN	24	11	19	8	1	14	20	0	13	0	8	3	1	1	0	0
OMSNP0003834	chr1	73305703	G	C	ENSMODG00000003823	GOLGA7B	DOWN	17	22	14	11	0	36	20	27	9	0	8	10	0	13	0	7
OMSNP0003835	chr1	73305908	A	T	ENSMODG00000003823	GOLGA7B	DOWN	13	23	39	0	36	0	38	0	13	0	10	0	9	0	5	0
OMSNP0003836	chr1	73306003	T	C	ENSMODG00000003823	GOLGA7B	DOWN	9	19	14	8	1	17	16	9	3	0	6	7	0	4	0	3
OMSNP0003837	chr1	73306090	G	T	ENSMODG00000003823	GOLGA7B	DOWN	32	0	17	16	0	38	13	17	9	0	11	7	0	8	0	8
OMSNP0003839	chr1	73306214	A	G	ENSMODG00000003823	GOLGA7B	DOWN	16	11	17	19	0	40	9	23	9	0	3	6	0	11	0	6
OMSNP0003840	chr1	73306245	G	A	ENSMODG00000003823	GOLGA7B	DOWN	15	21	20	22	0	48	13	23	10	0	5	7	0	12	0	6
OMSNP0003842	chr1	73306635	G	C	ENSMODG00000003823	GOLGA7B	DOWN	29	0	22	20	0	22	20	32	9	0	3	5	0	8	0	10
OMSNP0003843	chr1	73306644	G	A	ENSMODG00000003823	GOLGA7B	DOWN	18	16	43	0	18	0	43	0	7	0	15	0	10	0	9	0
OMSNP0003846	chr1	73308270	A	G	ENSMODG00000003823	GOLGA7B	SYN	14	20	29	0	35	0	42	0	14	0	10	0	7	0	4	0
OMSNP0003849	chr1	73441893	A	G	ENSMODG00000003859	SFRP5	SYN	24	0	3	4	0	12	2	3	12	0	12	5	0	5	0	5
OMSNP0003850	chr1	73442117	T	C	ENSMODG00000003859	SFRP5	DOWN	20	13	2	2	26	0	0	3	2	2	13	0	2	0	2	0
OMSNP0003852	chr1	73442508	C	T	ENSMODG00000003859	SFRP5	DOWN	17	18	7	3	27	0	0	2	8	4	11	0	4	0	12	0
OMSNP0003853	chr1	73442584	G	C	ENSMODG00000003859	SFRP5	DOWN	12	12	7	6	11	0	2	2	7	5	11	0	1	0	7	0
OMSNP0003854	chr1	73442720	A	G	ENSMODG00000003859	SFRP5	DOWN	23	17	6	4	21	0	1	0	5	3	22	0	2	0	8	0
OMSNP0003855	chr1	73442762	C	A	ENSMODG00000003859	SFRP5	DOWN	16	14	10	0	25	0	2	0	10	0	14	0	5	0	7	0
OMSNP0003857	chr1	73442780	T	G	ENSMODG00000003859	SFRP5	DOWN	30	0	3	9	0	30	1	0	12	0	11	8	0	6	0	6
OMSNP0003858	chr1	73442825	A	G	ENSMODG00000003859	SFRP5	DOWN	22	13	10	2	21	0	4	4	4	2	20	0	6	0	6	0
OMSNP0003859	chr1	73442882	C	T	ENSMODG00000003859	SFRP5	DOWN	22	0	0	4	0	28	1	1	7	0	9	7	0	11	0	7
OMSNP0003870	chr1	73498244	C	T	ENSMODG00000003911	MARVELD1	DOWN	55	53	27	28	111	0	11	19	19	15	51	0	49	0	63	0
OMSNP0003871	chr1	73498611	T	G	ENSMODG00000003911	MARVELD1	DOWN	39	31	17	14	80	0	12	17	18	18	70	0	42	0	59	0
OMSNP0003872	chr1	73498706	C	T	ENSMODG00000003911	MARVELD1	DOWN	27	36	24	18	0	81	4	12	26	0	29	30	0	40	0	44
OMSNP0003873	chr1	73498759	C	G	ENSMODG00000003911	MARVELD1	DOWN	28	15	11	7	31	0	6	8	13	13	51	0	39	0	52	0
OMSNP0003874	chr1	73498868	A	G	ENSMODG00000003911	MARVELD1	DOWN	27	37	11	0	0	39	9	12	23	0	20	23	0	45	0	34
OMSNP0003875	chr1	73498908	G	A	ENSMODG00000003911	MARVELD1	DOWN	42	21	8	13	0	46	14	3	27	0	23	35	0	38	0	42
OMSNP0003876	chr1	73498910	T	G	ENSMODG00000003911	MARVELD1	DOWN	45	22	8	12	0	48	15	4	28	0	23	35	0	42	0	41
OMSNP0003877	chr1	73498932	C	A	ENSMODG00000003911	MARVELD1	DOWN	52	35	13	16	0	74	25	11	31	0	28	36	0	51	0	45
OMSNP0003880	chr1	73499121	T	C	ENSMODG00000003911	MARVELD1	DOWN	70	69	19	31	0	126	12	22	44	0	25	60	0	56	0	75
OMSNP0003881	chr1	73499255	G	A	ENSMODG00000003911	MARVELD1	DOWN	58	66	12	18	0	117	14	25	42	0	45	46	0	60	0	65
OMSNP0003883	chr1	73499375	G	A	ENSMODG00000003911	MARVELD1	DOWN	34	36	5	12	0	45	9	13	21	0	20	28	0	33	0	28
OMSNP0003885	chr1	73499497	T	C	ENSMODG00000003911	MARVELD1	DOWN	42	53	21	32	0	82	11	22	43	0	23	40	0	91	0	50
OMSNP0003887	chr1	73500744	T	G	ENSMODG00000003911	MARVELD1	DOWN	25	6	9	8	36	0	4	6	9	7	38	0	26	0	34	0
OMSNP0003890	chr1	73500915	T	C	ENSMODG00000003911	MARVELD1	DOWN	16	28	10	6	0	51	3	12	19	0	12	31	0	30	0	29
OMSNP0003891	chr1	73501045	C	T	ENSMODG00000003911	MARVELD1	DOWN	34	68	14	25	0	100	14	23	43	0	25	38	0	47	0	58
OMSNP0003893	chr1	73501292	G	A	ENSMODG00000003911	MARVELD1	DOWN	21	32	11	17	0	67	7	17	22	0	15	30	0	40	0	34
OMSNP0003900	chr1	73502691	A	G	ENSMODG00000003911	MARVELD1	SYN	39	16	15	3	43	0	13	5	14	10	58	0	21	0	35	0
OMSNP0003901	chr1	73502754	G	A	ENSMODG00000003911	MARVELD1	SYN	26	35	12	6	0	56	3	10	37	0	23	33	0	28	0	70
OMSNP0003902	chr1	73503355	C	T	ENSMODG00000003911	MARVELD1	UP	32	17	6	6	22	0	7	3	10	7	21	0	20	0	24	0
OMSNP0003903	chr1	73518869	T	C			INTER	45	43	0	22	0	55	0	30	9	8	10	11	0	13	0	17
OMSNP0003906	chr1	73529925	C	T	ENSMODG00000003917	XM_001366548.1	DOWN	64	0	23	36	0	61	15	27	34	0	29	36	0	48	0	36
OMSNP0003907	chr1	73530131	G	C	ENSMODG00000003917	XM_001366548.1	DOWN	35	0	24	11	0	33	11	16	26	0	8	24	0	27	0	21
OMSNP0003909	chr1	73530177	G	A	ENSMODG00000003917	XM_001366548.1	DOWN	0	73	44	33	66	0	37	23	28	18	62	0	40	0	35	0
OMSNP0003910	chr1	73530385	G	A	ENSMODG00000003931	ENSMODG00000003931	DOWN	45	0	32	31	0	53	22	30	39	0	25	27	0	39	0	42
OMSNP0003914	chr1	73530851	C	T	ENSMODG00000003931	ENSMODG00000003931	DOWN	63	0	48	66	0	82	33	38	42	0	26	50	0	46	0	49
OMSNP0003918	chr1	73531312	C	T	ENSMODG00000003931	ENSMODG00000003931	DOWN	77	0	40	35	1	56	38	26	53	0	28	41	1	64	0	45
OMSNP0003919	chr1	73531396	G	A	ENSMODG00000003931	ENSMODG00000003931	DOWN	2	100	49	48	95	0	47	48	51	32	137	0	91	0	84	0
OMSNP0003920	chr1	73531546	A	G	ENSMODG00000003931	ENSMODG00000003931	DOWN	1	72	61	50	60	0	39	18	30	26	80	0	41	0	71	0
OMSNP0003921	chr1	73531752	C	T	ENSMODG00000003931	ENSMODG00000003931	DOWN	19	24	18	11	26	0	7	22	9	12	40	0	33	0	32	0
OMSNP0003928	chr1	73534761	G	T	ENSMODG00000003931	ENSMODG00000003931	SYN	38	35	60	37	82	0	28	27	46	26	97	0	61	0	48	0
OMSNP0003930	chr1	73565621	C	T	ENSMODG00000003942	MORN4	UP	53	53	78	94	87	0	84	51	41	49	141	0	116	0	106	0
OMSNP0003931	chr1	73565637	G	A	ENSMODG00000003942	MORN4	UP	51	53	94	95	102	0	87	60	61	46	139	0	148	0	113	0
OMSNP0003932	chr1	73568313	C	T	ENSMODG00000003942	MORN4	UP	132	0	112	96	2	112	68	76	137	0	89	86	0	111	0	130
OMSNP0003933	chr1	73570358	T	C	ENSMODG00000003942	MORN4	SYN	1	106	84	71	117	0	74	66	59	44	126	0	97	0	105	0
OMSNP0003934	chr1	73571130	G	T	ENSMODG00000003942	MORN4	DOWN	134	0	78	74	2	102	67	81	90	0	78	74	0	120	0	93
OMSNP0003935	chr1	73571370	C	G	ENSMODG00000003942	MORN4	DOWN	135	0	95	79	1	104	86	63	122	0	91	52	1	72	0	95
OMSNP0003936	chr1	73571475	C	T	ENSMODG00000003942	MORN4	DOWN	97	0	57	54	0	84	65	67	106	0	84	61	0	112	0	112
OMSNP0003937	chr1	73571479	G	A	ENSMODG00000003942	MORN4	DOWN	90	0	59	56	0	80	65	66	100	0	79	58	0	103	0	106
OMSNP0003940	chr1	73573079	C	T	ENSMODG00000003963	HOGA1	SYN	23	0	14	12	0	22	12	12	4	0	4	8	0	11	0	14
OMSNP0003942	chr1	73696564	T	C	ENSMODG00000004099	MMS19	UP	14	19	13	8	29	0	7	5	6	7	20	0	14	0	28	0
OMSNP0003944	chr1	73714079	T	C	ENSMODG00000004099	MMS19	SYN	31	23	47	48	49	0	25	25	23	29	62	0	37	0	43	0
OMSNP0003946	chr1	73719324	G	A	ENSMODG00000004099	MMS19	SYN	33	46	26	33	58	0	29	29	23	31	78	0	53	0	49	0
OMSNP0003947	chr1	73720486	A	G	ENSMODG00000004099	MMS19	DOWN	37	32	29	46	52	0	34	25	14	16	70	0	35	0	55	0
OMSNP0003948	chr1	73720571	G	A	ENSMODG00000004099	MMS19	DOWN	36	25	24	19	58	0	19	12	20	21	52	0	45	0	42	0
OMSNP0003949	chr1	73721377	T	C	ENSMODG00000004177	ZDHHC16	DOWN	0	102	45	63	71	0	47	45	21	41	94	0	62	0	75	0
OMSNP0003950	chr1	73726445	C	A	ENSMODG00000004177	ZDHHC16	NON_SYN	66	74	71	74	116	0	58	67	57	50	138	0	100	0	85	0
OMSNP0003957	chr1	73731532	G	A	ENSMODG00000004213	EXOSC1	SYN	261	0	148	174	1	234	104	127	256	0	187	202	0	259	0	248
OMSNP0003967	chr1	73736938	C	T	ENSMODG00000004213	EXOSC1	DOWN	34	16	17	5	61	0	31	12	32	33	141	0	115	0	118	0
OMSNP0003969	chr1	73739133	C	G	ENSMODG00000004242	XM_001366762.1	DOWN	96	97	102	100	140	0	52	41	171	154	478	0	293	0	237	0
OMSNP0003970	chr1	73739188	G	A	ENSMODG00000004242	XM_001366762.1	DOWN	344	313	347	351	2	609	254	246	690	0	491	517	0	586	2	639
OMSNP0003972	chr1	73745778	C	A	ENSMODG00000004242	XM_001366762.1	SYN	561	556	944	0	875	0	812	0	1038	0	1588	0	822	0	921	0
OMSNP0003982	chr1	73801584	C	T	ENSMODG00000004315	RRP12	UP	23	0	12	8	0	4	5	16	29	0	18	20	0	25	0	21
OMSNP0003983	chr1	73806201	G	A	ENSMODG00000004315	RRP12	SYN	23	0	21	17	0	25	12	24	37	0	23	8	0	31	0	23
OMSNP0003984	chr1	73806228	T	C	ENSMODG00000004315	RRP12	SYN	11	14	24	22	24	0	19	12	22	17	38	0	30	0	31	0
OMSNP0003985	chr1	73808859	C	T	ENSMODG00000004315	RRP12	SYN	31	0	15	16	0	15	10	12	30	0	26	36	0	37	0	17
OMSNP0003986	chr1	73817586	C	T	ENSMODG00000004315	RRP12	SYN	48	0	27	46	0	25	18	19	33	0	37	30	0	33	0	29
OMSNP0003987	chr1	73817634	C	T	ENSMODG00000004315	RRP12	SYN	8	10	22	12	13	0	12	7	19	13	42	0	30	0	31	0
OMSNP0003989	chr1	73819083	C	T	ENSMODG00000004315	RRP12	SYN	47	0	26	44	1	27	22	25	34	0	30	29	0	28	0	24
OMSNP0003990	chr1	73819753	T	C	ENSMODG00000004315	RRP12	SYN	19	16	0	47	0	25	0	44	26	26	44	42	0	35	0	37
OMSNP0003991	chr1	73821694	G	A	ENSMODG00000004315	RRP12	SYN	40	0	20	37	0	41	19	19	44	0	39	44	1	49	0	33
OMSNP0003992	chr1	73822134	C	T	ENSMODG00000004315	RRP12	NON_SYN	28	23	0	81	0	33	0	51	34	25	58	46	0	53	2	54
OMSNP0003993	chr1	73823968	T	C	ENSMODG00000004315	RRP12	SYN	44	0	24	16	0	31	24	26	39	0	27	37	0	35	0	48
OMSNP0003994	chr1	73825493	A	G	ENSMODG00000004315	RRP12	SYN	23	22	25	28	0	16	15	18	35	0	37	38	0	35	0	38
OMSNP0003995	chr1	73826818	C	T	ENSMODG00000004315	RRP12	SYN	27	17	33	33	48	0	44	35	49	31	114	0	42	0	73	0
OMSNP0003996	chr1	73829417	G	A	ENSMODG00000004315	RRP12	DOWN	6	12	21	0	14	0	19	0	26	0	37	0	20	0	13	0
OMSNP0003998	chr1	73829693	C	T	ENSMODG00000004315	RRP12	DOWN	9	0	17	11	0	11	16	9	26	0	18	13	0	10	0	8
OMSNP0004000	chr1	73831852	C	G	ENSMODG00000004315	RRP12	DOWN	10	11	34	0	21	0	20	0	8	0	29	0	21	0	23	0
OMSNP0004001	chr1	73831889	C	G	ENSMODG00000004315	RRP12	DOWN	7	10	36	0	16	0	17	0	9	0	25	0	13	0	19	0
OMSNP0004002	chr1	73870395	T	C			INTER	36	29	47	70	41	0	43	40	18	18	46	0	39	0	61	0
OMSNP0004003	chr1	73870425	A	G			INTER	38	34	41	60	58	0	56	40	18	17	55	0	42	0	64	0
OMSNP0004004	chr1	73870584	C	T			INTER	50	0	50	51	0	40	21	41	20	0	17	16	0	21	0	35
OMSNP0004006	chr1	73870663	C	T			INTER	16	24	43	39	37	0	42	32	13	5	32	0	25	0	21	0
OMSNP0004008	chr1	73871242	A	G			INTER	131	28	241	64	82	24	206	45	83	23	122	21	85	29	100	22
OMSNP0004009	chr1	73871440	C	T			INTER	66	77	146	149	124	0	124	141	50	30	102	0	92	0	83	0
OMSNP0004010	chr1	73871617	A	G			INTER	16	8	31	36	32	0	22	33	6	3	18	0	9	0	18	0
OMSNP0004011	chr1	73871948	G	T			INTER	32	27	76	57	66	0	52	43	21	19	59	0	29	0	27	0
OMSNP0004012	chr1	73871952	A	G			INTER	31	20	69	50	63	0	53	41	20	20	51	0	34	0	26	0
OMSNP0004013	chr1	73872302	A	G			INTER	57	92	171	166	174	0	122	122	44	30	99	0	82	0	105	0
OMSNP0004014	chr1	73872827	C	T			INTER	36	41	94	86	110	0	111	92	32	26	97	0	77	0	59	0
OMSNP0004026	chr1	74029742	G	A			INTER	13	22	34	23	46	0	31	24	27	32	89	0	52	0	50	0
OMSNP0004027	chr1	74030674	T	G			INTER	0	52	33	21	40	0	20	16	25	33	83	0	55	0	58	0
OMSNP0004028	chr1	74031114	G	A			INTER	27	24	32	26	50	0	25	21	33	34	114	0	80	0	79	0
OMSNP0004029	chr1	74031132	T	C			INTER	21	33	56	0	46	0	42	0	61	0	100	0	85	0	80	0
OMSNP0004030	chr1	74031213	T	G			INTER	23	30	66	0	47	0	47	0	55	0	82	0	71	0	67	0
OMSNP0004031	chr1	74031448	A	G			INTER	0	39	34	23	35	0	28	23	30	47	121	0	82	0	72	0
OMSNP0004032	chr1	74032236	T	C			INTER	0	43	22	26	27	0	11	23	18	21	45	0	44	0	43	0
OMSNP0004040	chr1	74238722	A	C	ENSMODG00000004492	SLIT1	SYN	4	11	21	22	15	0	20	20	3	1	4	0	9	0	7	0
OMSNP0004041	chr1	74244692	G	A	ENSMODG00000004492	SLIT1	NON_SYN	7	12	21	16	7	0	34	31	5	3	8	0	10	0	11	0
OMSNP0004042	chr1	74244807	C	G	ENSMODG00000004492	SLIT1	NON_SYN	7	8	22	18	5	0	33	28	5	4	11	0	12	0	5	0
OMSNP0004044	chr1	74256974	C	T	ENSMODG00000004492	SLIT1	SYN	11	0	18	21	0	13	20	28	6	0	3	3	0	8	0	9
OMSNP0004045	chr1	74258282	G	A	ENSMODG00000004492	SLIT1	SYN	0	14	20	16	15	0	20	23	1	1	5	0	5	0	9	0
OMSNP0004049	chr1	74277343	G	T	ENSMODG00000004492	SLIT1	SYN	17	0	20	15	0	11	24	13	8	0	3	9	0	6	0	10
OMSNP0004055	chr1	74307339	A	G	ENSMODG00000004492	SLIT1	SYN	10	11	24	24	21	0	37	29	1	1	16	0	12	0	19	0
OMSNP0004058	chr1	74309560	C	T	ENSMODG00000004492	SLIT1	DOWN	5	7	17	16	6	0	13	15	2	8	9	0	8	0	5	0
OMSNP0004059	chr1	74309850	A	T	ENSMODG00000004492	SLIT1	DOWN	7	12	12	20	14	0	25	33	1	5	9	0	6	0	7	0
OMSNP0004061	chr1	74310279	T	C	ENSMODG00000004492	SLIT1	DOWN	7	6	15	15	19	0	17	12	1	3	6	0	5	0	8	0
OMSNP0004062	chr1	74310371	A	G	ENSMODG00000004492	SLIT1	DOWN	8	10	16	17	12	0	18	24	1	1	5	0	4	0	9	0
OMSNP0004063	chr1	74310378	C	T	ENSMODG00000004492	SLIT1	DOWN	8	7	12	15	9	0	15	20	0	0	5	0	5	0	7	0
OMSNP0004065	chr1	74311043	G	A	ENSMODG00000004492	SLIT1	DOWN	11	0	21	25	0	24	34	34	6	0	1	7	0	9	0	12
OMSNP0004066	chr1	74311047	G	A	ENSMODG00000004492	SLIT1	DOWN	6	7	26	25	23	0	37	35	1	5	8	0	13	0	10	0
OMSNP0004067	chr1	74311123	A	G	ENSMODG00000004492	SLIT1	DOWN	10	10	24	36	23	0	32	25	3	2	12	0	4	0	6	0
OMSNP0004068	chr1	74311219	A	C	ENSMODG00000004492	SLIT1	DOWN	4	14	14	17	18	0	23	26	2	4	6	0	8	0	10	0
OMSNP0004069	chr1	74311264	A	G	ENSMODG00000004492	SLIT1	DOWN	3	6	12	15	11	0	16	17	2	4	10	0	2	0	10	0
OMSNP0004070	chr1	74317097	T	C			INTER	47	0	20	18	0	35	11	10	20	0	8	14	0	19	0	24
OMSNP0004072	chr1	74318531	C	T			INTER	15	0	10	8	0	19	8	9	16	0	9	7	0	15	0	15
OMSNP0004074	chr1	74325780	G	A	ENSMODG00000024950	C10orf12	UTR_3	12	13	0	36	0	16	0	22	7	8	14	10	0	9	0	20
OMSNP0004075	chr1	74326030	C	T	ENSMODG00000024950	C10orf12	UTR_3	12	6	0	13	0	16	0	23	10	5	11	17	0	9	0	9
OMSNP0004076	chr1	74326110	C	T	ENSMODG00000024950	C10orf12	UTR_3	11	10	22	0	17	0	16	0	15	0	21	0	8	0	6	0
OMSNP0004077	chr1	74327306	C	T	ENSMODG00000024950	C10orf12	UTR_3	8	8	0	10	0	14	0	15	5	2	10	11	0	10	0	11
OMSNP0004078	chr1	74327324	C	A	ENSMODG00000024950	C10orf12	UTR_3	9	13	0	12	0	17	1	23	9	3	13	7	0	13	0	11
OMSNP0004079	chr1	74327563	A	G	ENSMODG00000024950	C10orf12	UTR_3	15	13	0	14	0	16	0	26	6	4	9	9	0	1	0	7
OMSNP0004080	chr1	74327662	G	A	ENSMODG00000024950	C10orf12	UTR_3	6	14	0	12	0	16	0	12	3	6	5	8	0	8	0	12
OMSNP0004082	chr1	74359474	T	C	ENSMODG00000004531	LCOR	SYN	18	0	29	22	0	23	31	23	11	0	4	9	0	17	0	9
OMSNP0004085	chr1	74734908	A	G	ENSMODG00000004594	PIK3AP1	SYN	5	5	2	2	11	0	4	0	3	2	16	0	11	0	4	0
OMSNP0004086	chr1	74734992	T	C	ENSMODG00000004594	PIK3AP1	DOWN	12	0	1	0	11	0	0	2	1	0	4	0	5	0	5	0
OMSNP0004106	chr1	74866867	T	A	ENSMODG00000004627	TM9SF3	DOWN	71	0	26	0	48	0	23	30	21	15	57	0	47	0	44	0
OMSNP0004107	chr1	74960934	T	C	ENSMODG00000004648	TLL2	UP	18	0	14	14	0	17	14	19	11	0	7	9	0	12	0	6
OMSNP0004109	chr1	75031290	A	G	ENSMODG00000004648	TLL2	SYN	16	11	11	16	0	20	0	25	1	6	6	3	0	11	0	6
OMSNP0004110	chr1	75034888	C	G	ENSMODG00000004648	TLL2	NON_SYN	9	16	14	14	22	0	32	0	0	8	22	0	7	0	14	0
OMSNP0004111	chr1	75039735	C	T	ENSMODG00000004648	TLL2	SYN	14	14	15	13	0	23	0	29	5	5	10	10	0	17	0	11
OMSNP0004112	chr1	75045350	G	A	ENSMODG00000004648	TLL2	DOWN	24	0	21	0	23	0	6	12	4	6	14	0	2	0	11	0
OMSNP0004113	chr1	75046013	T	A	ENSMODG00000004648	TLL2	DOWN	36	0	17	0	25	0	16	13	5	3	16	0	8	0	4	0
OMSNP0004115	chr1	75046037	G	C	ENSMODG00000004648	TLL2	DOWN	20	14	7	7	0	21	10	15	8	0	6	10	0	3	0	15
OMSNP0004116	chr1	75046094	A	C	ENSMODG00000004648	TLL2	DOWN	30	0	17	0	29	0	15	16	5	3	16	0	12	0	12	0
OMSNP0004117	chr1	75046141	T	C	ENSMODG00000004648	TLL2	DOWN	21	0	6	0	15	0	10	19	2	6	16	0	4	0	11	0
OMSNP0004118	chr1	75046153	A	T	ENSMODG00000004648	TLL2	DOWN	25	0	7	0	18	0	12	16	2	6	14	0	5	0	8	0
OMSNP0004119	chr1	75046186	T	C	ENSMODG00000004648	TLL2	DOWN	24	0	17	0	24	0	22	15	5	8	23	0	8	0	15	0
OMSNP0004120	chr1	75046188	A	C	ENSMODG00000004648	TLL2	DOWN	23	0	16	0	26	0	22	17	5	8	23	0	10	0	16	0
OMSNP0004121	chr1	75297633	T	A	ENSMODG00000004851	ENSMODG00000004851	DOWN	25	0	3	15	0	10	8	7	17	0	20	13	0	21	0	20
OMSNP0004122	chr1	75297657	A	T	ENSMODG00000004851	ENSMODG00000004851	DOWN	20	0	5	16	0	8	7	5	8	0	17	7	0	16	0	15
OMSNP0004124	chr1	75300345	T	C	ENSMODG00000004851	ENSMODG00000004851	NON_SYN	31	0	4	5	0	26	20	21	13	12	15	15	0	20	0	30
OMSNP0004125	chr1	75300386	G	A	ENSMODG00000004851	ENSMODG00000004851	SYN	17	0	9	3	0	14	10	6	23	0	9	21	0	19	0	14
OMSNP0004127	chr1	75300963	G	A	ENSMODG00000004851	ENSMODG00000004851	NON_SYN	16	0	10	0	11	0	5	6	17	6	34	0	9	0	17	0
OMSNP0004128	chr1	75301333	C	A	ENSMODG00000004851	ENSMODG00000004851	NON_SYN	16	0	8	0	0	9	12	7	19	0	14	6	0	13	0	17
OMSNP0004131	chr1	75455423	A	C	ENSMODG00000004869	CCNJ	DOWN	9	15	21	27	20	0	7	19	23	27	68	0	31	0	34	0
OMSNP0004133	chr1	75457180	G	A	ENSMODG00000004869	CCNJ	NON_SYN	13	19	50	36	43	0	40	48	31	28	84	0	61	0	68	0
OMSNP0004135	chr1	75462060	T	A	ENSMODG00000004869	CCNJ	SYN	15	13	19	0	22	0	44	0	48	0	53	0	34	0	33	0
OMSNP0004136	chr1	75462212	G	A	ENSMODG00000004869	CCNJ	SYN	25	22	0	47	0	34	0	45	23	18	44	34	0	41	0	50
OMSNP0004137	chr1	75677386	T	A			INTER	10	0	14	0	11	0	10	6	0	5	6	0	7	0	5	0
OMSNP0004140	chr1	75680658	C	G	ENSMODG00000004965	ENTPD1	DOWN	5	8	5	2	11	0	8	0	9	0	11	0	4	0	6	0
OMSNP0004141	chr1	75680727	T	C	ENSMODG00000004965	ENTPD1	DOWN	3	5	1	1	5	4	9	0	13	3	4	3	3	5	2	0
OMSNP0004142	chr1	75680911	G	A	ENSMODG00000004965	ENTPD1	DOWN	10	3	1	0	12	0	4	0	0	0	10	0	7	0	6	0
OMSNP0004145	chr1	75681860	A	C	ENSMODG00000004965	ENTPD1	DOWN	4	9	1	3	5	0	18	0	11	0	7	0	3	0	5	0
OMSNP0004146	chr1	75681918	A	G	ENSMODG00000004965	ENTPD1	DOWN	11	12	11	11	19	0	13	0	9	0	10	0	7	0	15	0
OMSNP0004147	chr1	75681942	G	A	ENSMODG00000004965	ENTPD1	DOWN	6	14	7	7	0	13	3	5	2	1	2	9	0	9	0	14
OMSNP0004149	chr1	75682224	A	C	ENSMODG00000004965	ENTPD1	DOWN	0	12	0	11	0	13	5	11	3	2	9	8	0	5	0	8
OMSNP0004150	chr1	75682383	A	G	ENSMODG00000004965	ENTPD1	DOWN	6	5	6	3	0	8	6	2	1	1	0	1	0	7	0	4
OMSNP0004151	chr1	75682546	C	T	ENSMODG00000004965	ENTPD1	DOWN	6	2	5	6	0	8	5	4	1	3	1	6	0	2	0	1
OMSNP0004152	chr1	75682588	T	C	ENSMODG00000004965	ENTPD1	DOWN	4	8	6	8	14	0	11	0	6	0	6	0	3	0	10	0
OMSNP0004155	chr1	75707701	C	T	ENSMODG00000004965	ENTPD1	SYN	10	0	6	7	0	8	10	0	5	0	6	3	0	2	0	4
OMSNP0004156	chr1	75860007	A	C	ENSMODG00000004976	TCTN3	NON_SYN	8	8	0	25	0	8	0	18	0	11	7	4	0	15	0	11
OMSNP0004157	chr1	75860010	C	A	ENSMODG00000004976	TCTN3	NON_SYN	12	0	12	14	0	8	0	18	4	5	6	6	0	16	0	12
OMSNP0004158	chr1	75860141	T	C	ENSMODG00000004976	TCTN3	SYN	18	14	0	26	0	26	0	39	0	15	7	12	0	19	0	19
OMSNP0004159	chr1	75876195	C	T	ENSMODG00000004976	TCTN3	SYN	51	0	27	20	0	33	0	27	16	11	12	15	0	24	0	27
OMSNP0004160	chr1	75876196	C	A	ENSMODG00000004976	TCTN3	NON_SYN	50	0	28	19	0	31	0	24	16	11	12	13	0	23	0	27
OMSNP0004162	chr1	75882904	G	A	ENSMODG00000004976	TCTN3	SYN	27	0	25	19	0	43	0	44	9	5	13	19	0	30	0	23
OMSNP0004164	chr1	75905607	G	A			INTER	0	26	15	16	30	0	26	27	0	26	26	0	35	0	17	0
OMSNP0004167	chr1	75928834	C	T	ENSMODG00000005008	ALDH18A1	UP	34	31	51	0	57	0	14	26	0	42	52	0	28	0	43	0
OMSNP0004168	chr1	75928873	A	G	ENSMODG00000005008	ALDH18A1	NON_SYN	52	34	41	0	39	0	21	19	0	36	39	0	20	0	28	0
OMSNP0004174	chr1	75950049	C	T	ENSMODG00000005008	ALDH18A1	SYN	44	53	19	25	78	0	46	0	48	0	86	0	46	0	47	0
OMSNP0004178	chr1	75952422	G	A	ENSMODG00000005008	ALDH18A1	SYN	34	41	28	20	78	0	15	21	20	25	72	0	51	0	38	0
OMSNP0004182	chr1	75957769	C	T	ENSMODG00000005008	ALDH18A1	SYN	26	43	1	52	0	63	21	25	18	11	26	22	0	23	0	25
OMSNP0004187	chr1	75961862	G	A	ENSMODG00000005008	ALDH18A1	SYN	109	0	32	24	1	76	30	14	20	19	30	25	0	20	0	56
OMSNP0004209	chr1	76388348	C	T	ENSMODG00000005240	SORBS1	DOWN	19	23	0	26	0	27	0	15	11	14	14	29	0	26	0	27
OMSNP0004233	chr1	76430271	C	T	ENSMODG00000005293	PDLIM1	SYN	162	155	6	88	6	365	24	31	80	46	96	98	1	157	2	142
OMSNP0004253	chr1	76449594	A	G	ENSMODG00000005293	PDLIM1	DOWN	390	0	92	0	371	0	76	36	3	105	133	0	142	0	121	0
OMSNP0004257	chr1	76488977	A	T	ENSMODG00000005361	XM_001374736.1	DOWN	6	7	1	2	8	0	8	0	8	0	11	0	9	0	11	0
OMSNP0004258	chr1	76489079	G	T	ENSMODG00000005361	XM_001374736.1	DOWN	0	18	2	0	15	0	5	2	0	7	18	0	19	0	8	0
OMSNP0004261	chr1	76493125	G	A	ENSMODG00000005361	XM_001374736.1	SYN	20	31	15	11	62	0	14	0	29	0	34	0	21	0	23	0
OMSNP0004262	chr1	76493195	G	A	ENSMODG00000005361	XM_001374736.1	NON_SYN	17	23	11	6	40	0	23	0	15	0	20	0	24	0	17	0
OMSNP0004263	chr1	76493206	A	G	ENSMODG00000005361	XM_001374736.1	SYN	0	45	0	16	0	44	7	9	8	6	7	8	0	24	0	7
OMSNP0004266	chr1	76495417	C	G	ENSMODG00000005361	XM_001374736.1	NON_SYN	26	0	11	5	0	33	10	5	14	0	14	15	0	16	0	19
[truncated: 61,685 more rows]
