# Supplementary material for: Origin and Evolution of Marsupial-specific Imprinting Clusters Through Lineage-specific Gene Duplications and Acquisition of Promoter Differential Methylation
Source: Mol Biol Evol. 2023 Jan 31;40(2):msad022. doi: 10.1093/molbev/msad022 (PMC9937046; doi:10.1093/molbev/msad022)
Supplement: msad022_Supplementary_Data [file msad022_supplementary_data.zip › Data_S2.xlsx]

## Sheet: DataS2
Data S2. Chromosome position, annotation, and allele counts for 67,730 exonic SNPs between LL1 and LL2 strains in M. domestica placenta
SNP_ID	chr	position	ref_allele	alter_allele	Gene_ID	Gene_name	Effect	A0579_p3_ref_c	A0579_p3_alter_c	A0579_p4_ref_c	A0579_p4_alter_c	A0571_p1_ref_c	A0571_p1_alter_c	A0571_p4_ref_c	A0571_p4_alter_c	A0580_p1_ref_c	A0580_p1_alter_c	A0580_p5_ref_c	A0580_p5_alter_c	A0572_p1_ref_c	A0572_p1_alter_c	A0572_p3_ref_c	A0572_p3_alter_c
OMSNP0000001	chr1	9990	T	C	ENSMODG00000016695	XM_001369595.1	UP	0	0	0	0	0	0	0	0	0	0	0	2	0	0	1	0
OMSNP0000002	chr1	130867	C	T			INTER	65	0	27	11	32	34	29	29	0	82	0	98	59	0	87	0
OMSNP0000006	chr1	130939	G	A			INTER	74	0	27	8	25	7	30	7	0	43	1	22	101	0	168	0
OMSNP0000007	chr1	131074	A	G			INTER	74	0	22	32	44	37	45	31	0	165	0	128	100	0	160	0
OMSNP0000008	chr1	131136	C	G			INTER	2	7	5	1	2	1	0	0	4	6	1	8	2	6	0	1
OMSNP0000010	chr1	132458	T	C			INTER	76	0	21	29	52	29	26	32	1	151	1	140	103	0	146	0
OMSNP0000011	chr1	132497	T	G			INTER	63	0	24	28	46	31	17	21	0	153	1	137	80	0	112	0
OMSNP0000012	chr1	175273	T	G	ENSMODG00000013483	GLRX3	UP	169	0	121	0	178	0	148	0	253	0	223	0	155	0	242	0
OMSNP0000017	chr1	189597	T	C	ENSMODG00000013483	GLRX3	SYN	321	0	148	134	501	0	330	0	636	0	546	0	347	0	558	0
OMSNP0000019	chr1	193573	C	T	ENSMODG00000013483	GLRX3	SYN	353	0	137	209	572	0	409	0	544	0	416	0	325	0	414	0
OMSNP0000025	chr1	202793	T	C	ENSMODG00000013483	GLRX3	DOWN	7	0	9	3	22	0	9	0	11	0	8	0	9	0	9	0
OMSNP0000026	chr1	202796	T	G	ENSMODG00000013483	GLRX3	DOWN	7	0	9	3	22	0	9	0	11	0	10	0	7	0	9	0
OMSNP0000031	chr1	2698092	C	G	ENSMODG00000013521	DPYSL4	UP	0	0	0	0	0	0	1	0	2	0	1	0	1	0	6	0
OMSNP0000034	chr1	2718884	T	C	ENSMODG00000013521	DPYSL4	NON_SYN	1	0	1	1	1	0	1	1	1	0	6	2	1	0	6	0
OMSNP0000035	chr1	2718890	G	A	ENSMODG00000013521	DPYSL4	NON_SYN	1	0	1	1	1	0	1	1	1	0	5	2	1	0	6	0
OMSNP0000036	chr1	2757892	C	T	ENSMODG00000013521	DPYSL4	DOWN	0	0	0	0	2	0	0	0	0	1	0	0	1	0	1	0
OMSNP0000037	chr1	2758008	C	T	ENSMODG00000013521	DPYSL4	DOWN	0	0	0	0	0	0	0	0	0	0	2	0	1	0	4	0
OMSNP0000038	chr1	2758257	C	T	ENSMODG00000013521	DPYSL4	DOWN	0	0	0	0	0	1	0	0	1	0	3	2	0	0	6	0
OMSNP0000039	chr1	2758263	G	A	ENSMODG00000013521	DPYSL4	DOWN	0	0	0	0	1	0	0	0	1	0	6	0	0	0	4	0
OMSNP0000041	chr1	2983658	T	C	ENSMODG00000006903	ENSMODG00000006903	SYN	13	0	6	2	17	13	10	5	0	48	0	20	26	0	38	0
OMSNP0000042	chr1	3026820	C	T	ENSMODG00000006903	ENSMODG00000006903	SYN	11	0	17	0	14	12	11	15	42	0	8	29	47	0	43	0
OMSNP0000043	chr1	3033170	A	G	ENSMODG00000006903	ENSMODG00000006903	SYN	32	0	13	0	20	19	9	12	36	35	28	32	66	0	46	0
OMSNP0000044	chr1	3033360	C	A	ENSMODG00000006903	ENSMODG00000006903	SYN	27	0	13	0	22	15	17	16	108	0	34	22	53	0	76	0
OMSNP0000045	chr1	3033375	T	C	ENSMODG00000006903	ENSMODG00000006903	SYN	21	0	6	8	28	13	14	14	0	92	0	51	39	0	61	0
OMSNP0000046	chr1	3039458	A	G	ENSMODG00000006903	ENSMODG00000006903	SYN	25	0	4	11	18	13	12	9	0	42	0	46	40	0	65	0
OMSNP0000047	chr1	3050749	A	G	ENSMODG00000006903	ENSMODG00000006903	SYN	14	0	8	5	10	11	9	8	36	36	0	42	24	0	60	0
OMSNP0000048	chr1	3056667	A	C	ENSMODG00000006903	ENSMODG00000006903	SYN	15	0	16	0	17	14	9	7	0	40	0	26	32	0	19	0
OMSNP0000049	chr1	3056678	G	T	ENSMODG00000006903	ENSMODG00000006903	DOWN	14	0	10	0	14	11	7	7	0	36	0	20	30	0	22	0
OMSNP0000050	chr1	3056807	A	G	ENSMODG00000006903	ENSMODG00000006903	DOWN	22	0	10	3	13	13	14	5	0	40	0	34	33	0	59	0
OMSNP0000051	chr1	3056916	A	G	ENSMODG00000006903	ENSMODG00000006903	DOWN	14	0	22	0	13	6	17	10	1	73	0	45	52	0	60	0
OMSNP0000052	chr1	3057031	G	A	ENSMODG00000006903	ENSMODG00000006903	DOWN	13	0	13	0	10	9	7	6	44	0	17	15	21	0	37	0
OMSNP0000053	chr1	3603094	C	T	ENSMODG00000006941	PTPRE	SYN	3	0	4	0	7	4	2	2	4	4	0	1	3	0	4	0
OMSNP0000054	chr1	3605538	T	C	ENSMODG00000006941	PTPRE	DOWN	1	0	4	0	4	0	1	0	0	1	0	0	2	0	3	0
OMSNP0000055	chr1	3605674	C	A	ENSMODG00000006941	PTPRE	DOWN	1	0	2	1	1	1	1	0	0	0	0	0	3	0	2	0
OMSNP0000057	chr1	3606012	C	T	ENSMODG00000006941	PTPRE	DOWN	5	0	2	0	3	3	2	2	2	3	0	0	0	0	3	0
OMSNP0000058	chr1	3606021	T	C	ENSMODG00000006941	PTPRE	DOWN	4	0	2	0	2	5	3	4	5	0	1	1	0	0	3	0
OMSNP0000059	chr1	3606399	A	G	ENSMODG00000006941	PTPRE	DOWN	2	0	0	0	0	4	4	0	0	3	0	0	4	0	5	0
OMSNP0000060	chr1	3606459	A	G	ENSMODG00000006941	PTPRE	DOWN	2	0	0	0	4	5	0	2	1	6	0	0	2	0	9	0
OMSNP0000061	chr1	3606461	T	C	ENSMODG00000006941	PTPRE	DOWN	2	0	0	0	4	5	0	2	0	7	0	0	2	0	9	0
OMSNP0000062	chr1	3606501	A	G	ENSMODG00000006941	PTPRE	DOWN	4	0	2	0	4	4	1	4	0	2	0	1	5	0	4	0
OMSNP0000063	chr1	3606512	G	A	ENSMODG00000006941	PTPRE	DOWN	5	0	2	0	6	3	2	3	0	1	0	2	6	0	4	0
OMSNP0000065	chr1	3607116	A	G	ENSMODG00000006941	PTPRE	DOWN	6	0	2	0	4	0	3	0	0	0	1	0	1	0	8	0
OMSNP0000066	chr1	3607201	C	T	ENSMODG00000006941	PTPRE	DOWN	1	0	1	1	3	4	1	4	2	2	0	2	3	0	3	0
OMSNP0000067	chr1	3607321	C	T	ENSMODG00000006941	PTPRE	DOWN	3	0	7	0	2	3	0	2	1	0	2	4	6	0	4	0
OMSNP0000068	chr1	3619773	T	C	ENSMODG00000006953	MKI67	DOWN	6	0	4	0	1	6	5	3	182	0	55	53	118	0	132	0
OMSNP0000069	chr1	3621215	A	G	ENSMODG00000006953	MKI67	SYN	19	0	22	0	12	5	11	13	134	132	0	197	175	0	186	0
OMSNP0000070	chr1	3621772	T	C	ENSMODG00000006953	MKI67	NON_SYN	21	0	21	0	9	9	7	7	216	0	84	54	138	0	156	0
OMSNP0000071	chr1	3622229	A	C	ENSMODG00000006953	MKI67	NON_SYN	4	0	7	0	2	4	4	7	130	0	33	55	89	0	107	0
OMSNP0000072	chr1	3623017	T	C	ENSMODG00000006953	MKI67	NON_SYN	12	0	3	4	5	0	4	0	0	123	1	83	107	0	122	0
OMSNP0000073	chr1	3623090	G	A	ENSMODG00000006953	MKI67	SYN	9	0	9	0	6	3	8	4	106	0	25	62	106	0	100	0
OMSNP0000074	chr1	3623595	T	C	ENSMODG00000006953	MKI67	NON_SYN	27	0	5	7	13	0	15	0	3	195	74	47	81	0	110	0
OMSNP0000075	chr1	3623651	T	C	ENSMODG00000006953	MKI67	SYN	10	0	8	10	3	0	6	3	1	182	1	103	116	0	115	0
OMSNP0000077	chr1	3626889	C	T	ENSMODG00000006953	MKI67	INTRON	12	0	5	8	6	0	11	0	88	0	69	0	65	0	75	0
OMSNP0000078	chr1	3627108	C	T	ENSMODG00000006953	MKI67	INTRON	8	0	4	5	7	5	4	3	0	78	0	47	47	0	47	0
OMSNP0000079	chr1	3627476	C	T	ENSMODG00000006953	MKI67	NON_SYN	12	0	9	10	4	0	17	10	0	155	0	103	97	0	118	0
OMSNP0000080	chr1	3627537	C	T	ENSMODG00000006953	MKI67	SYN	9	0	7	12	3	4	8	16	0	131	0	87	80	0	114	0
OMSNP0000081	chr1	3627592	G	A	ENSMODG00000006953	MKI67	NON_SYN	19	0	12	6	9	0	11	0	146	0	83	0	90	0	97	0
OMSNP0000082	chr1	3627925	T	C	ENSMODG00000006953	MKI67	NON_SYN	4	0	0	1	3	0	6	0	47	69	56	0	76	0	82	0
OMSNP0000083	chr1	3630905	C	T	ENSMODG00000006953	MKI67	SYN	6	0	3	5	6	0	12	0	113	0	82	0	81	0	92	0
OMSNP0000084	chr1	3631079	T	C	ENSMODG00000006953	MKI67	SYN	2	0	3	7	6	6	10	8	0	128	0	97	104	0	124	0
OMSNP0000087	chr1	3635676	C	T	ENSMODG00000006953	MKI67	NON_SYN	13	0	4	0	1	2	7	6	0	114	2	80	84	0	103	0
OMSNP0000088	chr1	4746336	C	T	ENSMODG00000012237	TSPAN15	SYN	2	0	1	0	0	0	1	2	0	2	1	2	7	0	6	0
OMSNP0000091	chr1	4753317	C	T	ENSMODG00000012237	TSPAN15	SYN	0	0	0	0	3	0	1	0	0	1	5	0	4	0	3	0
OMSNP0000092	chr1	4760014	T	C	ENSMODG00000012237	TSPAN15	SYN	6	0	4	0	3	4	0	3	0	13	0	9	3	0	6	0
OMSNP0000093	chr1	4760799	T	C	ENSMODG00000012237	TSPAN15	DOWN	1	0	5	0	3	0	0	1	2	5	1	0	3	0	4	0
OMSNP0000094	chr1	4760830	G	A	ENSMODG00000012237	TSPAN15	DOWN	1	0	4	2	0	0	0	2	0	3	1	3	1	0	3	0
OMSNP0000095	chr1	4864263	A	G	ENSMODG00000012225	C10orf35	UP	2	0	1	0	0	0	0	0	0	1	0	0	0	0	0	0
OMSNP0000096	chr1	4869507	T	C	ENSMODG00000012225	C10orf35	DOWN	3	0	3	0	5	0	2	0	4	0	1	3	5	0	0	0
OMSNP0000104	chr1	5482354	C	G	ENSMODG00000012207	H2AFY2	DOWN	3	0	6	0	4	0	2	2	8	11	23	24	33	0	52	0
OMSNP0000105	chr1	5483324	T	G	ENSMODG00000012207	H2AFY2	DOWN	80	0	60	0	122	0	40	36	62	49	46	29	50	0	100	0
OMSNP0000108	chr1	5510053	A	G	ENSMODG00000012201	AIFM2	NON_SYN	78	0	56	0	111	0	36	41	55	41	41	35	58	0	90	0
OMSNP0000109	chr1	5527836	A	G	ENSMODG00000012195	TYSND1	DOWN	40	0	32	0	64	0	33	36	36	54	37	31	50	0	82	0
OMSNP0000111	chr1	5532278	C	A	ENSMODG00000012195	TYSND1	SYN	9	0	16	0	27	0	12	9	17	28	17	26	28	0	45	0
OMSNP0000121	chr1	5545076	A	G	ENSMODG00000012190	SAR1A	SYN	364	0	376	0	466	0	212	189	86	64	77	74	130	0	163	0
OMSNP0000127	chr1	5574105	C	T	ENSMODG00000012176	PPA1	SYN	210	173	174	137	203	163	346	0	592	0	582	0	0	293	1	446
OMSNP0000132	chr1	5641011	A	G	ENSMODG00000012169	LRRC20	DOWN	9	5	9	4	12	3	6	3	14	8	6	3	0	6	0	6
OMSNP0000133	chr1	5641014	A	G	ENSMODG00000012169	LRRC20	DOWN	11	7	9	4	12	2	7	3	15	8	6	3	0	11	0	2
OMSNP0000134	chr1	5641023	C	T	ENSMODG00000012169	LRRC20	DOWN	11	5	8	0	10	7	7	0	16	8	6	0	0	10	0	4
OMSNP0000135	chr1	5641032	T	C	ENSMODG00000012169	LRRC20	DOWN	10	5	7	0	10	10	6	5	15	10	5	2	0	17	0	13
OMSNP0000136	chr1	5641288	C	A	ENSMODG00000012169	LRRC20	DOWN	25	13	8	22	22	20	25	0	30	0	22	0	0	19	1	27
OMSNP0000137	chr1	5641362	C	T	ENSMODG00000012169	LRRC20	DOWN	13	19	16	18	28	23	26	0	29	0	28	0	0	22	0	32
OMSNP0000138	chr1	5641399	G	A	ENSMODG00000012169	LRRC20	DOWN	11	4	11	6	19	8	13	0	22	0	17	0	0	11	0	26
OMSNP0000139	chr1	5641442	G	A	ENSMODG00000012169	LRRC20	DOWN	8	25	3	7	27	33	18	0	29	0	14	0	0	23	0	42
OMSNP0000140	chr1	5641493	T	G	ENSMODG00000012169	LRRC20	DOWN	10	19	17	15	28	17	23	14	16	12	17	15	0	23	0	44
OMSNP0000141	chr1	5641737	A	T	ENSMODG00000012169	LRRC20	DOWN	6	13	10	13	18	19	5	15	12	12	4	7	0	15	0	28
OMSNP0000143	chr1	5642167	C	T	ENSMODG00000012169	LRRC20	DOWN	11	7	5	9	20	26	23	0	36	0	23	0	0	22	0	36
OMSNP0000144	chr1	5642234	T	C	ENSMODG00000012169	LRRC20	DOWN	7	14	13	7	21	11	7	15	8	12	7	14	0	8	0	23
OMSNP0000145	chr1	5642463	T	C	ENSMODG00000012169	LRRC20	DOWN	8	17	16	16	19	33	24	0	36	0	21	0	0	31	0	45
OMSNP0000147	chr1	5642990	G	A	ENSMODG00000012169	LRRC20	DOWN	11	10	13	4	9	6	27	0	40	0	16	0	0	10	0	20
OMSNP0000149	chr1	5643112	C	G	ENSMODG00000012169	LRRC20	DOWN	10	5	10	11	24	21	36	0	32	0	23	0	0	20	0	26
OMSNP0000150	chr1	5643117	G	C	ENSMODG00000012169	LRRC20	DOWN	8	5	10	11	21	15	34	0	31	0	22	0	0	18	0	24
OMSNP0000151	chr1	5643532	T	C	ENSMODG00000012169	LRRC20	SYN	9	8	5	3	6	4	4	10	5	12	10	4	0	10	0	13
OMSNP0000152	chr1	5649477	C	T	ENSMODG00000012169	LRRC20	SYN	6	8	9	10	22	21	8	8	9	19	9	8	0	32	0	31
OMSNP0000153	chr1	5654528	C	T	ENSMODG00000012169	LRRC20	NON_SYN	20	12	11	9	20	21	29	0	34	0	25	0	0	26	0	34
OMSNP0000154	chr1	5654539	G	A	ENSMODG00000012169	LRRC20	SYN	16	5	13	8	18	17	14	13	14	13	12	6	0	20	0	35
OMSNP0000155	chr1	5656169	C	T	ENSMODG00000012169	LRRC20	UP	6	9	5	10	10	4	15	0	28	0	18	0	0	20	1	23
OMSNP0000156	chr1	5656170	C	T	ENSMODG00000012169	LRRC20	UP	6	9	5	8	10	4	15	0	24	0	18	0	0	19	0	22
OMSNP0000157	chr1	5656199	A	G	ENSMODG00000012169	LRRC20	UP	2	6	6	2	7	8	5	6	8	9	5	7	0	11	0	23
OMSNP0000166	chr1	5696673	T	C	ENSMODG00000012161	EIF4EBP2	UP	11	11	12	8	11	23	21	0	26	0	27	0	1	12	4	23
OMSNP0000167	chr1	5696677	C	T	ENSMODG00000012161	EIF4EBP2	UP	18	14	17	10	20	25	39	0	35	0	29	0	1	13	4	26
OMSNP0000171	chr1	5719115	T	C	ENSMODG00000012161	EIF4EBP2	DOWN	85	97	65	47	163	163	116	123	71	70	42	67	0	97	0	147
OMSNP0000172	chr1	5719629	C	T	ENSMODG00000012161	EIF4EBP2	DOWN	101	84	82	71	180	152	136	129	124	106	97	86	0	139	2	201
OMSNP0000173	chr1	5721234	T	A	ENSMODG00000012161	EIF4EBP2	DOWN	148	109	91	77	161	195	134	143	91	127	98	94	0	152	0	185
OMSNP0000174	chr1	5722511	G	A	ENSMODG00000012161	EIF4EBP2	DOWN	153	0	148	0	273	0	119	106	102	110	100	80	153	0	170	0
OMSNP0000175	chr1	5722898	A	G	ENSMODG00000012161	EIF4EBP2	DOWN	61	111	67	73	102	123	246	0	237	0	174	0	0	136	0	190
OMSNP0000176	chr1	5722928	T	C	ENSMODG00000012161	EIF4EBP2	DOWN	85	126	105	103	142	163	156	146	132	134	117	93	0	158	1	246
OMSNP0000177	chr1	5723763	G	A	ENSMODG00000012158	NODAL	DOWN	67	68	64	57	93	89	193	0	163	0	144	0	0	111	0	185
OMSNP0000178	chr1	5724264	C	A	ENSMODG00000012158	NODAL	DOWN	132	150	121	132	209	216	299	0	268	0	250	0	0	198	0	195
OMSNP0000179	chr1	5724611	T	C	ENSMODG00000012158	NODAL	DOWN	110	0	111	0	143	0	52	65	65	89	57	55	94	0	96	0
OMSNP0000180	chr1	5724773	T	C	ENSMODG00000012158	NODAL	DOWN	133	162	126	144	171	202	156	162	176	168	154	130	0	252	0	274
OMSNP0000181	chr1	5724913	G	T	ENSMODG00000012158	NODAL	DOWN	23	25	18	16	35	26	95	0	77	0	96	0	1	44	2	49
OMSNP0000182	chr1	5766457	G	C			INTER	1	2	5	2	7	4	6	7	15	15	10	4	1	12	0	14
OMSNP0000183	chr1	5817870	T	C	ENSMODG00000012151	KIAA1274	UP	10	20	8	8	21	28	41	0	83	0	69	0	0	42	0	58
OMSNP0000184	chr1	5817920	G	A	ENSMODG00000012151	KIAA1274	UP	11	11	12	6	27	19	22	0	64	0	42	0	0	29	0	56
OMSNP0000186	chr1	5818573	C	T	ENSMODG00000012151	KIAA1274	UP	13	6	8	8	14	29	9	17	43	36	23	25	0	37	0	40
OMSNP0000187	chr1	5821905	A	G	ENSMODG00000012151	KIAA1274	NON_SYN	12	24	8	9	21	41	15	18	50	57	45	25	0	58	0	69
OMSNP0000188	chr1	5855234	A	G	ENSMODG00000012151	KIAA1274	DOWN	3	8	6	6	17	21	4	8	34	32	26	31	0	28	0	30
OMSNP0000189	chr1	6823850	C	A	ENSMODG00000025399	LINGO1	SYN	0	0	0	0	1	0	0	0	0	1	1	4	0	0	0	0
OMSNP0000190	chr1	6823931	A	G	ENSMODG00000025399	LINGO1	SYN	0	0	0	0	2	0	2	0	0	0	1	0	0	0	0	0
OMSNP0000191	chr1	6825086	C	T	ENSMODG00000025399	LINGO1	SYN	0	0	0	0	0	0	1	0	0	0	0	0	0	0	0	0
OMSNP0000192	chr1	6825245	T	C	ENSMODG00000025399	LINGO1	SYN	0	0	1	0	1	2	0	0	1	0	0	0	0	1	0	0
OMSNP0000193	chr1	6825609	A	G	ENSMODG00000025399	LINGO1	DOWN	0	0	0	0	1	0	2	0	0	0	0	0	0	0	0	0
OMSNP0000194	chr1	6825642	G	A	ENSMODG00000025399	LINGO1	DOWN	0	0	0	0	1	0	0	2	0	0	1	0	0	0	0	0
OMSNP0000195	chr1	6825798	C	T	ENSMODG00000025399	LINGO1	DOWN	1	0	0	0	2	0	1	1	0	0	0	0	0	0	0	0
OMSNP0000196	chr1	7097602	A	G			INTER	16	17	20	21	52	0	33	0	1	0	2	0	0	0	0	0
OMSNP0000197	chr1	7097688	T	G			INTER	0	42	0	43	58	24	85	0	4	0	2	0	0	0	0	2
OMSNP0000199	chr1	7097871	G	A			INTER	0	35	0	37	46	27	64	0	5	0	3	0	0	2	0	1
OMSNP0000200	chr1	7097937	G	A			INTER	25	29	22	41	114	0	81	0	5	0	0	0	1	0	2	0
OMSNP0000201	chr1	7098167	T	C			INTER	9	15	14	26	42	0	28	13	2	0	2	5	1	0	0	0
OMSNP0000202	chr1	7098408	T	C			INTER	23	10	33	15	50	19	69	0	4	0	2	0	0	0	0	3
OMSNP0000203	chr1	7098532	T	G			INTER	21	11	24	11	33	6	51	0	0	0	1	0	0	2	0	0
OMSNP0000204	chr1	7098568	C	T			INTER	29	8	18	10	34	15	44	0	1	0	1	0	0	0	0	3
OMSNP0000205	chr1	7098718	C	T			INTER	15	7	12	8	16	15	23	0	2	0	0	0	0	0	0	1
OMSNP0000207	chr1	7098809	G	A			INTER	18	20	11	21	58	0	52	0	2	0	0	0	0	0	3	0
OMSNP0000208	chr1	7098833	T	C			INTER	24	19	18	6	29	20	42	0	2	0	0	0	0	0	0	2
OMSNP0000209	chr1	7149727	A	G			INTER	0	6	0	4	19	6	15	11	42	16	16	8	0	20	0	12
OMSNP0000210	chr1	7149810	C	T			INTER	0	40	2	54	50	39	33	35	63	52	55	64	0	55	0	81
OMSNP0000211	chr1	7150122	C	A			INTER	65	48	62	37	111	0	139	0	136	0	99	0	76	0	95	0
OMSNP0000212	chr1	7150718	T	C			INTER	0	99	0	87	44	42	42	62	53	55	44	61	0	64	0	106
OMSNP0000213	chr1	7150950	C	T	ENSMODG00000012113	HMG20A	DOWN	0	40	0	34	23	20	23	22	17	36	36	23	0	51	0	50
OMSNP0000214	chr1	7151272	G	A	ENSMODG00000012113	HMG20A	DOWN	0	81	0	58	45	52	33	43	55	41	45	33	0	62	0	86
OMSNP0000215	chr1	7151324	C	T	ENSMODG00000012113	HMG20A	DOWN	0	69	0	52	46	44	36	31	33	33	29	32	0	39	1	58
OMSNP0000216	chr1	7151328	C	T	ENSMODG00000012113	HMG20A	DOWN	0	72	0	55	46	45	39	31	40	34	37	36	0	43	0	59
OMSNP0000217	chr1	7151553	A	G	ENSMODG00000012113	HMG20A	DOWN	0	64	0	39	27	42	28	29	41	29	36	25	0	37	0	63
OMSNP0000230	chr1	7448783	C	T	ENSMODG00000012107	XM_001376140.1	SYN	1	3	2	8	24	0	16	0	13	0	18	0	11	0	13	0
OMSNP0000231	chr1	7449227	C	A	ENSMODG00000012107	XM_001376140.1	NON_SYN	1	3	3	1	20	0	10	0	13	0	6	0	5	0	4	0
OMSNP0000232	chr1	7449770	A	G	ENSMODG00000012107	XM_001376140.1	SYN	0	4	0	5	15	5	9	10	6	9	4	4	0	7	0	8
OMSNP0000233	chr1	7449809	G	A	ENSMODG00000012107	XM_001376140.1	SYN	4	3	2	3	21	0	11	0	17	0	4	0	18	0	8	0
OMSNP0000234	chr1	7449821	G	A	ENSMODG00000012107	XM_001376140.1	SYN	5	2	3	3	25	0	11	0	16	0	5	0	19	0	8	0
OMSNP0000235	chr1	7450403	T	G	ENSMODG00000012107	XM_001376140.1	SYN	1	7	0	7	9	7	16	0	7	0	10	0	0	6	0	7
OMSNP0000236	chr1	7450490	A	G	ENSMODG00000012107	XM_001376140.1	SYN	0	5	0	4	9	14	13	0	18	0	5	0	0	8	0	7
OMSNP0000237	chr1	7450640	G	A	ENSMODG00000012107	XM_001376140.1	SYN	3	8	0	11	22	0	19	0	21	0	6	0	9	0	11	0
OMSNP0000238	chr1	7450724	A	G	ENSMODG00000012107	XM_001376140.1	SYN	3	0	8	11	26	0	26	0	23	0	10	0	19	0	27	0
OMSNP0000239	chr1	7451015	C	T	ENSMODG00000012107	XM_001376140.1	SYN	7	6	3	4	11	18	17	0	19	0	7	0	0	15	0	16
OMSNP0000240	chr1	7451175	C	A	ENSMODG00000012107	XM_001376140.1	SYN	4	6	5	4	14	7	9	0	20	0	3	0	0	9	0	16
OMSNP0000241	chr1	7470189	A	G	ENSMODG00000012107	XM_001376140.1	SYN	0	4	0	2	5	12	5	5	10	11	5	5	0	9	0	4
OMSNP0000242	chr1	7481311	G	A	ENSMODG00000012107	XM_001376140.1	SYN	2	9	1	3	20	0	14	0	23	0	4	0	4	0	10	0
OMSNP0000243	chr1	7481731	T	C	ENSMODG00000012107	XM_001376140.1	SYN	8	3	5	3	13	5	7	5	10	10	2	3	0	13	0	13
OMSNP0000244	chr1	7496192	G	A	ENSMODG00000012107	XM_001376140.1	SYN	5	6	2	4	25	0	17	0	14	0	7	0	6	0	9	0
OMSNP0000245	chr1	7496836	A	G	ENSMODG00000012107	XM_001376140.1	NON_SYN	7	4	6	9	23	0	20	0	24	0	12	0	9	0	13	0
OMSNP0000246	chr1	7497309	C	G	ENSMODG00000012107	XM_001376140.1	DOWN	2	9	3	2	9	0	9	8	4	14	2	2	10	0	6	0
OMSNP0000247	chr1	7497969	C	T	ENSMODG00000012107	XM_001376140.1	DOWN	5	6	5	3	11	9	13	0	9	0	6	0	0	7	0	15
OMSNP0000248	chr1	7498327	C	T	ENSMODG00000012107	XM_001376140.1	DOWN	7	3	3	7	16	0	20	4	29	0	19	0	9	0	13	5
OMSNP0000249	chr1	7498449	T	C	ENSMODG00000012107	XM_001376140.1	DOWN	0	12	0	6	11	14	9	7	7	12	3	6	0	6	0	19
OMSNP0000250	chr1	7498759	A	G	ENSMODG00000012107	XM_001376140.1	DOWN	6	7	12	6	16	0	16	0	22	0	10	0	11	0	14	0
OMSNP0000251	chr1	7498801	T	G	ENSMODG00000012107	XM_001376140.1	DOWN	0	11	0	23	17	17	22	0	27	0	16	0	0	12	0	18
OMSNP0000252	chr1	7498856	G	A	ENSMODG00000012107	XM_001376140.1	DOWN	0	20	0	13	17	16	16	0	7	0	14	0	0	10	0	15
OMSNP0000253	chr1	7499038	T	C	ENSMODG00000012107	XM_001376140.1	DOWN	0	13	0	16	20	13	10	18	13	15	6	3	0	8	0	14
OMSNP0000254	chr1	7499326	C	A	ENSMODG00000012107	XM_001376140.1	DOWN	8	0	6	2	13	6	12	0	18	0	13	0	0	5	0	9
OMSNP0000255	chr1	7499976	G	A	ENSMODG00000012107	XM_001376140.1	DOWN	9	6	7	11	42	0	22	0	20	0	8	0	6	0	11	0
OMSNP0000256	chr1	7500580	G	A	ENSMODG00000012107	XM_001376140.1	DOWN	0	9	0	17	5	16	6	0	19	0	16	0	0	6	0	6
OMSNP0000257	chr1	7501324	A	G	ENSMODG00000012107	XM_001376140.1	DOWN	14	4	7	7	21	18	12	0	29	0	21	0	0	12	0	17
OMSNP0000258	chr1	7501357	T	C	ENSMODG00000012107	XM_001376140.1	DOWN	0	18	0	7	21	17	12	9	16	14	16	9	0	6	0	16
OMSNP0000259	chr1	7501370	G	A	ENSMODG00000012107	XM_001376140.1	DOWN	11	5	4	3	18	11	18	0	27	0	23	0	0	7	0	11
OMSNP0000260	chr1	7539744	G	A	ENSMODG00000012103	TSPAN3	UP	13	10	9	11	6	7	9	10	8	3	8	9	0	4	0	10
OMSNP0000261	chr1	7539785	A	G	ENSMODG00000012103	TSPAN3	UP	0	189	0	197	103	99	86	94	95	88	65	85	0	110	0	128
OMSNP0000266	chr1	7564027	C	T	ENSMODG00000012103	TSPAN3	SYN	1	504	1	387	267	277	359	0	342	0	277	0	1	207	1	308
OMSNP0000268	chr1	7568850	C	T	ENSMODG00000012103	TSPAN3	DOWN	7	402	7	377	196	277	143	213	163	182	161	166	1	190	5	277
OMSNP0000269	chr1	7569239	C	T	ENSMODG00000012103	TSPAN3	DOWN	25	22	45	34	48	41	49	30	132	103	102	107	0	102	1	144
OMSNP0000270	chr1	7608303	T	C	ENSMODG00000012089	PSTPIP1	SYN	0	4	0	1	48	0	19	0	0	1	5	2	0	2	0	4
OMSNP0000273	chr1	7730154	G	A	ENSMODG00000012080	RCN2	SYN	72	96	88	76	118	91	207	0	207	0	207	0	1	107	0	143
OMSNP0000275	chr1	7732545	G	A	ENSMODG00000012080	RCN2	SYN	198	0	199	0	227	0	114	74	87	87	111	77	87	0	140	0
OMSNP0000276	chr1	7732557	A	G	ENSMODG00000012080	RCN2	SYN	108	116	101	112	122	126	127	91	98	96	117	105	0	109	0	171
OMSNP0000281	chr1	7745829	A	G	ENSMODG00000012080	RCN2	SYN	99	81	82	73	89	63	62	60	76	68	84	56	0	60	0	109
OMSNP0000282	chr1	7745891	T	C	ENSMODG00000012080	RCN2	NON_SYN	84	93	79	72	96	81	80	73	71	77	92	84	0	90	0	126
OMSNP0000283	chr1	7746033	T	C	ENSMODG00000012080	RCN2	NON_SYN	73	65	57	52	65	64	75	47	76	73	82	83	0	91	0	130
OMSNP0000284	chr1	7746144	A	G	ENSMODG00000012080	RCN2	UP	0	72	0	77	33	26	44	41	39	25	30	26	0	23	0	51
OMSNP0000285	chr1	7746151	C	T	ENSMODG00000012080	RCN2	UP	40	20	44	25	61	0	79	0	54	0	42	0	20	0	41	0
OMSNP0000287	chr1	7893716	G	A	ENSMODG00000012042	SCAPER	SYN	0	19	0	20	12	12	12	12	13	10	14	11	0	14	0	24
OMSNP0000288	chr1	8148090	A	G	ENSMODG00000012042	SCAPER	SYN	18	12	9	19	30	0	12	11	17	15	9	16	21	0	20	0
OMSNP0000289	chr1	8213419	A	G	ENSMODG00000011982	ISL2	SYN	3	0	0	0	1	0	1	2	1	1	0	0	3	0	2	0
OMSNP0000290	chr1	8213420	G	A	ENSMODG00000011982	ISL2	SYN	3	0	0	0	1	0	3	0	2	0	0	0	3	0	2	0
OMSNP0000291	chr1	8217777	C	G	ENSMODG00000011982	ISL2	NON_SYN	0	1	0	0	1	0	1	0	0	1	0	1	0	0	0	3
OMSNP0000292	chr1	8219039	G	A	ENSMODG00000011982	ISL2	SYN	0	0	0	0	1	0	0	0	1	0	1	0	2	0	1	0
OMSNP0000295	chr1	8303667	G	T	ENSMODG00000011967	XM_001376438.1	NON_SYN	2	470	2	538	289	356	224	289	180	132	179	155	0	295	0	390
OMSNP0000296	chr1	8303695	C	T	ENSMODG00000011967	XM_001376438.1	NON_SYN	2	436	1	498	256	325	202	243	191	168	187	178	0	285	0	432
OMSNP0000307	chr1	8310559	C	A	ENSMODG00000011967	XM_001376438.1	NON_SYN	144	237	151	281	185	377	319	0	244	0	187	0	0	292	2	355
OMSNP0000320	chr1	8344988	C	A	ENSMODG00000011967	XM_001376438.1	DOWN	268	250	267	232	556	0	205	236	211	188	139	175	370	0	396	0
OMSNP0000321	chr1	8345046	G	A	ENSMODG00000011967	XM_001376438.1	DOWN	299	252	325	278	657	0	511	0	366	0	349	0	357	0	477	0
OMSNP0000322	chr1	8345060	G	A	ENSMODG00000011967	XM_001376438.1	DOWN	257	196	281	249	555	0	203	213	172	131	162	121	282	0	395	0
OMSNP0000323	chr1	8345064	C	T	ENSMODG00000011967	XM_001376438.1	DOWN	292	0	353	0	376	0	146	151	124	113	124	92	214	0	287	0
OMSNP0000324	chr1	8345272	C	A	ENSMODG00000011967	XM_001376438.1	DOWN	0	20	0	10	13	11	10	7	15	4	10	6	0	27	1	20
OMSNP0000325	chr1	8345463	C	T	ENSMODG00000011967	XM_001376438.1	DOWN	5	7	2	8	21	13	13	11	7	8	10	0	0	18	0	23
OMSNP0000326	chr1	8345602	A	C	ENSMODG00000011967	XM_001376438.1	DOWN	0	25	0	12	8	28	14	0	24	0	12	0	0	39	1	45
OMSNP0000327	chr1	8345700	T	A	ENSMODG00000011967	XM_001376438.1	DOWN	6	0	9	4	23	0	10	2	8	0	9	0	15	0	30	0
OMSNP0000328	chr1	8345778	C	A	ENSMODG00000011967	XM_001376438.1	DOWN	0	16	0	19	11	17	13	6	9	12	10	3	0	21	0	30
OMSNP0000329	chr1	8346381	G	C	ENSMODG00000011967	XM_001376438.1	DOWN	8	19	9	5	18	14	28	0	20	0	27	0	0	23	0	36
OMSNP0000330	chr1	8346617	A	G	ENSMODG00000011967	XM_001376438.1	DOWN	7	4	5	9	12	17	15	0	24	0	14	0	0	19	0	37
OMSNP0000331	chr1	8346838	C	T	ENSMODG00000011967	XM_001376438.1	DOWN	0	27	0	34	28	46	28	0	33	0	30	0	1	49	1	60
OMSNP0000332	chr1	8346866	G	A	ENSMODG00000011967	XM_001376438.1	DOWN	7	15	8	20	27	42	32	0	32	0	26	0	0	41	0	41
OMSNP0000333	chr1	8346880	C	G	ENSMODG00000011967	XM_001376438.1	DOWN	0	22	0	40	33	41	38	0	39	0	29	0	0	40	0	42
OMSNP0000334	chr1	8347331	T	C	ENSMODG00000011967	XM_001376438.1	DOWN	11	11	4	7	8	32	16	0	23	0	15	0	0	50	0	43
OMSNP0000335	chr1	8347351	C	T	ENSMODG00000011967	XM_001376438.1	DOWN	9	3	5	6	8	18	13	0	25	0	13	0	0	32	0	38
OMSNP0000336	chr1	8605156	A	G			INTER	22	17	36	31	6	15	31	0	19	0	12	0	0	6	0	9
OMSNP0000337	chr1	8605198	T	G			INTER	0	33	0	59	13	10	9	7	9	4	8	2	0	3	0	5
OMSNP0000339	chr1	8611318	C	G	ENSMODG00000011928	FBXO22	DOWN	11	17	6	10	11	0	8	0	10	0	3	0	7	0	1	0
OMSNP0000340	chr1	8611421	A	G	ENSMODG00000011928	FBXO22	DOWN	0	29	0	17	3	3	5	0	11	0	3	0	0	2	0	4
OMSNP0000341	chr1	8612042	T	A	ENSMODG00000011928	FBXO22	DOWN	0	31	0	17	9	8	20	0	5	0	3	0	0	5	0	6
OMSNP0000343	chr1	8614911	C	T	ENSMODG00000011928	FBXO22	DOWN	41	56	42	39	88	0	70	0	173	0	127	0	93	0	148	0
OMSNP0000344	chr1	8615328	G	A	ENSMODG00000011928	FBXO22	SYN	56	46	42	50	54	50	106	0	155	0	93	0	0	69	1	112
OMSNP0000346	chr1	8616412	C	T	ENSMODG00000011928	FBXO22	INTRON	18	11	27	25	8	12	15	4	2	5	5	2	0	8	0	9
OMSNP0000349	chr1	8619241	G	A	ENSMODG00000011928	FBXO22	SYN	62	45	21	30	32	46	29	29	51	52	24	38	0	60	0	75
OMSNP0000350	chr1	8619244	C	T	ENSMODG00000011928	FBXO22	SYN	46	58	33	23	73	0	56	0	105	0	69	0	61	0	76	0
OMSNP0000354	chr1	8626059	A	G	ENSMODG00000011928	FBXO22	SYN	51	43	33	45	55	58	46	44	71	88	52	69	0	98	0	154
OMSNP0000363	chr1	8642145	G	A	ENSMODG00000011919	UBE2Q2	DOWN	11	0	11	0	10	0	16	10	25	26	43	27	33	0	50	0
OMSNP0000364	chr1	8642237	G	A	ENSMODG00000011919	UBE2Q2	DOWN	2	2	3	4	9	6	23	0	50	0	41	0	0	37	0	39
OMSNP0000365	chr1	8642605	G	A	ENSMODG00000011919	UBE2Q2	DOWN	0	10	0	9	8	5	6	3	10	10	11	11	0	11	0	25
OMSNP0000368	chr1	8642880	T	A	ENSMODG00000011919	UBE2Q2	DOWN	0	39	0	43	47	25	29	34	46	28	40	31	0	27	0	34
OMSNP0000369	chr1	8647275	G	A	ENSMODG00000011919	UBE2Q2	SYN	0	65	0	65	46	25	45	49	30	49	35	27	0	37	0	47
OMSNP0000372	chr1	8685545	G	C	ENSMODG00000011919	UBE2Q2	SYN	43	0	39	0	77	0	28	33	27	28	23	22	51	0	37	0
OMSNP0000374	chr1	8904923	T	A	ENSMODG00000011857	CHRNA5	DOWN	0	18	0	22	11	13	14	0	7	0	18	0	0	11	0	14
OMSNP0000375	chr1	8970991	A	T	ENSMODG00000011727	PSMA4	INTRON	12	17	14	32	29	0	21	19	67	85	81	84	93	0	126	0
OMSNP0000379	chr1	8972984	T	C	ENSMODG00000011727	PSMA4	SYN	3	426	1	532	193	247	171	249	200	255	269	302	0	345	3	399
OMSNP0000382	chr1	8973240	C	T	ENSMODG00000011727	PSMA4	SYN	366	396	403	398	777	0	260	307	313	293	357	391	484	0	578	0
OMSNP0000383	chr1	8974222	G	A	ENSMODG00000011727	PSMA4	SYN	325	349	350	302	687	0	279	289	313	318	301	319	416	0	518	0
OMSNP0000390	chr1	8979469	C	T	ENSMODG00000011727	PSMA4	INTRON	9	6	8	13	5	0	3	5	1	9	2	6	5	0	13	0
OMSNP0000391	chr1	8979591	C	T	ENSMODG00000011727	PSMA4	INTRON	3	13	5	6	8	0	0	4	5	10	0	5	3	0	9	0
OMSNP0000392	chr1	8979606	T	A	ENSMODG00000011727	PSMA4	INTRON	4	14	4	3	7	0	3	4	4	4	0	3	0	0	6	0
OMSNP0000393	chr1	8979650	G	A	ENSMODG00000011727	PSMA4	INTRON	6	7	4	11	19	0	3	6	3	3	1	5	6	0	7	0
OMSNP0000394	chr1	8979726	A	G	ENSMODG00000011727	PSMA4	INTRON	6	11	9	6	11	0	5	9	6	5	2	6	6	0	12	0
OMSNP0000397	chr1	8980107	T	C	ENSMODG00000011727	PSMA4	INTRON	162	189	221	237	360	0	145	166	195	220	225	233	268	0	357	0
OMSNP0000398	chr1	8984617	G	A	ENSMODG00000011775	AGPHD1	DOWN	16	0	12	0	42	0	15	19	30	30	14	16	29	0	24	0
OMSNP0000399	chr1	8984716	G	C	ENSMODG00000011775	AGPHD1	DOWN	11	12	5	21	19	36	48	0	63	0	40	0	0	36	0	28
OMSNP0000400	chr1	8984873	C	T	ENSMODG00000011775	AGPHD1	DOWN	12	30	8	20	26	50	44	0	77	0	48	0	0	33	0	38
OMSNP0000401	chr1	8984997	G	A	ENSMODG00000011775	AGPHD1	DOWN	14	4	16	0	59	0	14	13	21	27	10	26	34	0	24	0
OMSNP0000403	chr1	8985487	C	T	ENSMODG00000011775	AGPHD1	DOWN	6	8	0	9	17	12	28	0	37	0	25	0	0	19	0	26
OMSNP0000404	chr1	8985838	G	A	ENSMODG00000011775	AGPHD1	DOWN	0	15	0	17	21	14	14	23	14	18	15	15	0	25	0	17
OMSNP0000405	chr1	8985896	T	G	ENSMODG00000011775	AGPHD1	DOWN	0	20	0	13	14	15	15	16	19	20	11	13	0	21	0	17
OMSNP0000407	chr1	8986447	G	C	ENSMODG00000011775	AGPHD1	DOWN	5	8	5	16	17	21	9	11	27	14	1	18	0	18	0	20
OMSNP0000408	chr1	8986475	G	C	ENSMODG00000011775	AGPHD1	DOWN	7	7	10	11	21	18	3	14	14	18	6	15	0	30	0	31
OMSNP0000409	chr1	8986741	G	A	ENSMODG00000011775	AGPHD1	DOWN	0	25	0	20	20	25	28	0	47	0	22	0	0	33	0	24
OMSNP0000410	chr1	8986787	C	T	ENSMODG00000011775	AGPHD1	DOWN	0	17	0	16	22	27	34	0	46	0	26	0	0	26	1	38
OMSNP0000411	chr1	8987113	T	G	ENSMODG00000011775	AGPHD1	SYN	0	11	0	12	9	11	15	0	20	0	21	0	0	18	0	22
OMSNP0000412	chr1	8987119	C	T	ENSMODG00000011775	AGPHD1	SYN	0	12	0	14	14	12	11	0	13	0	16	0	0	18	0	21
OMSNP0000413	chr1	8987186	G	A	ENSMODG00000011775	AGPHD1	NON_SYN	3	17	3	12	21	28	38	0	49	0	21	0	0	25	0	45
OMSNP0000414	chr1	8989706	C	A	ENSMODG00000011775	AGPHD1	SYN	0	17	0	13	16	25	35	0	31	0	20	0	0	34	0	27
OMSNP0000415	chr1	8992192	C	T	ENSMODG00000011775	AGPHD1	SYN	5	11	3	8	33	26	25	0	42	0	26	0	0	19	0	34
OMSNP0000416	chr1	8997339	G	A	ENSMODG00000011775	AGPHD1	SYN	7	21	3	4	23	32	41	0	40	0	19	0	0	28	0	32
OMSNP0000417	chr1	8997640	C	T	ENSMODG00000011775	AGPHD1	SYN	7	18	9	10	19	29	16	16	32	26	22	10	0	34	0	29
OMSNP0000418	chr1	9009315	G	T	ENSMODG00000011768	ENSMODG00000011768	DOWN	0	82	0	79	42	47	34	28	59	71	55	53	0	55	0	95
OMSNP0000419	chr1	9009653	T	C	ENSMODG00000011768	ENSMODG00000011768	DOWN	14	13	13	19	25	0	33	0	67	0	64	0	37	0	41	0
OMSNP0000420	chr1	9009959	A	G	ENSMODG00000011768	ENSMODG00000011768	DOWN	1	0	0	0	3	2	18	0	47	0	62	0	0	20	0	17
OMSNP0000421	chr1	9009984	C	G	ENSMODG00000011768	ENSMODG00000011768	DOWN	0	5	0	1	2	1	10	5	34	19	35	23	0	1	0	5
OMSNP0000424	chr1	9043011	C	A	ENSMODG00000011768	ENSMODG00000011768	UP	3	4	2	1	0	4	4	0	9	0	2	2	6	2	6	4
OMSNP0000428	chr1	9141175	C	T	ENSMODG00000011710	CRABP1	SYN	6	0	6	0	9	4	4	0	1	0	2	0	1	0	3	0
OMSNP0000434	chr1	9141678	A	T	ENSMODG00000011710	CRABP1	UP	1	0	1	0	1	0	0	0	5	0	2	0	0	0	1	0
OMSNP0000435	chr1	9141681	T	G	ENSMODG00000011710	CRABP1	UP	0	0	0	0	0	0	0	0	1	0	2	0	0	0	0	0
OMSNP0000443	chr1	9205211	A	G	ENSMODG00000011702	WDR61	SYN	1	253	0	249	139	127	202	0	162	0	178	0	0	148	0	174
OMSNP0000444	chr1	9206406	T	C	ENSMODG00000011702	WDR61	SYN	123	144	168	125	252	0	250	0	191	0	185	0	120	0	167	0
OMSNP0000453	chr1	9219886	T	C	ENSMODG00000025372	ENSMODG00000025372	UP	0	22	0	2	1	0	1	0	5	0	4	0	3	0	3	0
OMSNP0000454	chr1	9220036	A	G	ENSMODG00000025372	ENSMODG00000025372	UP	1	13	0	3	0	0	1	0	4	0	0	0	3	0	3	0
OMSNP0000455	chr1	9220270	A	G	ENSMODG00000025372	ENSMODG00000025372	UP	6	2	0	0	1	0	1	0	4	0	0	0	0	3	1	4
OMSNP0000456	chr1	9220283	T	C	ENSMODG00000025372	ENSMODG00000025372	UP	6	0	2	0	1	0	1	0	4	0	1	0	0	2	1	0
OMSNP0000457	chr1	9220710	A	C	ENSMODG00000025372	ENSMODG00000025372	UP	0	17	0	6	1	0	2	0	3	0	4	0	0	1	0	5
OMSNP0000458	chr1	9221512	A	G	ENSMODG00000011688	DNAJA4	SYN	0	21	0	4	0	0	0	4	3	7	1	1	0	6	0	8
OMSNP0000459	chr1	9277850	T	C			INTER	0	0	2	0	0	0	1	0	0	0	0	0	0	0	0	0
OMSNP0000463	chr1	9367169	T	A	ENSMODG00000011666	ACSBG1	SYN	0	0	0	1	1	0	0	1	0	0	0	1	0	0	0	0
OMSNP0000464	chr1	9372515	A	C	ENSMODG00000011666	ACSBG1	SYN	0	0	1	1	1	0	1	0	0	0	3	0	0	0	0	0
OMSNP0000465	chr1	9377259	C	T	ENSMODG00000011666	ACSBG1	SYN	0	0	0	2	0	3	2	1	0	0	0	0	0	0	0	0
OMSNP0000466	chr1	9377262	G	A	ENSMODG00000011666	ACSBG1	SYN	0	0	2	0	3	0	2	1	0	0	0	0	0	0	0	0
OMSNP0000467	chr1	9380635	A	G	ENSMODG00000011666	ACSBG1	SYN	0	0	0	4	0	1	0	0	0	0	0	0	0	0	0	0
OMSNP0000470	chr1	9386160	A	T	ENSMODG00000011666	ACSBG1	DOWN	0	0	1	0	0	0	0	0	0	0	3	0	0	0	0	0
OMSNP0000471	chr1	9386321	T	C	ENSMODG00000011666	ACSBG1	DOWN	1	0	0	0	1	0	1	0	0	0	0	0	0	0	1	0
OMSNP0000472	chr1	9387327	G	A	ENSMODG00000011666	ACSBG1	DOWN	2	53	0	43	19	19	38	0	88	0	80	0	0	59	0	89
OMSNP0000473	chr1	9387385	C	T	ENSMODG00000011666	ACSBG1	DOWN	0	41	1	35	27	30	36	0	93	0	99	0	0	64	0	92
OMSNP0000474	chr1	9387412	C	T	ENSMODG00000011666	ACSBG1	DOWN	42	25	29	20	74	0	58	0	128	0	126	0	93	0	106	0
OMSNP0000475	chr1	9387438	G	C	ENSMODG00000011666	ACSBG1	DOWN	76	0	49	0	75	0	26	39	47	74	56	59	91	0	110	0
OMSNP0000476	chr1	9387633	C	T	ENSMODG00000011642	IDH3A	DOWN	19	7	20	11	66	0	23	33	40	71	50	48	52	0	77	0
OMSNP0000477	chr1	9387776	C	T	ENSMODG00000011642	IDH3A	DOWN	20	23	32	23	29	25	42	0	91	0	109	0	0	68	1	97
OMSNP0000478	chr1	9387870	C	T	ENSMODG00000011642	IDH3A	DOWN	36	34	33	15	36	18	66	0	121	0	106	0	0	76	0	92
OMSNP0000479	chr1	9387906	A	G	ENSMODG00000011642	IDH3A	DOWN	34	0	38	0	48	0	20	25	46	50	52	74	56	0	78	0
OMSNP0000480	chr1	9387966	C	T	ENSMODG00000011642	IDH3A	DOWN	0	64	0	45	35	32	27	36	56	70	41	54	0	76	0	112
OMSNP0000481	chr1	9388082	G	A	ENSMODG00000011642	IDH3A	DOWN	21	9	10	11	34	0	35	0	88	0	70	0	40	0	61	0
OMSNP0000482	chr1	9388147	C	T	ENSMODG00000011642	IDH3A	DOWN	0	26	0	18	7	15	11	13	32	27	17	25	0	46	0	48
OMSNP0000483	chr1	9388235	C	T	ENSMODG00000011642	IDH3A	DOWN	41	19	38	21	55	41	49	30	97	91	112	124	0	114	0	137
OMSNP0000484	chr1	9388293	C	T	ENSMODG00000011642	IDH3A	DOWN	51	29	24	22	53	30	103	0	264	0	236	0	0	159	0	230
OMSNP0000485	chr1	9388637	A	G	ENSMODG00000011642	IDH3A	DOWN	0	130	0	111	75	57	145	0	317	0	302	0	1	207	1	270
OMSNP0000488	chr1	9392123	G	A	ENSMODG00000011642	IDH3A	SYN	220	0	121	0	230	0	98	87	232	266	218	219	271	0	418	0
OMSNP0000502	chr1	9396723	G	T	ENSMODG00000011642	IDH3A	SYN	106	132	75	83	227	0	207	0	447	0	428	0	321	0	367	0
OMSNP0000508	chr1	9407559	T	G	ENSMODG00000011642	IDH3A	INTRON	0	1	0	1	1	2	1	2	7	3	6	5	0	6	0	8
OMSNP0000512	chr1	9444185	T	C	ENSMODG00000011624	CIB2	UP	0	86	1	71	53	37	38	33	25	37	16	16	0	35	0	34
OMSNP0000513	chr1	9444241	G	A	ENSMODG00000011624	CIB2	UP	0	71	0	66	62	51	30	24	39	22	21	14	0	28	0	43
OMSNP0000514	chr1	9444279	G	C	ENSMODG00000011624	CIB2	UP	1	121	0	92	96	85	49	56	44	36	23	21	0	39	0	50
OMSNP0000516	chr1	9471422	G	C	ENSMODG00000011624	CIB2	SYN	0	127	0	155	139	123	59	92	58	50	36	47	0	75	0	58
OMSNP0000517	chr1	9526190	C	T	ENSMODG00000011556	TBC1D2B	SYN	0	7	0	7	6	5	8	4	9	9	4	3	0	6	0	8
OMSNP0000518	chr1	9526367	G	A	ENSMODG00000027054	ENSMODG00000027054	DOWN	0	6	0	5	7	6	4	6	8	4	2	0	0	6	0	7
OMSNP0000519	chr1	9526400	G	C	ENSMODG00000027054	ENSMODG00000027054	DOWN	0	8	0	2	6	6	1	3	10	10	5	2	0	9	0	5
OMSNP0000520	chr1	9526413	T	A	ENSMODG00000027054	ENSMODG00000027054	DOWN	0	12	0	7	7	9	2	6	13	12	10	3	0	13	0	5
OMSNP0000521	chr1	9526430	G	T	ENSMODG00000027054	ENSMODG00000027054	DOWN	0	14	0	8	11	11	3	6	11	15	10	5	0	10	0	4
OMSNP0000522	chr1	9573876	T	G	ENSMODG00000011556	TBC1D2B	SYN	14	6	4	3	23	0	17	0	25	0	25	0	15	0	33	0
OMSNP0000523	chr1	9588826	C	T	ENSMODG00000011556	TBC1D2B	SYN	2	3	5	4	6	14	13	0	3	0	4	0	0	3	0	10
OMSNP0000525	chr1	9604639	A	G	ENSMODG00000011556	TBC1D2B	NON_SYN	11	12	6	7	38	0	17	18	23	17	7	16	16	0	26	0
OMSNP0000526	chr1	9610282	C	T	ENSMODG00000011556	TBC1D2B	SYN	6	7	9	11	44	0	14	9	20	23	17	5	18	0	31	0
OMSNP0000527	chr1	9625157	C	T	ENSMODG00000011556	TBC1D2B	SYN	10	7	6	10	38	0	10	10	13	12	22	16	25	0	24	0
OMSNP0000528	chr1	9625665	G	A	ENSMODG00000011556	TBC1D2B	DOWN	12	10	7	15	34	24	31	0	40	0	46	0	0	21	0	23
OMSNP0000529	chr1	9625988	T	C	ENSMODG00000011556	TBC1D2B	DOWN	9	12	10	8	35	0	10	10	19	10	7	4	17	0	21	0
OMSNP0000531	chr1	9628066	T	C	ENSMODG00000011556	TBC1D2B	DOWN	0	14	0	19	16	11	7	6	6	11	11	8	0	19	0	16
OMSNP0000532	chr1	9628198	T	C	ENSMODG00000011556	TBC1D2B	DOWN	13	13	10	12	30	0	38	0	34	0	23	0	22	0	32	0
OMSNP0000533	chr1	9628394	A	T	ENSMODG00000011556	TBC1D2B	DOWN	12	14	17	18	55	0	35	0	66	0	40	0	16	0	47	0
OMSNP0000534	chr1	9628539	C	G	ENSMODG00000011556	TBC1D2B	DOWN	6	14	16	13	42	0	19	11	16	15	21	28	30	0	35	0
OMSNP0000535	chr1	9672346	G	A	ENSMODG00000011540	ADAMTS7	DOWN	29	31	23	18	66	69	39	29	23	16	21	8	0	25	0	24
OMSNP0000536	chr1	9672817	G	A	ENSMODG00000011540	ADAMTS7	NON_SYN	16	23	29	20	68	61	84	0	44	0	31	0	0	26	0	29
OMSNP0000537	chr1	9672889	T	G	ENSMODG00000011540	ADAMTS7	NON_SYN	46	38	31	29	204	0	119	0	63	0	41	0	32	0	28	0
OMSNP0000539	chr1	9692158	A	G	ENSMODG00000011540	ADAMTS7	SYN	37	21	16	23	78	69	102	0	42	0	43	0	0	30	0	20
OMSNP0000540	chr1	9694796	C	T	ENSMODG00000011540	ADAMTS7	SYN	24	13	15	18	51	40	89	0	31	0	20	0	0	13	0	4
OMSNP0000541	chr1	9694832	C	T	ENSMODG00000011540	ADAMTS7	SYN	24	17	21	33	84	60	104	0	52	0	28	0	0	18	0	14
OMSNP0000543	chr1	9694865	T	C	ENSMODG00000011540	ADAMTS7	SYN	13	26	17	37	77	57	98	0	34	0	23	0	0	16	0	19
OMSNP0000544	chr1	9695846	A	G	ENSMODG00000011540	ADAMTS7	SYN	20	16	21	21	65	56	60	0	43	0	24	0	0	26	0	21
OMSNP0000545	chr1	9697327	A	G	ENSMODG00000011540	ADAMTS7	SYN	25	18	27	27	95	72	95	0	44	0	25	0	0	19	0	22
OMSNP0000546	chr1	9697369	G	A	ENSMODG00000011540	ADAMTS7	SYN	26	20	28	24	69	75	101	0	53	0	26	0	0	19	0	23
OMSNP0000551	chr1	9700791	C	T	ENSMODG00000011540	ADAMTS7	INTRON	12	18	19	15	66	47	38	43	7	16	6	3	0	14	0	17
OMSNP0000552	chr1	9700826	T	C	ENSMODG00000011540	ADAMTS7	NON_SYN	25	27	22	18	66	63	34	30	19	26	7	3	0	25	0	23
OMSNP0000553	chr1	9700903	T	A	ENSMODG00000011540	ADAMTS7	SYN	35	24	34	32	103	84	56	48	29	22	9	7	0	24	0	21
OMSNP0000554	chr1	9701111	C	A	ENSMODG00000011540	ADAMTS7	INTRON	29	21	18	7	70	46	58	0	31	0	6	0	0	21	0	15
OMSNP0000555	chr1	9701170	A	G	ENSMODG00000011540	ADAMTS7	SYN	16	16	12	15	62	51	82	0	33	0	34	0	0	20	0	25
OMSNP0000556	chr1	9701193	C	T	ENSMODG00000011540	ADAMTS7	NON_SYN	22	15	20	17	106	0	73	0	32	0	30	0	18	0	27	0
OMSNP0000557	chr1	9701212	T	C	ENSMODG00000011540	ADAMTS7	SYN	14	23	22	21	57	53	38	38	20	14	13	16	0	28	0	27
OMSNP0000558	chr1	9701527	A	T	ENSMODG00000011540	ADAMTS7	NON_SYN	20	23	11	13	50	35	50	0	35	0	30	0	0	24	0	11
OMSNP0000559	chr1	9721694	C	T	ENSMODG00000011540	ADAMTS7	SYN	22	14	17	15	55	51	49	0	32	0	19	0	0	14	0	19
OMSNP0000560	chr1	9726313	G	A	ENSMODG00000011540	ADAMTS7	SYN	30	13	12	17	36	36	67	0	18	0	14	0	0	13	0	10
OMSNP0000562	chr1	9754890	G	C	ENSMODG00000011540	ADAMTS7	SYN	10	24	7	11	63	54	69	0	23	0	14	0	0	24	0	16
OMSNP0000563	chr1	9792516	T	C	ENSMODG00000011540	ADAMTS7	SYN	17	14	10	13	80	0	43	0	36	0	11	0	22	0	13	0
OMSNP0000564	chr1	9806861	T	C	ENSMODG00000011540	ADAMTS7	SYN	0	17	0	26	41	33	24	17	12	20	1	7	0	20	0	8
OMSNP0000565	chr1	9811072	G	T	ENSMODG00000011540	ADAMTS7	NON_SYN	0	26	0	24	53	53	28	17	14	17	17	10	0	23	1	10
OMSNP0000566	chr1	9841435	A	G	ENSMODG00000011540	ADAMTS7	SYN	8	10	16	11	43	42	21	25	17	6	7	7	0	16	0	11
OMSNP0000567	chr1	9841483	G	A	ENSMODG00000011540	ADAMTS7	SYN	0	10	0	10	30	14	23	13	29	0	9	3	0	5	0	5
OMSNP0000587	chr1	9952240	G	A	ENSMODG00000011517	XM_001363080.1	SYN	2	499	3	592	353	319	634	0	639	0	524	0	1	310	4	382
OMSNP0000600	chr1	9961336	C	T	ENSMODG00000011517	XM_001363080.1	DOWN	0	144	0	158	87	87	209	0	308	0	280	0	0	120	2	191
OMSNP0000601	chr1	9961354	T	C	ENSMODG00000011517	XM_001363080.1	DOWN	0	180	1	185	114	91	247	0	358	0	294	0	0	161	2	215
OMSNP0000602	chr1	9962008	C	A	ENSMODG00000011517	XM_001363080.1	DOWN	0	11	0	9	10	5	12	0	53	0	56	0	0	37	0	53
OMSNP0000603	chr1	9962267	C	G	ENSMODG00000011517	XM_001363080.1	DOWN	0	93	1	114	49	57	72	0	103	0	89	0	0	62	1	103
OMSNP0000605	chr1	10295194	A	C	ENSMODG00000011166	SNCG	DOWN	0	0	0	0	1	0	0	0	0	0	2	0	0	0	0	0
OMSNP0000606	chr1	10295390	A	G	ENSMODG00000011166	SNCG	DOWN	2	0	1	0	1	1	6	0	0	0	2	0	0	1	0	3
OMSNP0000607	chr1	10295398	C	T	ENSMODG00000011166	SNCG	DOWN	1	0	1	0	1	0	4	0	0	0	2	0	0	1	0	3
OMSNP0000608	chr1	10295474	A	G	ENSMODG00000011166	SNCG	DOWN	0	3	0	3	0	0	2	3	1	0	0	1	0	0	0	6
OMSNP0000613	chr1	10301315	C	T	ENSMODG00000011166	SNCG	SYN	2	0	1	0	8	0	1	4	2	2	1	3	0	0	2	0
OMSNP0000614	chr1	10304889	T	C	ENSMODG00000011166	SNCG	SYN	2	0	1	0	3	0	1	0	0	0	0	0	0	0	0	0
OMSNP0000618	chr1	10353729	C	T	ENSMODG00000011163	MMRN2	DOWN	0	8	0	6	5	0	5	0	20	0	23	0	0	4	0	23
OMSNP0000619	chr1	10353751	A	G	ENSMODG00000011163	MMRN2	DOWN	0	10	0	3	4	0	1	3	6	8	4	14	0	9	0	19
OMSNP0000620	chr1	10355979	G	A	ENSMODG00000011158	BMPR1A	DOWN	2	3	9	4	7	5	22	0	19	0	22	0	0	9	0	8
OMSNP0000621	chr1	10356343	C	T	ENSMODG00000011158	BMPR1A	DOWN	11	6	10	12	17	22	24	0	35	0	38	0	0	18	0	25
OMSNP0000622	chr1	10356362	T	C	ENSMODG00000011158	BMPR1A	DOWN	8	10	12	10	22	0	26	0	26	0	28	0	17	0	31	0
OMSNP0000623	chr1	10356523	G	A	ENSMODG00000011158	BMPR1A	DOWN	1	2	1	6	10	0	7	0	10	0	14	0	6	0	14	0
OMSNP0000624	chr1	10357314	T	C	ENSMODG00000011158	BMPR1A	DOWN	12	5	9	5	16	17	24	0	27	0	33	0	0	16	0	33
OMSNP0000625	chr1	10357424	G	A	ENSMODG00000011158	BMPR1A	DOWN	6	6	7	6	14	20	19	0	24	0	34	0	0	23	0	25
OMSNP0000626	chr1	10357426	C	T	ENSMODG00000011158	BMPR1A	DOWN	6	5	5	4	14	18	19	0	25	0	34	0	0	20	0	26
OMSNP0000627	chr1	10357473	C	T	ENSMODG00000011158	BMPR1A	DOWN	2	3	10	7	21	0	12	0	22	0	29	0	17	0	18	0
OMSNP0000628	chr1	10358893	A	C	ENSMODG00000011158	BMPR1A	DOWN	3	4	1	3	10	0	15	0	19	0	23	0	22	0	20	0
OMSNP0000629	chr1	10358990	C	A	ENSMODG00000011158	BMPR1A	DOWN	10	2	2	3	3	1	13	0	12	0	17	0	0	10	0	10
OMSNP0000630	chr1	10358991	G	A	ENSMODG00000011158	BMPR1A	DOWN	10	0	5	0	4	0	6	7	6	6	11	6	9	0	10	0
OMSNP0000631	chr1	10360119	A	G	ENSMODG00000011158	BMPR1A	DOWN	21	13	16	10	27	0	31	0	38	0	31	0	12	0	21	0
OMSNP0000632	chr1	10365827	G	A	ENSMODG00000011158	BMPR1A	SYN	9	14	4	9	11	10	25	0	15	0	28	0	0	18	0	38
OMSNP0000633	chr1	10373424	G	A	ENSMODG00000011158	BMPR1A	SYN	9	7	14	0	13	8	24	0	23	0	36	0	0	13	0	18
OMSNP0000634	chr1	10373451	T	A	ENSMODG00000011158	BMPR1A	SYN	7	8	11	5	20	16	23	0	17	0	23	0	0	19	0	13
OMSNP0000635	chr1	10509645	C	A			INTER	15	8	3	0	17	0	10	6	13	10	3	4	2	0	4	0
OMSNP0000638	chr1	10544362	A	C	ENSMODG00000011146	LDB3	DOWN	0	1	3	2	2	0	5	0	2	0	0	0	1	0	0	0
OMSNP0000639	chr1	10544513	G	A	ENSMODG00000011146	LDB3	DOWN	0	4	0	8	0	2	0	0	1	2	3	2	0	0	0	1
OMSNP0000640	chr1	10544570	C	T	ENSMODG00000011146	LDB3	DOWN	1	0	4	3	1	3	8	0	6	0	2	0	0	0	0	1
OMSNP0000643	chr1	10544666	T	C	ENSMODG00000011146	LDB3	DOWN	4	2	2	0	3	3	0	3	3	0	2	0	0	1	0	0
OMSNP0000644	chr1	10544749	C	T	ENSMODG00000011146	LDB3	DOWN	2	1	2	2	4	3	5	0	6	0	3	0	0	1	0	0
OMSNP0000645	chr1	10544763	C	T	ENSMODG00000011146	LDB3	DOWN	2	0	2	2	4	2	5	0	5	0	5	0	0	1	0	0
OMSNP0000646	chr1	10544811	T	A	ENSMODG00000011146	LDB3	DOWN	3	0	0	1	1	0	1	2	1	2	1	1	0	0	0	0
OMSNP0000649	chr1	10545785	C	T	ENSMODG00000011146	LDB3	DOWN	0	0	0	0	0	2	1	0	4	3	0	0	0	0	0	0
OMSNP0000650	chr1	10545905	C	T	ENSMODG00000011146	LDB3	DOWN	0	1	1	1	5	0	8	0	0	0	0	0	2	0	0	0
OMSNP0000651	chr1	10545975	C	T	ENSMODG00000011146	LDB3	DOWN	1	4	1	1	11	0	5	0	4	0	1	0	0	0	1	0
OMSNP0000652	chr1	10545976	A	G	ENSMODG00000011146	LDB3	DOWN	0	5	0	2	4	8	2	3	3	1	0	1	0	0	0	1
OMSNP0000653	chr1	10546150	G	A	ENSMODG00000011146	LDB3	DOWN	0	1	0	6	5	2	0	0	0	0	2	0	0	0	0	0
OMSNP0000654	chr1	10546366	A	G	ENSMODG00000011146	LDB3	DOWN	1	0	3	3	4	3	5	0	5	0	2	0	0	0	0	1
OMSNP0000655	chr1	10558404	G	A	ENSMODG00000011146	LDB3	SYN	3	0	4	0	4	2	0	1	2	8	0	0	0	0	0	2
OMSNP0000657	chr1	10588105	A	T	ENSMODG00000011146	LDB3	DOWN	1	0	0	0	2	0	2	0	0	0	0	0	0	0	0	0
OMSNP0000658	chr1	10588271	C	T	ENSMODG00000011146	LDB3	DOWN	0	1	0	1	1	0	2	0	0	0	0	0	0	0	0	0
OMSNP0000659	chr1	10588285	G	A	ENSMODG00000011146	LDB3	DOWN	1	1	0	0	1	0	2	0	0	0	0	0	0	0	0	0
OMSNP0000660	chr1	10588499	A	G	ENSMODG00000011146	LDB3	DOWN	0	0	1	0	0	0	1	0	0	0	1	0	0	0	0	0
OMSNP0000661	chr1	10588509	G	C	ENSMODG00000011146	LDB3	DOWN	0	0	0	2	0	0	0	0	0	0	0	0	0	0	0	0
OMSNP0000662	chr1	10601077	T	C	ENSMODG00000011146	LDB3	SYN	0	0	0	1	0	0	1	0	0	0	0	0	0	0	0	0
OMSNP0000665	chr1	10625837	C	T	ENSMODG00000011146	LDB3	SYN	0	4	4	3	18	0	8	0	13	0	5	0	4	0	0	0
OMSNP0000667	chr1	10665707	T	G			INTER	0	0	2	0	0	0	0	0	0	1	0	0	0	0	0	0
OMSNP0000668	chr1	10855564	T	G	ENSMODG00000011102	WAPAL	UP	7	13	2	6	7	4	6	6	15	19	14	12	0	20	0	33
OMSNP0000673	chr1	10931892	G	A	ENSMODG00000011102	WAPAL	SYN	21	20	14	9	34	25	48	0	57	0	70	0	0	55	1	51
OMSNP0000674	chr1	10934075	A	T	ENSMODG00000011102	WAPAL	INTRON	34	19	23	13	8	1	10	0	1	0	0	0	0	0	0	0
OMSNP0000684	chr1	10943949	G	A	ENSMODG00000011102	WAPAL	DOWN	18	13	27	20	18	15	22	9	34	37	19	34	0	43	2	41
OMSNP0000734	chr1	13562645	G	A	ENSMODG00000010952	FAM190B	DOWN	14	6	20	15	9	22	27	0	25	0	18	0	0	11	0	14
OMSNP0000735	chr1	13655839	A	G	ENSMODG00000010952	FAM190B	SYN	9	7	7	11	9	7	23	0	18	0	11	0	0	13	0	16
OMSNP0000736	chr1	14434780	C	T	ENSMODG00000010910	ENSMODG00000010910	UP	10	8	21	7	15	14	15	8	29	5	10	7	0	5	0	22
OMSNP0000737	chr1	14434827	C	T	ENSMODG00000010910	ENSMODG00000010910	NON_SYN	8	9	13	15	15	24	12	15	24	24	13	25	0	24	0	31
OMSNP0000738	chr1	14436540	T	G	ENSMODG00000010910	ENSMODG00000010910	SYN	18	26	19	16	22	43	26	24	23	26	29	20	0	30	1	35
OMSNP0000746	chr1	14466592	T	C	ENSMODG00000010910	ENSMODG00000010910	SYN	16	32	23	18	24	21	50	0	48	0	72	0	0	35	0	43
OMSNP0000747	chr1	14466721	A	G	ENSMODG00000010910	ENSMODG00000010910	SYN	25	8	5	8	17	15	29	0	45	0	44	0	0	29	0	28
OMSNP0000748	chr1	14469403	C	T	ENSMODG00000010910	ENSMODG00000010910	NON_SYN	16	13	27	24	42	24	68	0	84	0	91	0	0	43	1	43
OMSNP0000752	chr1	14488798	A	G	ENSMODG00000010910	ENSMODG00000010910	NON_SYN	42	24	28	24	40	56	71	0	85	0	82	0	0	44	0	52
OMSNP0000753	chr1	14536088	C	T	ENSMODG00000010862	ANUBL1	SYN	14	0	8	0	9	0	7	4	11	4	4	4	11	0	9	0
OMSNP0000754	chr1	14536414	A	G	ENSMODG00000010862	ANUBL1	SYN	8	0	14	0	11	0	2	5	6	2	4	6	2	0	6	0
OMSNP0000755	chr1	14536624	C	T	ENSMODG00000010862	ANUBL1	SYN	4	0	9	0	11	0	1	2	7	4	3	4	11	0	5	0
OMSNP0000760	chr1	14740292	T	C	ENSMODG00000010754	MARCH8	DOWN	3	4	4	7	1	5	3	8	6	9	7	15	1	19	0	19
OMSNP0000761	chr1	14741077	C	G	ENSMODG00000010754	MARCH8	DOWN	22	14	14	13	10	10	13	0	21	0	17	0	0	11	0	17
OMSNP0000762	chr1	14741557	C	A	ENSMODG00000010754	MARCH8	DOWN	12	9	12	15	10	10	7	4	12	8	6	7	0	11	0	11
OMSNP0000763	chr1	14842026	A	G	ENSMODG00000010751	ENSMODG00000010751	DOWN	3	0	4	2	3	2	5	0	24	0	28	0	0	11	0	13
OMSNP0000764	chr1	14842125	C	A	ENSMODG00000010751	ENSMODG00000010751	DOWN	7	5	5	10	5	5	15	0	33	0	27	0	0	9	0	16
OMSNP0000765	chr1	14842140	T	C	ENSMODG00000010751	ENSMODG00000010751	DOWN	8	7	6	11	6	4	2	7	8	15	9	15	0	7	0	15
OMSNP0000766	chr1	14842191	G	C	ENSMODG00000010751	ENSMODG00000010751	DOWN	4	6	6	3	8	5	11	0	28	0	17	0	0	9	1	11
OMSNP0000767	chr1	14842215	C	A	ENSMODG00000010751	ENSMODG00000010751	DOWN	7	5	7	6	9	7	15	0	38	0	20	0	0	8	1	16
OMSNP0000768	chr1	14842258	A	G	ENSMODG00000010751	ENSMODG00000010751	DOWN	6	8	6	8	6	5	6	4	20	13	1	11	0	5	0	19
OMSNP0000769	chr1	14842285	G	A	ENSMODG00000010751	ENSMODG00000010751	DOWN	15	0	13	0	17	0	8	6	15	17	6	15	6	0	16	0
OMSNP0000770	chr1	14842364	G	A	ENSMODG00000010751	ENSMODG00000010751	DOWN	4	0	10	2	15	0	6	0	26	0	14	0	1	0	0	3
OMSNP0000771	chr1	14842421	T	G	ENSMODG00000010751	ENSMODG00000010751	DOWN	4	3	6	2	3	2	2	6	16	15	5	8	0	6	0	12
OMSNP0000772	chr1	14842501	A	G	ENSMODG00000010751	ENSMODG00000010751	DOWN	4	0	6	0	3	2	9	0	26	0	17	0	0	2	0	1
OMSNP0000773	chr1	14842659	A	G	ENSMODG00000010751	ENSMODG00000010751	DOWN	12	5	4	6	6	6	6	0	30	0	12	0	0	13	0	9
OMSNP0000774	chr1	14842673	C	T	ENSMODG00000010751	ENSMODG00000010751	DOWN	11	7	3	5	2	4	9	0	24	0	14	0	0	19	0	8
OMSNP0000775	chr1	14842734	A	G	ENSMODG00000010751	ENSMODG00000010751	DOWN	5	8	6	2	6	2	11	0	30	0	7	0	0	12	0	26
OMSNP0000776	chr1	14842792	A	G	ENSMODG00000010751	ENSMODG00000010751	DOWN	9	8	2	0	5	7	3	0	25	4	13	0	0	15	0	18
OMSNP0000777	chr1	14842795	A	G	ENSMODG00000010751	ENSMODG00000010751	DOWN	10	9	1	0	5	7	2	0	27	0	12	0	0	15	0	19
OMSNP0000778	chr1	14842827	C	G	ENSMODG00000010751	ENSMODG00000010751	DOWN	7	4	4	2	3	7	4	0	23	0	12	0	0	13	0	28
OMSNP0000779	chr1	14842883	C	G	ENSMODG00000010751	ENSMODG00000010751	DOWN	4	4	10	2	6	9	5	5	16	15	4	5	0	14	0	26
OMSNP0000780	chr1	14842912	G	T	ENSMODG00000010751	ENSMODG00000010751	DOWN	5	4	4	2	8	2	6	0	33	0	15	0	0	14	0	20
OMSNP0000781	chr1	14842944	C	A	ENSMODG00000010751	ENSMODG00000010751	DOWN	2	11	2	3	2	5	10	0	19	0	15	0	0	10	0	19
OMSNP0000782	chr1	14842991	C	G	ENSMODG00000010751	ENSMODG00000010751	DOWN	3	4	8	3	3	6	11	0	20	0	12	0	0	8	0	31
OMSNP0000783	chr1	14843426	G	A	ENSMODG00000010751	ENSMODG00000010751	DOWN	8	2	5	3	4	2	5	0	16	0	11	0	0	3	0	6
OMSNP0000784	chr1	14843445	C	T	ENSMODG00000010751	ENSMODG00000010751	DOWN	4	0	3	5	3	0	5	0	16	0	12	0	0	5	0	8
OMSNP0000785	chr1	14843449	T	C	ENSMODG00000010751	ENSMODG00000010751	DOWN	3	0	3	5	3	0	2	0	8	7	7	5	0	4	0	5
OMSNP0000786	chr1	14843469	G	T	ENSMODG00000010751	ENSMODG00000010751	DOWN	4	0	8	0	3	0	2	2	9	8	6	0	5	0	10	0
OMSNP0000788	chr1	14844237	C	T	ENSMODG00000010751	ENSMODG00000010751	NON_SYN	6	8	12	5	8	8	23	0	29	0	22	0	0	12	0	13
OMSNP0000789	chr1	14847816	G	T	ENSMODG00000010751	ENSMODG00000010751	NON_SYN	12	0	7	0	12	0	3	7	12	18	8	5	8	0	13	0
OMSNP0000791	chr1	14934054	A	G	ENSMODG00000010739	IQGAP1	DOWN	302	0	235	0	392	0	145	168	102	168	149	148	170	0	241	0
OMSNP0000798	chr1	14945750	A	G	ENSMODG00000010739	IQGAP1	SYN	334	0	291	0	527	0	238	262	147	160	123	143	200	0	212	0
OMSNP0000799	chr1	14948539	G	A	ENSMODG00000010739	IQGAP1	SYN	434	0	344	0	573	0	255	240	141	123	147	149	179	0	246	0
OMSNP0000802	chr1	14952954	A	G	ENSMODG00000010739	IQGAP1	SYN	49	61	54	69	95	98	166	0	178	0	157	0	0	147	0	167
OMSNP0000837	chr1	15086818	T	C	ENSMODG00000010672	ZNF774	DOWN	17	5	16	4	13	3	10	4	10	1	6	3	0	3	0	8
OMSNP0000838	chr1	15086983	C	T	ENSMODG00000010672	ZNF774	DOWN	23	31	18	33	16	22	6	13	16	19	9	7	0	16	0	15
OMSNP0000839	chr1	15087045	T	G	ENSMODG00000010672	ZNF774	DOWN	11	19	10	14	15	20	11	16	10	3	12	8	0	8	0	11
OMSNP0000840	chr1	15087149	T	C	ENSMODG00000010672	ZNF774	DOWN	21	19	14	18	9	10	10	7	13	16	13	15	0	5	0	14
OMSNP0000856	chr1	15184939	T	C	ENSMODG00000010668	ERLIN1	DOWN	1	7	0	8	5	5	6	6	3	4	2	3	0	2	0	3
OMSNP0000858	chr1	15186217	A	G	ENSMODG00000010668	ERLIN1	DOWN	110	108	88	78	142	136	122	102	87	67	84	80	0	96	0	121
OMSNP0000859	chr1	15186236	G	A	ENSMODG00000010668	ERLIN1	DOWN	117	120	80	101	157	139	124	106	87	87	96	93	0	121	0	139
OMSNP0000860	chr1	15186335	T	C	ENSMODG00000010668	ERLIN1	DOWN	118	106	88	97	133	108	112	99	86	93	95	67	0	90	1	158
OMSNP0000861	chr1	15186462	T	C	ENSMODG00000010668	ERLIN1	DOWN	12	28	19	33	27	29	31	37	45	44	34	45	0	42	0	81
OMSNP0000862	chr1	15186480	G	A	ENSMODG00000010668	ERLIN1	DOWN	9	30	28	31	28	32	33	47	44	34	46	45	0	49	0	65
OMSNP0000863	chr1	15186643	C	A	ENSMODG00000010668	ERLIN1	DOWN	64	42	47	41	64	71	66	61	41	38	50	24	0	50	0	86
OMSNP0000864	chr1	15250895	G	A	ENSMODG00000010644	WNT8B	DOWN	0	0	0	0	0	0	0	0	0	0	0	0	0	0	0	0
OMSNP0000865	chr1	15250999	G	A	ENSMODG00000010644	WNT8B	DOWN	0	0	0	0	0	0	0	0	0	0	0	0	0	0	0	0
OMSNP0000866	chr1	15251017	A	G	ENSMODG00000010644	WNT8B	DOWN	0	0	0	0	0	0	0	0	0	0	0	0	0	0	0	0
OMSNP0000867	chr1	15251405	A	G	ENSMODG00000010644	WNT8B	DOWN	0	0	0	0	0	0	0	0	0	0	0	0	0	0	0	0
OMSNP0000868	chr1	15251412	C	T	ENSMODG00000010644	WNT8B	DOWN	0	0	0	0	0	0	0	0	0	0	0	0	0	0	0	0
OMSNP0000869	chr1	15251550	G	A	ENSMODG00000010644	WNT8B	DOWN	0	0	0	0	0	0	0	0	0	0	0	0	0	0	0	0
OMSNP0000870	chr1	15251754	G	A	ENSMODG00000010644	WNT8B	DOWN	0	0	0	0	0	0	0	0	0	0	0	0	0	0	0	0
OMSNP0000871	chr1	15251824	C	T	ENSMODG00000010644	WNT8B	DOWN	0	0	0	0	0	0	0	0	0	0	0	0	0	0	0	0
OMSNP0000872	chr1	15251950	A	G	ENSMODG00000010644	WNT8B	DOWN	0	0	0	0	0	0	0	0	0	0	0	0	0	0	0	0
OMSNP0000873	chr1	15252272	T	C	ENSMODG00000010644	WNT8B	DOWN	0	0	0	1	0	0	0	0	0	0	0	0	0	0	0	0
OMSNP0000874	chr1	15382323	G	A	ENSMODG00000010632	SCD	DOWN	105	103	82	89	126	125	215	0	559	0	455	0	0	280	0	279
OMSNP0000875	chr1	15382512	A	G	ENSMODG00000010632	SCD	DOWN	86	88	75	57	90	78	173	0	501	0	387	0	0	257	1	189
OMSNP0000876	chr1	15382588	A	C	ENSMODG00000010632	SCD	DOWN	375	0	289	0	476	0	171	157	436	510	307	302	379	0	350	0
OMSNP0000877	chr1	15382815	C	T	ENSMODG00000010632	SCD	DOWN	110	111	107	78	133	133	217	0	543	0	368	0	1	283	0	194
OMSNP0000878	chr1	15382995	A	G	ENSMODG00000010632	SCD	DOWN	223	0	158	0	208	0	75	78	202	195	165	163	202	0	149	0
OMSNP0000879	chr1	15383147	A	C	ENSMODG00000010632	SCD	DOWN	115	122	93	86	144	146	82	100	219	255	143	173	0	258	0	209
OMSNP0000880	chr1	15383265	C	T	ENSMODG00000010632	SCD	DOWN	110	150	124	127	143	178	121	144	254	327	189	263	2	349	0	277
OMSNP0000881	chr1	15383267	T	G	ENSMODG00000010632	SCD	DOWN	115	146	125	131	144	181	123	147	254	316	192	253	0	351	0	274
OMSNP0000882	chr1	15383363	A	C	ENSMODG00000010632	SCD	DOWN	99	106	84	67	108	138	85	93	254	309	170	178	0	266	1	205
OMSNP0000883	chr1	15383402	C	T	ENSMODG00000010632	SCD	DOWN	141	133	91	101	172	171	153	150	315	361	223	230	0	361	1	295
OMSNP0000884	chr1	15383535	T	C	ENSMODG00000010632	SCD	DOWN	131	123	124	83	186	164	155	133	360	400	241	238	0	388	1	283
OMSNP0000885	chr1	15383802	T	C	ENSMODG00000010632	SCD	DOWN	98	91	71	54	116	92	97	72	227	224	138	145	0	288	1	194
OMSNP0000886	chr1	15384037	C	T	ENSMODG00000010632	SCD	DOWN	232	0	170	0	295	0	91	105	192	317	190	196	261	0	230	0
OMSNP0000887	chr1	15384040	C	A	ENSMODG00000010632	SCD	DOWN	101	132	114	77	148	170	103	112	213	345	195	214	1	272	0	248
OMSNP0000888	chr1	15384055	C	T	ENSMODG00000010632	SCD	DOWN	89	120	99	68	154	141	214	0	544	0	400	0	2	229	0	229
OMSNP0000889	chr1	15384303	T	G	ENSMODG00000010632	SCD	DOWN	152	122	98	91	156	169	252	0	574	0	339	0	0	278	0	215
OMSNP0000893	chr1	15391528	A	G	ENSMODG00000010632	SCD	SYN	96	88	68	65	94	113	81	85	201	225	136	187	0	261	0	236
OMSNP0000894	chr1	15395790	T	G	ENSMODG00000010632	SCD	SYN	53	61	53	50	64	78	44	67	139	181	79	104	0	172	1	145
OMSNP0000895	chr1	15395923	G	A	ENSMODG00000010632	SCD	SYN	80	63	55	49	89	79	63	60	216	266	137	150	0	248	0	195
OMSNP0000897	chr1	15396984	G	C	ENSMODG00000010632	SCD	UP	46	30	32	25	41	32	82	0	207	0	118	0	1	68	1	48
OMSNP0000898	chr1	15397030	G	C	ENSMODG00000010632	SCD	UP	137	0	88	0	171	0	59	50	171	157	117	117	176	0	177	0
OMSNP0000899	chr1	15494494	A	G	ENSMODG00000010572	CWF19L1	SYN	26	30	31	24	36	42	34	29	42	47	62	56	0	51	0	90
OMSNP0000900	chr1	15494503	G	A	ENSMODG00000010572	CWF19L1	SYN	27	33	30	20	32	25	49	0	83	0	98	0	0	47	0	76
OMSNP0000905	chr1	15502364	G	A	ENSMODG00000026119	SNORA12	DOWN	5	0	20	0	22	0	7	14	5	7	2	0	20	0	7	0
OMSNP0000906	chr1	15503322	G	A	ENSMODG00000010572	CWF19L1	SYN	17	25	19	12	15	17	12	15	21	28	34	20	0	37	0	58
OMSNP0000908	chr1	15515520	G	A	ENSMODG00000010572	CWF19L1	SYN	14	21	15	25	14	23	20	21	39	39	40	35	0	37	0	67
OMSNP0000911	chr1	15528657	T	A	ENSMODG00000010548	BLOC1S2	DOWN	2	1	1	1	3	4	4	0	12	0	8	0	0	4	0	9
OMSNP0000912	chr1	15528669	C	T	ENSMODG00000010548	BLOC1S2	DOWN	0	1	0	0	2	2	4	0	8	4	6	6	0	3	0	8
OMSNP0000913	chr1	15528984	G	A	ENSMODG00000010572	CWF19L1	UP	3	4	4	0	2	3	4	5	7	7	10	11	0	11	0	15
OMSNP0000914	chr1	15529473	T	G	ENSMODG00000010548	BLOC1S2	DOWN	243	202	152	118	283	279	226	175	247	199	186	151	0	252	4	324
OMSNP0000915	chr1	15529659	T	G	ENSMODG00000010548	BLOC1S2	DOWN	661	424	539	318	921	661	672	392	616	366	456	299	0	479	3	618
OMSNP0000928	chr1	15533651	A	T	ENSMODG00000010548	BLOC1S2	UP	24	6	32	14	40	16	29	9	47	13	27	8	0	29	0	31
OMSNP0000931	chr1	15576087	T	C	ENSMODG00000010543	CHUK	SYN	33	0	49	0	59	0	16	22	37	45	40	46	63	0	71	0
OMSNP0000932	chr1	15576123	G	A	ENSMODG00000010543	CHUK	SYN	37	0	44	0	67	0	14	23	42	34	29	41	58	0	75	0
OMSNP0000934	chr1	15585240	G	C	ENSMODG00000010543	CHUK	NON_SYN	42	0	21	0	52	0	26	17	29	16	45	35	51	0	40	0
OMSNP0000935	chr1	15585943	C	T	ENSMODG00000010543	CHUK	DOWN	19	12	15	6	16	21	14	11	17	22	24	27	0	46	1	49
OMSNP0000936	chr1	15586050	A	T	ENSMODG00000010543	CHUK	DOWN	16	0	24	4	28	0	19	0	31	4	40	4	1	5	0	10
OMSNP0000937	chr1	15586186	T	A	ENSMODG00000010543	CHUK	DOWN	5	19	21	8	19	22	13	16	22	30	21	24	0	39	0	45
OMSNP0000938	chr1	15586406	G	A	ENSMODG00000010543	CHUK	DOWN	22	19	16	13	12	23	17	10	54	37	31	29	0	46	1	41
OMSNP0000939	chr1	15614410	C	A	ENSMODG00000010504	XM_001378091.1	DOWN	15	12	19	16	28	24	13	11	19	10	33	40	0	47	2	42
OMSNP0000940	chr1	15614503	T	C	ENSMODG00000010504	XM_001378091.1	DOWN	19	7	26	18	53	35	20	11	18	22	51	52	0	65	0	62
OMSNP0000941	chr1	16130613	A	G	ENSMODG00000010493	CALY	DOWN	1	0	0	0	0	0	0	0	0	0	1	0	0	0	0	0
OMSNP0000942	chr1	16131036	T	C	ENSMODG00000010493	CALY	DOWN	0	0	0	0	0	1	0	0	0	0	0	0	0	0	0	0
OMSNP0000943	chr1	16131093	T	C	ENSMODG00000010493	CALY	DOWN	0	0	1	1	0	0	0	0	0	0	2	0	0	0	0	0
OMSNP0000944	chr1	16131307	A	C	ENSMODG00000010493	CALY	DOWN	0	0	0	1	0	0	0	0	0	0	0	2	0	0	0	0
OMSNP0000945	chr1	16154307	C	T	ENSMODG00000010493	CALY	SYN	0	0	0	0	0	1	0	0	0	0	2	0	0	0	1	0
OMSNP0000946	chr1	16241319	A	G			INTER	16	0	28	6	25	3	17	5	18	0	7	2	0	3	0	1
OMSNP0000947	chr1	16241430	A	C			INTER	12	0	23	5	27	0	13	0	22	4	4	0	0	4	0	1
OMSNP0000948	chr1	16315129	T	C	ENSMODG00000010485	C10orf125	DOWN	21	0	19	0	34	0	12	22	6	14	9	10	6	0	1	1
OMSNP0000949	chr1	16315254	C	T	ENSMODG00000010485	C10orf125	DOWN	205	0	245	0	378	0	133	176	50	57	39	55	78	0	87	0
OMSNP0000958	chr1	16371996	A	C	ENSMODG00000010481	ECHS1	DOWN	2	6	6	7	6	10	14	0	3	0	7	0	0	0	0	11
OMSNP0000959	chr1	16372199	C	T	ENSMODG00000010481	ECHS1	DOWN	66	0	64	0	94	0	28	43	31	39	16	22	40	0	40	0
OMSNP0000960	chr1	16372282	T	A	ENSMODG00000010481	ECHS1	DOWN	33	0	31	0	49	0	23	35	23	37	25	16	36	0	38	0
OMSNP0000964	chr1	16374556	A	G	ENSMODG00000010481	ECHS1	NON_SYN	97	0	103	0	162	0	57	69	47	42	36	50	53	0	58	0
OMSNP0000975	chr1	16382967	C	A	ENSMODG00000010481	ECHS1	SYN	56	43	43	49	59	52	90	0	65	0	45	0	0	46	0	59
OMSNP0000976	chr1	16409315	C	T	ENSMODG00000010464	PAOX	SYN	9	19	12	19	11	24	20	0	39	0	31	0	0	20	0	14
OMSNP0000977	chr1	16409441	A	G	ENSMODG00000010464	PAOX	DOWN	0	14	10	8	5	8	4	17	13	19	7	11	0	17	0	19
OMSNP0000978	chr1	16419211	A	G	ENSMODG00000010450	XM_001378220.1	SYN	49	27	26	35	36	39	47	23	36	45	32	29	0	49	0	73
OMSNP0000979	chr1	16430915	G	A	ENSMODG00000010450	XM_001378220.1	INTRON	6	6	3	10	1	10	10	0	11	0	10	0	0	8	0	9
OMSNP0000980	chr1	16430987	T	C	ENSMODG00000010450	XM_001378220.1	INTRON	4	9	7	8	4	7	7	4	4	5	0	7	0	6	0	10
OMSNP0000981	chr1	16433451	A	G	ENSMODG00000010450	XM_001378220.1	NON_SYN	29	6	38	0	34	7	30	22	28	27	21	15	0	8	0	8
OMSNP0000983	chr1	16439424	C	T	ENSMODG00000010450	XM_001378220.1	DOWN	32	22	28	21	48	30	63	0	37	0	45	0	0	21	1	27
OMSNP0000984	chr1	16439928	C	T	ENSMODG00000010450	XM_001378220.1	DOWN	20	12	14	19	23	18	23	12	53	21	38	16	0	59	0	58
OMSNP0000985	chr1	16442151	T	C	ENSMODG00000025306	A2BDG4_MONDO	DOWN	2	4	3	3	1	5	0	3	1	2	2	1	0	4	0	2
OMSNP0000986	chr1	16442185	T	A	ENSMODG00000025306	A2BDG4_MONDO	DOWN	3	0	9	0	6	0	4	4	1	1	1	0	2	0	2	0
OMSNP0000988	chr1	17392291	A	G	ENSMODG00000010000	RASSF4	DOWN	1	2	1	3	5	0	1	1	5	6	3	3	0	4	0	8
OMSNP0000989	chr1	17392416	C	T	ENSMODG00000010000	RASSF4	DOWN	2	0	0	3	5	2	3	0	0	3	5	7	0	9	0	9
OMSNP0000990	chr1	17392443	A	G	ENSMODG00000010000	RASSF4	DOWN	4	4	3	2	5	3	2	2	2	6	4	7	0	1	0	2
OMSNP0000991	chr1	17392784	A	G	ENSMODG00000010000	RASSF4	DOWN	1	4	0	0	3	0	4	2	4	6	5	2	0	15	0	9
OMSNP0000992	chr1	17436774	C	T			INTER	5	0	2	0	2	0	0	0	5	6	1	7	7	0	6	0
OMSNP0001000	chr1	18268247	T	C	ENSMODG00000009971	CXCL12	INTRON	2	0	0	2	4	0	0	0	2	0	26	10	0	5	1	30
OMSNP0001002	chr1	18268812	A	G	ENSMODG00000009971	CXCL12	INTRON	5	0	2	3	3	2	0	4	2	0	27	13	0	15	0	27
OMSNP0001003	chr1	18269036	A	G	ENSMODG00000009971	CXCL12	INTRON	1	1	2	1	5	0	5	0	1	0	39	0	0	12	0	36
OMSNP0001004	chr1	18269091	C	T	ENSMODG00000009971	CXCL12	INTRON	2	1	1	0	3	3	5	0	1	0	53	0	0	14	0	41
OMSNP0001005	chr1	18269253	C	T	ENSMODG00000009971	CXCL12	INTRON	1	0	1	0	4	0	8	0	8	0	64	0	0	17	0	49
OMSNP0001006	chr1	18269410	A	T	ENSMODG00000009971	CXCL12	INTRON	3	0	0	0	4	0	1	1	0	0	15	15	0	3	0	25
OMSNP0001007	chr1	18269450	C	A	ENSMODG00000009971	CXCL12	INTRON	1	0	0	0	3	0	2	1	3	0	18	18	0	9	0	37
OMSNP0001008	chr1	18269480	C	T	ENSMODG00000009971	CXCL12	INTRON	0	0	2	0	4	0	6	0	3	0	41	0	0	6	0	26
OMSNP0001009	chr1	18275074	G	A	ENSMODG00000009971	CXCL12	INTRON	0	0	0	0	0	0	0	0	0	0	2	0	0	0	1	0
OMSNP0001010	chr1	18275171	A	G	ENSMODG00000009971	CXCL12	INTRON	0	0	0	0	0	0	0	0	0	1	5	0	0	3	0	1
OMSNP0001011	chr1	18275766	A	G	ENSMODG00000009971	CXCL12	INTRON	0	0	0	0	0	0	0	0	0	0	6	4	0	3	0	15
OMSNP0001012	chr1	18275924	A	G	ENSMODG00000009971	CXCL12	INTRON	0	1	0	0	0	0	0	0	0	0	8	0	0	0	0	1
OMSNP0001013	chr1	18276256	T	C	ENSMODG00000009971	CXCL12	INTRON	0	0	0	0	0	1	0	0	0	0	3	4	0	1	0	3
OMSNP0001014	chr1	18278247	C	T	ENSMODG00000009971	CXCL12	INTRON	0	0	0	0	0	0	0	0	1	1	12	2	0	1	0	4
OMSNP0001015	chr1	18278248	C	T	ENSMODG00000009971	CXCL12	INTRON	0	0	0	0	0	0	0	0	1	1	11	2	0	1	0	4
OMSNP0001016	chr1	18278301	A	G	ENSMODG00000009971	CXCL12	INTRON	0	0	0	0	0	0	0	0	1	0	4	4	0	2	0	5
OMSNP0001032	chr1	19475965	G	A	ENSMODG00000009951	BBS4	SYN	15	12	10	14	16	25	28	0	21	18	18	17	0	20	0	29
OMSNP0001033	chr1	19476014	G	A	ENSMODG00000009951	BBS4	DOWN	15	21	16	16	16	18	25	0	44	0	27	0	0	13	0	27
OMSNP0001034	chr1	19479759	A	G	ENSMODG00000009941	ADPGK	DOWN	7	3	6	7	15	6	23	0	24	4	28	6	0	8	0	12
OMSNP0001035	chr1	19479908	C	T	ENSMODG00000009941	ADPGK	DOWN	15	7	10	13	18	12	25	0	44	0	49	0	0	23	0	28
OMSNP0001036	chr1	19479931	T	C	ENSMODG00000009941	ADPGK	DOWN	7	9	11	11	16	10	18	0	19	20	23	17	0	20	0	33
OMSNP0001037	chr1	19480344	A	G	ENSMODG00000009941	ADPGK	DOWN	9	11	8	4	12	9	17	0	22	26	30	23	0	23	0	28
OMSNP0001038	chr1	19480775	T	C	ENSMODG00000009941	ADPGK	DOWN	18	21	8	18	21	21	25	0	51	0	49	0	0	41	0	43
OMSNP0001039	chr1	19480877	T	G	ENSMODG00000009941	ADPGK	DOWN	18	20	7	15	15	18	26	0	41	16	31	33	0	42	0	65
OMSNP0001040	chr1	19480913	C	T	ENSMODG00000009941	ADPGK	DOWN	20	25	15	11	17	27	28	0	59	0	48	0	0	37	0	61
OMSNP0001041	chr1	19481088	T	A	ENSMODG00000009941	ADPGK	DOWN	14	14	17	6	22	12	21	0	72	0	71	0	9	22	21	46
OMSNP0001042	chr1	19481780	C	G	ENSMODG00000009941	ADPGK	NON_SYN	13	23	12	17	34	27	40	0	48	48	45	28	1	51	0	85
OMSNP0001043	chr1	19481781	T	C	ENSMODG00000009941	ADPGK	NON_SYN	13	24	12	17	37	29	42	0	49	48	44	27	2	53	0	85
OMSNP0001044	chr1	19510415	G	A	ENSMODG00000009941	ADPGK	SYN	29	26	13	11	46	30	48	0	70	0	59	0	0	49	0	63
OMSNP0001045	chr1	19528836	T	G	ENSMODG00000009941	ADPGK	NON_SYN	15	25	8	7	14	16	19	0	34	21	26	17	0	40	0	49
OMSNP0001048	chr1	20060728	C	T	ENSMODG00000009924	NEO1	NON_SYN	3	5	2	0	6	5	11	0	9	15	13	10	0	19	0	21
OMSNP0001049	chr1	20132516	T	C	ENSMODG00000009924	NEO1	SYN	5	3	7	3	6	4	12	0	21	24	20	14	0	21	0	46
OMSNP0001052	chr1	20141817	G	A	ENSMODG00000009924	NEO1	SYN	5	6	5	12	11	8	15	0	25	29	17	12	0	30	1	42
OMSNP0001053	chr1	20165606	C	T	ENSMODG00000009924	NEO1	SYN	7	5	6	6	6	11	20	0	19	18	10	16	0	18	0	32
OMSNP0001054	chr1	20180160	C	A	ENSMODG00000009924	NEO1	SYN	17	12	7	5	12	12	11	13	28	21	23	16	22	0	41	0
OMSNP0001055	chr1	20180172	T	C	ENSMODG00000009924	NEO1	SYN	15	19	4	8	15	12	17	13	32	31	13	29	0	27	0	43
OMSNP0001056	chr1	20180217	T	C	ENSMODG00000009924	NEO1	SYN	14	7	13	15	22	25	12	12	36	22	24	30	0	47	1	60
OMSNP0001057	chr1	20180223	A	G	ENSMODG00000009924	NEO1	SYN	14	7	15	13	21	23	13	13	38	28	30	27	1	48	1	63
OMSNP0001060	chr1	20182721	G	T	ENSMODG00000009924	NEO1	DOWN	0	1	2	0	1	1	0	2	4	0	6	0	4	0	3	0
OMSNP0001064	chr1	20182870	G	A	ENSMODG00000009924	NEO1	DOWN	0	2	0	1	3	2	2	3	0	2	1	3	1	0	7	0
OMSNP0001065	chr1	20182922	T	C	ENSMODG00000009924	NEO1	DOWN	1	0	1	0	3	0	2	1	4	2	5	2	0	6	0	2
OMSNP0001066	chr1	20182923	G	A	ENSMODG00000009924	NEO1	DOWN	1	0	1	0	3	0	2	1	4	2	5	3	0	6	0	2
OMSNP0001067	chr1	20182949	A	G	ENSMODG00000009924	NEO1	DOWN	0	0	0	0	3	0	3	0	5	0	8	2	0	5	0	6
OMSNP0001068	chr1	20183054	G	A	ENSMODG00000009924	NEO1	DOWN	1	0	1	0	2	4	1	0	5	0	1	2	0	9	0	7
OMSNP0001070	chr1	20183167	A	G	ENSMODG00000009924	NEO1	DOWN	1	0	1	2	2	4	6	0	8	4	1	2	0	2	0	10
OMSNP0001071	chr1	20183240	T	C	ENSMODG00000009924	NEO1	DOWN	1	1	3	0	7	0	1	2	3	4	4	2	0	4	0	15
OMSNP0001072	chr1	20183394	C	T	ENSMODG00000009924	NEO1	DOWN	1	1	0	2	1	1	2	0	5	0	2	2	0	0	0	1
OMSNP0001074	chr1	20183426	G	A	ENSMODG00000009924	NEO1	DOWN	4	0	0	2	3	3	1	0	2	3	4	0	0	0	0	4
OMSNP0001078	chr1	20211588	G	A	ENSMODG00000009883	HCN4	DOWN	0	0	0	1	0	0	0	0	0	0	0	0	0	0	0	0
OMSNP0001079	chr1	20596018	G	T	ENSMODG00000009865	NPTN	UTR_3	0	3	7	8	13	7	29	0	59	59	34	50	0	53	0	77
OMSNP0001096	chr1	20727377	A	G			INTER	61	50	37	38	69	68	41	45	50	36	48	30	64	0	99	0
OMSNP0001098	chr1	20751645	A	T			INTER	0	1	3	8	1	14	4	10	7	15	1	8	0	9	3	5
OMSNP0001099	chr1	20760426	T	C			INTER	0	184	0	118	0	280	89	116	0	219	0	180	1	119	0	136
OMSNP0001103	chr1	20768317	C	T			INTER	46	63	44	53	86	86	1	128	70	91	61	78	78	0	107	0
OMSNP0001104	chr1	20768526	C	T			INTER	65	58	39	36	89	66	133	0	66	44	47	46	0	52	0	73
OMSNP0001106	chr1	20768554	C	T			INTER	46	49	38	32	70	65	136	0	60	51	46	50	0	53	0	67
OMSNP0001107	chr1	20768562	T	C			INTER	47	38	47	32	72	55	125	0	53	42	49	41	0	37	0	54
OMSNP0001108	chr1	20768707	C	T			INTER	58	25	57	19	72	35	94	0	47	19	34	18	0	16	0	36
OMSNP0001109	chr1	20768775	T	C			INTER	59	19	49	30	107	43	133	0	61	36	51	28	1	32	0	50
OMSNP0001110	chr1	20768783	T	C			INTER	54	26	39	34	89	48	106	0	52	39	52	34	0	35	1	59
OMSNP0001111	chr1	20768831	G	A			INTER	0	82	0	64	1	135	49	50	0	69	0	68	0	32	0	30
OMSNP0001112	chr1	20768925	C	T			INTER	50	32	48	39	75	55	85	0	62	55	30	53	0	43	0	93
OMSNP0001113	chr1	20769042	C	T			INTER	46	59	61	36	83	79	105	0	73	58	44	47	0	68	0	89
OMSNP0001114	chr1	20769069	A	G			INTER	50	56	59	39	104	73	105	0	63	64	58	49	0	68	0	100
OMSNP0001115	chr1	20769115	A	G			INTER	66	40	38	39	85	57	112	0	58	62	29	40	0	45	0	68
OMSNP0001116	chr1	20769151	A	C			INTER	88	48	50	46	110	90	128	0	69	79	67	60	1	64	1	104
OMSNP0001117	chr1	20769243	A	G			INTER	53	25	41	24	77	36	92	0	62	29	40	32	0	27	0	45
OMSNP0001118	chr1	20769279	G	A			INTER	53	35	43	27	63	35	63	0	58	31	47	29	0	31	0	49
OMSNP0001119	chr1	20769304	T	C			INTER	76	59	59	28	92	55	102	0	58	48	71	34	0	58	0	87
OMSNP0001120	chr1	20769398	A	C			INTER	88	72	75	58	117	91	144	0	97	82	70	69	0	66	1	116
OMSNP0001121	chr1	20769515	A	G			INTER	0	161	0	130	0	250	77	80	0	97	0	100	0	71	0	102
OMSNP0001122	chr1	20769528	A	G			INTER	73	93	56	77	130	151	79	84	76	58	45	69	83	0	112	0
OMSNP0001123	chr1	20769962	C	T			INTER	84	56	76	77	115	110	170	0	76	66	57	66	0	71	1	90
OMSNP0001124	chr1	20770062	G	A			INTER	68	62	40	54	62	77	93	0	61	61	44	54	0	49	0	87
OMSNP0001125	chr1	20770200	C	T			INTER	11	7	12	7	25	14	19	0	7	6	15	9	0	9	0	18
OMSNP0001126	chr1	21565823	A	T	ENSMODG00000009822	LOXL1	UP	9	9	5	3	7	8	4	0	30	17	7	9	0	18	0	24
OMSNP0001127	chr1	21566138	C	T	ENSMODG00000009822	LOXL1	UP	18	33	13	22	40	42	29	23	74	86	27	33	50	0	88	0
OMSNP0001128	chr1	21566277	G	A	ENSMODG00000009822	LOXL1	UP	21	32	21	32	41	65	31	28	56	98	22	44	52	0	63	0
OMSNP0001129	chr1	21566340	C	A	ENSMODG00000009822	LOXL1	SYN	21	30	16	25	47	58	33	26	110	93	40	41	70	0	94	0
OMSNP0001130	chr1	21566520	A	C	ENSMODG00000009822	LOXL1	SYN	31	36	18	31	63	60	38	26	113	125	37	46	67	0	115	0
OMSNP0001131	chr1	21566724	T	C	ENSMODG00000009822	LOXL1	SYN	30	20	17	24	43	52	34	24	88	120	26	38	75	0	120	0
OMSNP0001132	chr1	21566757	C	T	ENSMODG00000009822	LOXL1	SYN	35	24	20	25	54	66	33	34	118	167	37	62	90	0	132	0
OMSNP0001133	chr1	21566814	T	A	ENSMODG00000009822	LOXL1	SYN	41	16	24	7	94	21	64	16	175	50	64	17	114	0	131	0
OMSNP0001134	chr1	21567057	A	G	ENSMODG00000009822	LOXL1	SYN	14	16	10	11	38	28	26	17	78	77	41	25	55	0	97	0
OMSNP0001136	chr1	21567174	T	C	ENSMODG00000009822	LOXL1	SYN	20	17	19	13	42	41	42	0	111	91	49	37	0	49	1	109
OMSNP0001137	chr1	21567222	G	A	ENSMODG00000009822	LOXL1	SYN	38	16	19	18	60	35	76	0	130	101	39	42	0	63	0	93
OMSNP0001138	chr1	21567384	C	G	ENSMODG00000009822	LOXL1	SYN	15	34	18	29	38	44	35	31	107	113	34	40	65	0	92	0
OMSNP0001139	chr1	21567510	T	C	ENSMODG00000009822	LOXL1	SYN	18	33	16	38	47	86	38	46	99	149	28	81	63	0	124	0
OMSNP0001140	chr1	21567544	A	G	ENSMODG00000009822	LOXL1	NON_SYN	0	57	0	45	0	135	43	46	1	230	0	123	0	90	0	137
OMSNP0001144	chr1	21612455	G	A	ENSMODG00000009822	LOXL1	SYN	13	1	13	2	19	3	14	0	37	1	17	2	23	0	13	3
OMSNP0001147	chr1	21635858	G	A	ENSMODG00000009814	STOML1	DOWN	29	49	28	48	50	55	67	0	29	18	18	26	0	31	0	38
OMSNP0001150	chr1	21636263	G	A	ENSMODG00000009814	STOML1	SYN	18	27	18	13	32	39	45	0	20	30	17	28	0	23	0	23
OMSNP0001151	chr1	21639374	C	T	ENSMODG00000009814	STOML1	NON_SYN	22	30	15	25	43	58	72	0	23	22	21	8	0	26	1	36
OMSNP0001153	chr1	21645293	C	T	ENSMODG00000009814	STOML1	SYN	27	23	44	13	36	41	0	56	12	17	10	9	32	0	30	0
OMSNP0001155	chr1	21660021	G	A	ENSMODG00000009814	STOML1	UP	16	17	13	27	26	26	30	0	15	15	11	10	1	18	0	29
OMSNP0001156	chr1	21671000	C	T	ENSMODG00000009808	PML	SYN	2	3	1	0	6	0	3	0	0	4	0	2	0	1	0	9
OMSNP0001157	chr1	21685192	T	C	ENSMODG00000009808	PML	SYN	2	2	0	1	5	2	1	0	6	0	1	2	2	0	1	0
OMSNP0001158	chr1	21685339	G	A	ENSMODG00000009808	PML	SYN	1	0	1	0	2	1	1	3	3	2	3	1	2	0	3	0
OMSNP0001159	chr1	21689539	G	A	ENSMODG00000009808	PML	SYN	0	0	0	2	1	1	2	3	3	0	2	3	1	0	2	0
OMSNP0001160	chr1	21689617	A	G	ENSMODG00000009808	PML	SYN	2	0	0	0	1	0	2	0	5	4	2	2	2	0	1	0
OMSNP0001161	chr1	21689662	T	C	ENSMODG00000009808	PML	SYN	3	0	1	1	1	2	0	1	2	6	2	1	3	0	5	0
OMSNP0001162	chr1	21689663	G	A	ENSMODG00000009808	PML	NON_SYN	3	0	1	1	1	2	0	1	2	4	1	1	4	0	5	0
OMSNP0001164	chr1	21704635	T	C	ENSMODG00000009808	PML	SYN	1	1	0	1	0	0	0	0	0	0	1	0	0	0	0	1
OMSNP0001165	chr1	21704924	T	C	ENSMODG00000009808	PML	DOWN	0	2	0	0	4	0	5	0	0	2	1	2	0	0	0	2
OMSNP0001166	chr1	21704925	G	A	ENSMODG00000009808	PML	DOWN	0	2	0	0	4	0	5	0	0	2	1	2	0	0	0	2
OMSNP0001167	chr1	21705386	C	T	ENSMODG00000009808	PML	DOWN	1	0	2	0	0	0	0	0	0	0	2	0	1	0	3	0
OMSNP0001168	chr1	21705432	C	T	ENSMODG00000009808	PML	DOWN	1	1	0	0	0	2	0	0	1	4	2	0	2	0	3	0
OMSNP0001169	chr1	21705459	G	C	ENSMODG00000009808	PML	DOWN	0	1	2	0	1	0	1	0	2	1	1	1	0	5	0	1
OMSNP0001171	chr1	21705545	A	T	ENSMODG00000009808	PML	DOWN	0	0	0	0	2	3	1	0	0	1	0	1	1	0	1	0
OMSNP0001172	chr1	21705559	T	C	ENSMODG00000009808	PML	DOWN	0	0	0	0	3	3	1	0	0	3	0	1	4	0	4	0
OMSNP0001174	chr1	21707719	C	A	ENSMODG00000009808	PML	DOWN	0	0	1	3	2	0	3	0	1	1	2	1	0	1	0	3
OMSNP0001175	chr1	21707774	C	G	ENSMODG00000009808	PML	DOWN	3	0	1	1	2	3	1	3	3	0	5	0	0	1	0	0
OMSNP0001176	chr1	21707775	G	A	ENSMODG00000009808	PML	DOWN	0	3	1	1	2	2	3	2	1	3	0	4	1	0	0	0
OMSNP0001177	chr1	21763036	G	A	ENSMODG00000009748	ENSMODG00000009748	UP	0	0	0	0	0	0	2	0	0	0	0	0	0	0	0	0
OMSNP0001179	chr1	21765394	C	A	ENSMODG00000009748	ENSMODG00000009748	SYN	0	0	0	0	0	0	0	0	0	0	0	0	0	0	0	0
OMSNP0001180	chr1	21765418	G	A	ENSMODG00000009748	ENSMODG00000009748	SYN	0	0	0	0	1	0	0	0	0	0	0	0	0	0	0	0
OMSNP0001181	chr1	21765859	G	A	ENSMODG00000009748	ENSMODG00000009748	INTRON	0	0	0	0	1	1	1	2	0	0	0	0	0	0	1	0
OMSNP0001182	chr1	21765895	T	C	ENSMODG00000009748	ENSMODG00000009748	INTRON	0	0	0	0	0	0	1	2	0	0	0	0	0	0	0	0
OMSNP0001183	chr1	21765932	C	T	ENSMODG00000009748	ENSMODG00000009748	INTRON	0	0	0	0	0	0	0	0	0	0	0	0	0	0	0	0
OMSNP0001184	chr1	21766108	A	G	ENSMODG00000009748	ENSMODG00000009748	INTRON	0	0	1	0	2	0	0	0	1	0	0	0	0	0	0	0
OMSNP0001185	chr1	21766540	T	C	ENSMODG00000009748	ENSMODG00000009748	INTRON	0	0	0	0	0	0	0	0	0	0	1	0	0	0	0	0
OMSNP0001186	chr1	21767428	G	A	ENSMODG00000009748	ENSMODG00000009748	DOWN	0	0	0	0	2	0	1	0	0	0	0	0	0	1	0	0
OMSNP0001187	chr1	21767545	T	G	ENSMODG00000009748	ENSMODG00000009748	DOWN	0	1	0	1	1	0	0	0	0	0	0	0	0	0	0	0
OMSNP0001188	chr1	21767717	G	C	ENSMODG00000009748	ENSMODG00000009748	DOWN	0	0	0	0	1	0	0	0	0	0	0	0	0	0	0	0
OMSNP0001189	chr1	21767984	C	T	ENSMODG00000009748	ENSMODG00000009748	DOWN	1	0	0	0	0	1	0	0	0	0	0	0	0	0	0	0
OMSNP0001190	chr1	21768045	C	T	ENSMODG00000009748	ENSMODG00000009748	DOWN	0	0	0	1	2	0	1	0	0	0	0	0	0	0	1	0
OMSNP0001191	chr1	21768624	A	G	ENSMODG00000009748	ENSMODG00000009748	DOWN	1	0	0	0	0	0	1	0	0	0	0	0	0	0	1	0
OMSNP0001212	chr1	21834693	T	G	ENSMODG00000009743	STRA6	DOWN	5	14	20	28	21	37	0	44	28	5	28	16	18	0	36	0
OMSNP0001214	chr1	21834982	G	A	ENSMODG00000009743	STRA6	DOWN	25	17	11	25	38	45	15	30	27	6	23	18	21	0	36	0
OMSNP0001216	chr1	21835057	A	G	ENSMODG00000009743	STRA6	DOWN	20	25	13	25	29	49	19	36	20	10	42	7	38	0	23	0
OMSNP0001217	chr1	21835111	T	C	ENSMODG00000009743	STRA6	DOWN	14	21	22	35	32	35	19	42	28	13	29	11	19	0	46	0
OMSNP0001218	chr1	21835134	A	G	ENSMODG00000009743	STRA6	DOWN	15	26	11	19	18	33	17	28	18	7	12	13	15	0	36	0
OMSNP0001219	chr1	21835643	T	C	ENSMODG00000009743	STRA6	DOWN	29	45	16	49	54	112	0	87	35	19	39	12	44	0	39	0
OMSNP0001220	chr1	21835680	C	A	ENSMODG00000009743	STRA6	DOWN	27	26	22	42	55	100	0	71	37	18	30	12	38	0	50	0
OMSNP0001222	chr1	21835885	A	G	ENSMODG00000009743	STRA6	DOWN	30	32	36	23	80	45	72	0	12	37	17	48	0	33	0	58
OMSNP0001223	chr1	21836121	G	A	ENSMODG00000009743	STRA6	DOWN	39	63	27	48	58	87	25	84	35	30	44	14	28	0	66	0
OMSNP0001224	chr1	21836237	C	T	ENSMODG00000009743	STRA6	DOWN	27	21	22	15	45	25	59	0	12	31	8	34	0	18	0	31
OMSNP0001225	chr1	21836883	C	T	ENSMODG00000009743	STRA6	DOWN	34	53	25	42	69	90	47	105	29	14	50	23	36	0	68	0
OMSNP0001227	chr1	21838607	G	A	ENSMODG00000009743	STRA6	SYN	0	83	2	85	2	172	61	106	0	81	0	68	0	45	0	115
OMSNP0001231	chr1	21865235	C	T	ENSMODG00000009743	STRA6	SYN	49	0	46	0	105	0	70	44	37	0	43	0	23	0	42	0
OMSNP0001234	chr1	21886420	A	G	ENSMODG00000009743	STRA6	SYN	37	28	49	18	81	49	127	0	27	43	15	39	0	37	0	46
OMSNP0001235	chr1	22740885	G	A	ENSMODG00000025247	SEMA7A	DOWN	8	3	9	2	19	5	22	7	6	3	8	2	0	8	0	2
OMSNP0001236	chr1	22742761	A	G	ENSMODG00000025247	SEMA7A	SYN	0	5	0	4	0	20	6	8	0	13	0	3	0	1	0	4
OMSNP0001237	chr1	22754251	C	T	ENSMODG00000025247	SEMA7A	NON_SYN	1	0	5	0	16	0	5	2	9	0	3	0	1	0	2	0
OMSNP0001238	chr1	22754319	C	T	ENSMODG00000025247	SEMA7A	SYN	6	0	4	0	19	0	13	5	11	0	0	0	3	0	1	0
OMSNP0001240	chr1	22759783	A	G	ENSMODG00000025247	SEMA7A	SYN	0	5	0	13	0	19	6	7	0	14	0	4	0	0	0	0
OMSNP0001241	chr1	22759801	G	A	ENSMODG00000025247	SEMA7A	SYN	0	9	1	11	0	13	6	4	0	10	0	4	0	0	0	0
OMSNP0001242	chr1	22759846	C	A	ENSMODG00000025247	SEMA7A	NON_SYN	0	1	0	6	0	20	9	9	0	4	0	2	0	0	0	2
OMSNP0001244	chr1	22848752	G	A	ENSMODG00000009484	UBL7	SYN	93	95	100	107	134	169	190	0	92	113	82	82	0	116	0	199
OMSNP0001264	chr1	22921023	A	C	ENSMODG00000025240	XM_001379399.1	SYN	203	0	150	0	160	0	94	75	207	0	201	0	126	0	191	0
OMSNP0001265	chr1	22921251	T	C	ENSMODG00000025240	XM_001379399.1	SYN	106	0	132	0	137	0	68	45	167	0	161	0	130	0	157	0
OMSNP0001269	chr1	22922478	G	A	ENSMODG00000025240	XM_001379399.1	UP	6	13	7	9	9	6	18	0	7	16	11	7	0	5	1	17
OMSNP0001278	chr1	22979467	A	G	ENSMODG00000009472	ARID3B	SYN	5	2	6	2	3	2	3	5	8	4	12	2	4	0	8	3
OMSNP0001283	chr1	22981233	A	G	ENSMODG00000009472	ARID3B	DOWN	45	0	55	0	100	0	39	24	115	0	83	0	53	0	54	0
OMSNP0001285	chr1	22981904	C	T	ENSMODG00000009472	ARID3B	DOWN	0	82	0	87	0	125	39	50	1	177	0	108	0	69	0	89
OMSNP0001286	chr1	22982313	G	C	ENSMODG00000009472	ARID3B	DOWN	67	0	47	0	99	0	40	29	148	0	90	0	58	0	82	0
OMSNP0001294	chr1	23059685	A	G	ENSMODG00000009463	CLK3	DOWN	13	10	7	5	13	4	8	0	13	17	14	8	1	11	0	27
OMSNP0001296	chr1	23059976	A	G	ENSMODG00000009463	CLK3	DOWN	13	24	12	4	16	19	13	0	23	23	23	19	0	20	0	41
OMSNP0001298	chr1	23060784	G	T	ENSMODG00000009442	EDC3	DOWN	20	12	8	10	16	14	14	12	14	24	13	15	24	0	30	0
OMSNP0001299	chr1	23061286	G	A	ENSMODG00000009442	EDC3	DOWN	14	6	12	6	20	11	18	0	21	15	12	12	0	16	0	26
OMSNP0001300	chr1	23061614	A	G	ENSMODG00000009442	EDC3	DOWN	27	15	15	6	18	16	11	9	24	17	26	13	0	20	0	24
OMSNP0001301	chr1	23061631	C	T	ENSMODG00000009442	EDC3	DOWN	17	8	14	6	16	15	20	0	18	15	22	15	0	17	0	26
OMSNP0001302	chr1	23064999	A	G	ENSMODG00000009442	EDC3	SYN	20	12	11	7	15	7	21	0	20	23	20	18	0	27	1	29
OMSNP0001303	chr1	23236272	G	A			INTER	4	0	4	2	1	4	4	2	1	2	0	2	4	0	5	0
OMSNP0001304	chr1	23236282	T	C			INTER	0	4	2	4	2	1	2	6	1	2	1	0	0	3	0	4
OMSNP0001306	chr1	23246432	C	A			INTER	6	0	5	0	5	0	2	5	4	0	10	0	3	0	1	0
OMSNP0001314	chr1	23261615	C	T	ENSMODG00000009310	CSK	SYN	50	0	46	0	98	0	41	43	197	0	112	0	116	0	95	0
OMSNP0001316	chr1	23262420	G	C	ENSMODG00000009310	CSK	SYN	33	19	16	12	64	56	35	27	114	114	45	87	97	0	131	0
OMSNP0001319	chr1	23266030	C	T	ENSMODG00000009310	CSK	SYN	51	0	25	0	55	0	38	36	133	0	108	0	77	0	92	0
OMSNP0001321	chr1	23266326	C	T	ENSMODG00000009310	CSK	SYN	24	30	16	25	41	31	39	25	83	82	58	60	80	0	127	0
OMSNP0001332	chr1	23267773	C	T	ENSMODG00000009310	CSK	DOWN	10	13	16	7	15	25	0	26	27	43	31	29	38	0	37	0
OMSNP0001333	chr1	23267926	T	C	ENSMODG00000009310	CSK	DOWN	6	8	8	9	16	19	13	18	44	52	52	47	0	57	0	64
OMSNP0001336	chr1	23268230	A	G	ENSMODG00000009310	CSK	DOWN	21	15	7	8	15	18	24	11	65	56	50	44	45	0	87	0
OMSNP0001337	chr1	23338060	C	T	ENSMODG00000009282	ULK3	DOWN	0	0	0	0	0	0	0	0	0	0	0	0	0	0	0	0
OMSNP0001339	chr1	23339072	T	C	ENSMODG00000009282	ULK3	DOWN	0	0	0	0	1	0	0	0	0	0	0	0	0	0	0	0
OMSNP0001340	chr1	23339348	A	T	ENSMODG00000009282	ULK3	DOWN	0	0	0	1	0	0	0	0	0	0	0	0	0	0	0	0
OMSNP0001341	chr1	23339355	G	A	ENSMODG00000009282	ULK3	DOWN	0	0	1	0	0	0	0	0	0	0	0	0	0	0	0	0
OMSNP0001342	chr1	23339500	A	G	ENSMODG00000009282	ULK3	DOWN	0	0	0	0	0	0	0	0	0	0	0	0	0	0	0	0
OMSNP0001343	chr1	23339501	A	C	ENSMODG00000009282	ULK3	DOWN	0	0	0	0	0	0	0	0	0	0	0	0	0	0	0	0
OMSNP0001344	chr1	23339522	C	T	ENSMODG00000009282	ULK3	DOWN	0	0	0	0	0	0	0	0	0	0	0	0	0	0	0	0
OMSNP0001347	chr1	23339901	C	A	ENSMODG00000009282	ULK3	DOWN	1	0	0	0	0	0	0	0	0	0	0	0	0	0	0	0
OMSNP0001348	chr1	23340141	G	C	ENSMODG00000009282	ULK3	DOWN	0	0	0	0	0	0	0	0	0	0	0	0	0	0	0	0
OMSNP0001350	chr1	23341123	G	T	ENSMODG00000009282	ULK3	DOWN	6	13	11	8	9	25	11	10	19	27	9	22	0	25	0	40
OMSNP0001353	chr1	23341584	C	T	ENSMODG00000009282	ULK3	DOWN	8	7	6	8	9	16	19	0	22	17	15	23	0	11	0	26
OMSNP0001354	chr1	23341698	G	C	ENSMODG00000009282	ULK3	DOWN	11	11	9	4	16	14	0	13	0	46	0	37	22	0	32	0
OMSNP0001355	chr1	23341699	T	C	ENSMODG00000009282	ULK3	DOWN	9	11	9	4	15	15	0	13	0	46	0	37	21	0	32	0
OMSNP0001356	chr1	23342138	G	C	ENSMODG00000009282	ULK3	SYN	12	15	8	9	15	16	6	7	1	35	0	40	28	0	27	0
OMSNP0001358	chr1	23342548	A	G	ENSMODG00000009282	ULK3	SYN	13	9	5	8	29	28	0	32	16	19	17	24	27	0	38	0
OMSNP0001361	chr1	23342830	G	A	ENSMODG00000009282	ULK3	SYN	8	9	5	8	16	20	23	0	31	0	34	0	0	22	0	32
OMSNP0001362	chr1	23346198	T	C	ENSMODG00000009282	ULK3	SYN	10	3	11	8	17	17	0	30	0	57	0	29	26	0	22	0
OMSNP0001366	chr1	23351837	C	T	ENSMODG00000009273	SCAMP2	DOWN	110	112	70	79	146	157	187	0	190	0	138	0	0	111	1	144
OMSNP0001369	chr1	23352128	G	A	ENSMODG00000009273	SCAMP2	DOWN	135	139	79	93	239	210	253	0	251	0	199	0	0	139	0	209
OMSNP0001371	chr1	23352683	G	A	ENSMODG00000009273	SCAMP2	SYN	105	95	61	65	132	116	210	0	175	0	118	0	0	90	1	118
OMSNP0001372	chr1	23352685	G	A	ENSMODG00000009273	SCAMP2	NON_SYN	107	94	59	64	133	116	98	114	86	95	68	59	0	97	1	121
OMSNP0001386	chr1	23392221	T	C	ENSMODG00000009245	MPI	SYN	46	38	32	43	53	79	105	0	51	0	72	0	0	32	0	57
OMSNP0001388	chr1	23393248	A	G	ENSMODG00000009245	MPI	DOWN	0	135	0	94	1	176	86	65	34	28	55	21	0	57	0	80
OMSNP0001389	chr1	23393271	C	T	ENSMODG00000009245	MPI	DOWN	111	0	71	0	182	0	54	77	54	0	74	0	40	0	57	0
OMSNP0001391	chr1	23394833	C	T	ENSMODG00000009245	MPI	DOWN	27	22	23	28	32	45	42	39	51	37	32	43	0	59	0	51
OMSNP0001394	chr1	23395755	C	T	ENSMODG00000009224	C15orf17	DOWN	0	33	0	45	0	75	36	28	21	34	41	30	0	39	0	46
OMSNP0001395	chr1	23395892	C	T	ENSMODG00000009224	C15orf17	DOWN	55	0	40	0	83	0	23	37	22	29	23	26	33	0	51	0
OMSNP0001397	chr1	23397569	G	A	ENSMODG00000009224	C15orf17	SYN	0	33	0	51	0	105	24	32	0	63	1	63	0	57	0	65
OMSNP0001399	chr1	23417138	T	C	ENSMODG00000009190	COX5A	DOWN	89	95	77	93	89	120	118	142	122	175	115	167	177	0	197	0
OMSNP0001403	chr1	23420534	G	A	ENSMODG00000009190	COX5A	SYN	1	690	2	526	3	831	363	324	396	340	401	420	2	493	2	681
OMSNP0001411	chr1	23578964	A	G	ENSMODG00000009176	SCAMP5	SYN	1	1	1	3	6	8	0	12	0	7	1	11	6	0	16	0
OMSNP0001413	chr1	23587202	G	T	ENSMODG00000009176	SCAMP5	SYN	2	4	5	4	13	5	8	5	0	15	0	32	11	0	20	0
OMSNP0001414	chr1	23588103	C	T	ENSMODG00000009176	SCAMP5	SYN	13	0	4	0	19	0	9	8	10	0	11	0	7	0	10	0
OMSNP0001415	chr1	23588375	A	G	ENSMODG00000009176	SCAMP5	DOWN	10	0	5	0	8	0	6	0	8	0	6	0	7	0	12	0
OMSNP0001416	chr1	23588484	G	A	ENSMODG00000009176	SCAMP5	DOWN	1	6	6	0	3	12	9	0	5	0	19	0	0	6	0	7
OMSNP0001417	chr1	23588731	A	G	ENSMODG00000009176	SCAMP5	DOWN	1	8	8	5	9	6	23	0	17	0	18	0	0	14	0	14
OMSNP0001418	chr1	23588956	G	A	ENSMODG00000009176	SCAMP5	DOWN	3	0	3	0	11	0	8	2	11	0	10	0	5	0	11	0
OMSNP0001419	chr1	23589252	C	T	ENSMODG00000009176	SCAMP5	DOWN	4	7	3	7	14	13	11	9	0	22	0	15	15	0	21	0
OMSNP0001421	chr1	23590279	C	T	ENSMODG00000009176	SCAMP5	DOWN	2	4	5	3	13	6	14	0	15	0	25	0	0	13	0	7
OMSNP0001424	chr1	23590477	C	T	ENSMODG00000009176	SCAMP5	DOWN	1	0	1	0	5	0	0	0	2	0	0	1	3	2	2	0
OMSNP0001425	chr1	23590524	T	C	ENSMODG00000009176	SCAMP5	DOWN	2	0	3	0	10	0	0	3	0	2	0	0	30	0	10	0
OMSNP0001426	chr1	23590541	C	A	ENSMODG00000009176	SCAMP5	DOWN	2	2	5	0	11	2	0	0	0	2	0	0	20	0	11	0
OMSNP0001427	chr1	23590542	A	C	ENSMODG00000009176	SCAMP5	DOWN	2	2	5	0	11	2	0	0	0	2	0	0	19	0	11	0
OMSNP0001428	chr1	23590846	G	A	ENSMODG00000009176	SCAMP5	DOWN	8	7	5	2	18	15	0	11	0	8	0	8	7	0	13	0
OMSNP0001429	chr1	23591051	C	T	ENSMODG00000009176	SCAMP5	DOWN	5	5	6	6	5	7	0	18	0	17	0	18	7	0	15	0
OMSNP0001430	chr1	23591209	A	T	ENSMODG00000009176	SCAMP5	DOWN	3	0	5	6	11	12	0	20	0	15	0	14	12	0	15	0
OMSNP0001431	chr1	23591274	C	G	ENSMODG00000009176	SCAMP5	DOWN	2	4	1	0	9	14	17	0	11	0	9	0	0	5	0	14
OMSNP0001432	chr1	23591460	C	T	ENSMODG00000009176	SCAMP5	DOWN	5	7	4	4	18	8	0	22	0	13	0	15	20	0	9	0
OMSNP0001435	chr1	23592228	G	A	ENSMODG00000009176	SCAMP5	DOWN	21	0	19	0	38	0	10	19	14	9	18	8	10	0	14	0
OMSNP0001443	chr1	24127251	G	A	ENSMODG00000009156	C15orf39	SYN	7	9	4	8	2	3	2	1	12	12	9	6	12	0	17	0
OMSNP0001444	chr1	24128229	T	C	ENSMODG00000009156	C15orf39	SYN	16	0	6	0	10	0	2	3	30	0	15	0	8	0	13	0
OMSNP0001445	chr1	24128574	G	A	ENSMODG00000009156	C15orf39	INTRON	19	0	8	0	20	0	16	2	17	26	7	15	29	0	28	0
OMSNP0001446	chr1	24128794	G	A	ENSMODG00000009156	C15orf39	NON_SYN	3	8	1	6	8	6	0	7	11	4	5	5	17	0	13	0
OMSNP0001447	chr1	24144422	G	A	ENSMODG00000009156	C15orf39	NON_SYN	7	10	7	8	7	8	7	0	29	0	20	0	0	14	0	8
OMSNP0001448	chr1	24144529	C	T	ENSMODG00000009156	C15orf39	SYN	7	8	7	4	7	8	8	0	30	0	12	0	0	15	1	24
OMSNP0001449	chr1	24144589	T	C	ENSMODG00000009156	C15orf39	SYN	7	7	8	7	9	4	5	2	20	0	9	2	0	11	1	20
OMSNP0001450	chr1	24144901	G	T	ENSMODG00000009156	C15orf39	DOWN	10	10	10	5	12	18	0	11	0	44	0	32	24	0	21	0
OMSNP0001453	chr1	24145379	C	A	ENSMODG00000009156	C15orf39	DOWN	12	5	8	4	12	7	0	10	0	28	0	16	13	0	13	0
OMSNP0001454	chr1	24145380	C	T	ENSMODG00000009156	C15orf39	DOWN	12	5	9	4	13	7	0	11	0	29	0	16	13	0	13	0
OMSNP0001455	chr1	24145667	G	T	ENSMODG00000009156	C15orf39	DOWN	7	4	5	4	6	3	0	16	0	52	1	25	9	0	29	0
OMSNP0001456	chr1	24236258	C	T	ENSMODG00000009018	XM_001379845.1	SYN	95	0	54	0	101	0	55	33	76	70	68	51	54	0	67	0
OMSNP0001462	chr1	24240791	T	G	ENSMODG00000009018	XM_001379845.1	DOWN	89	56	61	37	95	69	58	58	109	79	79	87	0	102	0	106
OMSNP0001464	chr1	24240878	C	T	ENSMODG00000009018	XM_001379845.1	DOWN	66	65	52	73	75	94	41	70	67	128	51	95	75	0	96	0
OMSNP0001465	chr1	24240966	G	A	ENSMODG00000009018	XM_001379845.1	DOWN	53	54	37	53	74	70	48	44	76	78	60	63	42	0	96	0
OMSNP0001468	chr1	24259160	A	G	ENSMODG00000009002	NEIL1	DOWN	3	0	10	0	5	0	5	3	8	0	4	0	4	0	6	0
OMSNP0001470	chr1	24301888	G	A	ENSMODG00000008990	MAN2C1	SYN	7	8	10	10	10	14	6	4	22	0	9	0	0	21	0	15
OMSNP0001476	chr1	24332976	G	T	ENSMODG00000008922	LOC100030419	SYN	0	23	0	21	0	35	11	14	0	51	0	32	0	21	1	30
OMSNP0001477	chr1	24333424	A	G	ENSMODG00000008922	LOC100030419	SYN	0	29	0	22	0	29	11	13	0	57	0	41	0	29	0	44
OMSNP0001478	chr1	24339888	T	C	ENSMODG00000008922	LOC100030419	SYN	0	7	0	9	0	26	5	5	0	33	0	20	0	24	0	31
OMSNP0001479	chr1	24400096	C	A	ENSMODG00000008873	PTPN9	DOWN	15	11	14	7	19	15	10	20	52	0	44	0	0	14	0	28
OMSNP0001480	chr1	24400204	A	G	ENSMODG00000008873	PTPN9	DOWN	27	18	23	13	34	44	50	0	97	0	73	0	1	44	0	42
OMSNP0001481	chr1	24400207	G	A	ENSMODG00000008873	PTPN9	DOWN	27	19	23	17	31	44	51	0	103	0	76	0	1	44	0	43
OMSNP0001482	chr1	24400238	A	G	ENSMODG00000008873	PTPN9	DOWN	15	20	10	10	27	28	18	14	37	33	31	27	0	25	0	38
OMSNP0001483	chr1	24400269	C	G	ENSMODG00000008873	PTPN9	DOWN	19	31	15	12	49	31	50	0	56	49	43	45	0	47	0	80
OMSNP0001485	chr1	24400430	C	T	ENSMODG00000008873	PTPN9	DOWN	16	20	23	15	31	24	18	21	0	77	0	51	39	0	58	0
OMSNP0001486	chr1	24400465	A	G	ENSMODG00000008873	PTPN9	DOWN	9	16	5	17	18	23	11	3	47	0	37	0	0	40	0	47
OMSNP0001487	chr1	24400625	C	G	ENSMODG00000008873	PTPN9	DOWN	23	8	21	7	33	9	50	0	69	0	68	0	0	18	1	30
OMSNP0001488	chr1	24400689	G	A	ENSMODG00000008873	PTPN9	DOWN	22	17	11	20	28	28	17	21	41	33	32	40	37	0	60	0
OMSNP0001489	chr1	24400813	G	A	ENSMODG00000008873	PTPN9	DOWN	29	20	19	26	26	30	53	0	78	0	54	0	0	37	0	73
OMSNP0001490	chr1	24400818	A	G	ENSMODG00000008873	PTPN9	DOWN	0	48	0	40	0	58	34	27	37	34	31	26	0	34	0	54
OMSNP0001492	chr1	24401075	G	A	ENSMODG00000008873	PTPN9	DOWN	24	20	21	15	33	24	0	33	0	73	0	47	41	0	92	0
OMSNP0001495	chr1	24419178	T	C	ENSMODG00000008873	PTPN9	SYN	0	41	0	40	0	77	38	28	48	39	28	31	0	50	0	68
OMSNP0001498	chr1	24434838	G	A	ENSMODG00000008873	PTPN9	NON_SYN	19	17	12	9	24	21	22	25	30	28	29	22	32	0	37	0
OMSNP0001499	chr1	24436200	C	T	ENSMODG00000008873	PTPN9	SYN	12	11	9	10	22	17	22	0	37	0	27	0	0	30	0	32
OMSNP0001503	chr1	24488161	A	C	ENSMODG00000008852	SNUPN	DOWN	4	8	6	3	0	5	7	0	22	0	29	0	0	9	0	18
OMSNP0001504	chr1	24488240	C	A	ENSMODG00000008852	SNUPN	DOWN	10	7	10	9	12	13	16	0	25	0	32	0	1	19	0	36
OMSNP0001505	chr1	24488720	A	G	ENSMODG00000008852	SNUPN	DOWN	16	8	8	12	8	13	16	0	25	0	53	0	0	30	0	43
OMSNP0001506	chr1	24488744	A	C	ENSMODG00000008852	SNUPN	DOWN	17	12	8	11	12	15	24	0	18	18	37	18	0	25	0	35
OMSNP0001507	chr1	24488763	G	C	ENSMODG00000008852	SNUPN	DOWN	12	12	6	7	13	10	20	0	15	9	15	13	0	13	1	23
OMSNP0001508	chr1	24489148	C	A	ENSMODG00000008852	SNUPN	DOWN	19	26	20	25	25	30	14	25	56	0	69	0	0	38	0	62
OMSNP0001509	chr1	24489164	T	C	ENSMODG00000008852	SNUPN	DOWN	18	32	30	26	28	34	17	23	43	34	51	34	0	37	1	56
OMSNP0001512	chr1	24519352	C	G	ENSMODG00000008852	SNUPN	UP	4	5	1	0	4	6	3	3	11	7	8	10	7	0	19	0
OMSNP0001514	chr1	24561560	G	A	ENSMODG00000008837	SNX33	UP	2	7	1	3	5	4	8	0	4	2	10	6	0	14	0	15
OMSNP0001516	chr1	24562457	C	T	ENSMODG00000008837	SNX33	UP	0	4	1	7	5	5	12	0	4	3	7	4	0	18	0	11
OMSNP0001517	chr1	24562785	C	T	ENSMODG00000008837	SNX33	UP	12	0	7	0	24	0	10	11	18	0	19	0	19	0	16	0
OMSNP0001518	chr1	24563369	C	T	ENSMODG00000008837	SNX33	UP	12	8	4	8	8	7	6	9	13	5	13	14	0	16	0	16
OMSNP0001519	chr1	24563483	G	T	ENSMODG00000008837	SNX33	UP	6	7	3	6	14	8	17	0	20	0	18	0	0	19	0	22
OMSNP0001520	chr1	24563485	C	G	ENSMODG00000008837	SNX33	UP	6	7	2	5	13	8	16	0	24	0	17	0	0	19	0	22
OMSNP0001523	chr1	24563805	G	A	ENSMODG00000008837	SNX33	SYN	6	4	5	10	15	15	19	0	22	0	23	0	0	31	0	19
OMSNP0001524	chr1	24563883	C	T	ENSMODG00000008837	SNX33	SYN	13	12	7	4	6	21	13	0	26	0	23	0	1	21	0	27
OMSNP0001525	chr1	24563964	T	C	ENSMODG00000008837	SNX33	SYN	4	13	2	13	13	18	14	16	14	26	13	14	0	23	0	30
OMSNP0001526	chr1	24564095	G	A	ENSMODG00000008837	SNX33	NON_SYN	6	12	9	5	21	17	18	0	27	0	35	0	0	16	0	24
OMSNP0001527	chr1	24564690	C	G	ENSMODG00000008837	SNX33	SYN	0	13	0	9	0	20	6	10	0	25	0	13	0	21	0	20
OMSNP0001528	chr1	24564744	C	T	ENSMODG00000008837	SNX33	SYN	7	14	5	5	15	18	15	0	25	0	24	0	0	14	0	24
OMSNP0001529	chr1	24565047	G	A	ENSMODG00000008837	SNX33	SYN	8	11	5	8	11	18	0	17	23	15	11	18	24	0	28	0
OMSNP0001530	chr1	24576789	C	T	ENSMODG00000008837	SNX33	SYN	21	24	8	10	13	22	18	7	14	15	18	12	0	23	0	32
OMSNP0001531	chr1	24577084	G	C	ENSMODG00000008837	SNX33	DOWN	7	12	5	9	11	12	3	12	10	15	11	25	0	18	0	30
OMSNP0001533	chr1	24577533	C	T	ENSMODG00000008837	SNX33	DOWN	8	8	7	4	20	9	7	7	17	20	9	14	13	0	26	0
OMSNP0001534	chr1	24577571	C	G	ENSMODG00000008837	SNX33	DOWN	16	7	9	6	15	19	9	3	15	11	10	9	24	0	29	0
OMSNP0001535	chr1	24577668	C	T	ENSMODG00000008837	SNX33	DOWN	7	12	4	4	9	21	23	0	29	0	28	0	0	14	1	22
OMSNP0001536	chr1	24577820	C	T	ENSMODG00000008837	SNX33	DOWN	9	11	5	7	6	10	7	13	17	19	9	6	0	26	0	29
OMSNP0001537	chr1	24577822	G	A	ENSMODG00000008837	SNX33	DOWN	8	13	5	7	8	10	7	14	17	19	8	6	0	25	0	28
OMSNP0001538	chr1	24577955	C	T	ENSMODG00000008837	SNX33	DOWN	11	7	16	6	15	6	23	15	20	8	14	24	30	0	21	0
OMSNP0001540	chr1	24578024	C	A	ENSMODG00000008837	SNX33	DOWN	7	15	8	15	16	16	7	12	19	15	18	18	0	11	0	27
OMSNP0001541	chr1	24578029	C	T	ENSMODG00000008837	SNX33	DOWN	13	5	13	7	15	15	11	7	14	15	7	17	7	0	26	0
OMSNP0001542	chr1	24578103	T	C	ENSMODG00000008837	SNX33	DOWN	0	21	1	18	0	24	9	7	29	19	24	12	0	37	0	46
OMSNP0001544	chr1	24578169	C	G	ENSMODG00000008837	SNX33	DOWN	4	4	4	3	11	7	7	6	14	14	5	6	17	0	17	0
OMSNP0001545	chr1	24578209	C	T	ENSMODG00000008837	SNX33	DOWN	3	8	9	6	12	6	5	8	9	11	12	10	6	0	26	0
OMSNP0001546	chr1	24578221	C	T	ENSMODG00000008837	SNX33	DOWN	5	4	7	10	6	10	11	0	17	0	23	0	0	5	0	24
OMSNP0001547	chr1	24603116	T	C	ENSMODG00000008830	ENSMODG00000008830	DOWN	5	0	1	1	1	1	1	0	1	3	1	0	1	0	1	0
OMSNP0001548	chr1	24603128	T	C	ENSMODG00000008830	ENSMODG00000008830	DOWN	2	3	1	1	0	0	1	2	4	0	0	1	0	0	0	0
OMSNP0001549	chr1	24603147	C	T	ENSMODG00000008830	ENSMODG00000008830	DOWN	3	3	2	0	3	3	0	3	3	1	1	0	0	1	0	0
OMSNP0001551	chr1	24603309	C	T	ENSMODG00000008830	ENSMODG00000008830	DOWN	2	2	1	0	6	3	5	3	2	0	0	1	0	0	1	0
OMSNP0001552	chr1	24603313	G	A	ENSMODG00000008830	ENSMODG00000008830	DOWN	2	2	1	0	2	4	4	2	0	0	0	1	0	0	0	0
OMSNP0001553	chr1	24603331	G	A	ENSMODG00000008830	ENSMODG00000008830	DOWN	2	0	2	4	3	3	3	5	5	0	2	0	0	1	0	1
OMSNP0001554	chr1	24603383	C	T	ENSMODG00000008830	ENSMODG00000008830	DOWN	2	1	1	1	3	1	2	2	1	1	0	0	0	3	0	1
OMSNP0001555	chr1	24603478	A	G	ENSMODG00000008830	ENSMODG00000008830	DOWN	1	1	5	2	4	4	2	4	1	0	2	4	0	0	0	5
OMSNP0001556	chr1	24603613	G	C	ENSMODG00000008830	ENSMODG00000008830	DOWN	0	0	0	1	6	5	3	2	1	3	0	0	0	0	0	3
OMSNP0001557	chr1	24603741	C	T	ENSMODG00000008830	ENSMODG00000008830	DOWN	1	4	1	2	5	2	6	3	1	3	0	1	0	0	0	0
OMSNP0001559	chr1	24603872	A	C	ENSMODG00000008830	ENSMODG00000008830	DOWN	1	1	1	1	8	16	5	5	4	2	5	0	0	2	0	3
OMSNP0001560	chr1	24604054	C	T	ENSMODG00000008830	ENSMODG00000008830	DOWN	0	0	0	6	8	7	2	0	1	1	1	0	3	0	2	0
OMSNP0001561	chr1	24604156	C	T	ENSMODG00000008830	ENSMODG00000008830	DOWN	2	0	3	3	9	6	2	7	1	1	2	0	0	0	9	0
OMSNP0001562	chr1	24604179	G	A	ENSMODG00000008830	ENSMODG00000008830	DOWN	0	1	2	3	4	10	6	2	3	0	0	0	0	0	0	8
OMSNP0001563	chr1	24604374	G	T	ENSMODG00000008830	ENSMODG00000008830	SYN	0	2	2	0	5	6	3	6	5	0	0	2	0	3	0	2
OMSNP0001565	chr1	24604666	C	A	ENSMODG00000008830	ENSMODG00000008830	NON_SYN	0	0	3	0	5	6	4	0	6	0	1	0	0	0	0	4
OMSNP0001566	chr1	24604707	C	G	ENSMODG00000008830	ENSMODG00000008830	INTRON	0	0	1	4	10	6	4	3	0	0	0	1	0	0	3	0
OMSNP0001567	chr1	24604779	G	A	ENSMODG00000008830	ENSMODG00000008830	SYN	2	0	1	0	3	5	1	0	0	0	4	0	0	0	2	0
OMSNP0001568	chr1	24605022	G	C	ENSMODG00000008830	ENSMODG00000008830	SYN	1	0	1	2	2	2	3	0	0	0	2	0	0	1	0	0
OMSNP0001569	chr1	24605241	G	C	ENSMODG00000008830	ENSMODG00000008830	NON_SYN	1	0	3	2	3	5	6	3	1	0	0	0	0	0	3	0
OMSNP0001572	chr1	24615467	A	G	ENSMODG00000008830	ENSMODG00000008830	SYN	0	0	1	2	5	8	2	1	0	5	0	1	4	0	6	0
OMSNP0001573	chr1	24616208	T	G	ENSMODG00000008830	ENSMODG00000008830	SYN	2	0	1	0	1	1	0	2	0	0	1	0	1	0	6	0
OMSNP0001574	chr1	24618496	C	T	ENSMODG00000008830	ENSMODG00000008830	SYN	1	0	0	1	2	3	1	3	0	1	0	0	4	0	3	0
OMSNP0001575	chr1	24642142	A	G	ENSMODG00000008830	ENSMODG00000008830	SYN	0	0	1	0	5	0	1	3	0	3	0	0	0	0	0	0
OMSNP0001576	chr1	24643594	G	A	ENSMODG00000008830	ENSMODG00000008830	SYN	0	0	0	1	1	3	0	1	0	1	0	0	0	0	2	0
OMSNP0001580	chr1	24859987	C	T	ENSMODG00000008784	SGPL1	SYN	17	11	7	11	30	37	21	21	14	11	7	13	0	22	0	45
OMSNP0001581	chr1	24862931	C	T	ENSMODG00000008784	SGPL1	SYN	10	11	13	6	25	26	15	8	3	13	7	7	19	0	28	0
OMSNP0001586	chr1	24867421	C	T	ENSMODG00000008784	SGPL1	SYN	14	11	5	7	9	11	14	0	9	0	8	0	0	9	0	14
OMSNP0001588	chr1	24871210	C	T	ENSMODG00000008784	SGPL1	DOWN	11	10	11	15	27	28	23	0	18	12	16	10	0	13	0	32
OMSNP0001589	chr1	24871265	G	A	ENSMODG00000008784	SGPL1	DOWN	5	16	7	9	21	14	13	0	13	0	18	0	0	14	0	19
OMSNP0001590	chr1	24871375	C	T	ENSMODG00000008784	SGPL1	DOWN	15	13	3	13	17	22	24	0	13	0	24	0	1	12	0	17
OMSNP0001593	chr1	24871760	T	C	ENSMODG00000008784	SGPL1	DOWN	11	15	9	11	23	14	29	0	23	0	21	0	0	10	0	28
OMSNP0001594	chr1	24872020	C	T	ENSMODG00000008784	SGPL1	DOWN	20	6	15	8	28	20	9	26	17	9	10	9	20	0	29	0
OMSNP0001595	chr1	24872120	G	A	ENSMODG00000008784	SGPL1	DOWN	12	10	9	7	15	14	11	4	11	6	13	6	12	0	34	0
OMSNP0001596	chr1	24872198	T	C	ENSMODG00000008784	SGPL1	DOWN	15	6	11	11	19	15	15	0	14	6	10	8	0	9	1	22
OMSNP0001597	chr1	24872397	C	G	ENSMODG00000008784	SGPL1	DOWN	10	6	4	4	15	11	12	5	10	6	11	6	15	0	28	0
OMSNP0001598	chr1	24876353	A	G	ENSMODG00000008769	PCBD1	INTRON	67	105	73	104	120	144	173	0	220	0	180	0	0	149	0	202
OMSNP0001599	chr1	24876402	G	A	ENSMODG00000008769	PCBD1	INTRON	74	78	77	81	95	97	137	0	207	0	165	0	0	136	1	165
OMSNP0001600	chr1	24876410	T	A	ENSMODG00000008769	PCBD1	INTRON	77	80	82	76	103	108	70	77	0	201	3	161	148	0	145	0
OMSNP0001601	chr1	24876463	G	C	ENSMODG00000008769	PCBD1	INTRON	76	126	95	110	83	153	151	0	240	0	173	0	0	224	0	206
OMSNP0001605	chr1	24879687	C	T	ENSMODG00000008769	PCBD1	SYN	120	80	106	82	157	121	92	82	0	199	6	203	188	0	211	0
OMSNP0001606	chr1	24884739	G	A	ENSMODG00000008769	PCBD1	UP	82	48	90	31	118	72	56	33	102	64	58	48	146	0	124	0
OMSNP0001608	chr1	25504068	C	A	ENSMODG00000008754	UNC5B	SYN	0	0	0	0	0	1	0	0	5	3	2	0	14	0	2	0
OMSNP0001609	chr1	25520373	C	T	ENSMODG00000008754	UNC5B	NON_SYN	0	0	0	1	0	0	1	0	1	3	0	1	1	0	2	0
OMSNP0001610	chr1	25522042	G	A	ENSMODG00000008754	UNC5B	SYN	0	0	0	0	0	0	1	0	4	4	7	0	0	5	0	7
OMSNP0001611	chr1	25522733	A	G	ENSMODG00000008754	UNC5B	SYN	0	0	0	0	0	0	2	0	2	1	4	3	0	1	0	10
OMSNP0001612	chr1	25527991	C	T	ENSMODG00000008754	UNC5B	SYN	0	1	0	0	0	0	0	0	2	3	1	1	0	2	0	2
OMSNP0001613	chr1	25539784	A	G	ENSMODG00000008754	UNC5B	SYN	0	2	0	2	0	2	0	2	3	9	3	5	0	6	0	5
OMSNP0001614	chr1	25539904	G	A	ENSMODG00000008754	UNC5B	SYN	0	0	0	0	0	2	0	1	4	6	3	5	0	3	0	9
OMSNP0001615	chr1	25544767	A	C	ENSMODG00000008754	UNC5B	SYN	1	0	1	1	0	0	0	2	3	6	2	1	2	0	11	0
OMSNP0001616	chr1	25545587	G	T	ENSMODG00000008754	UNC5B	SYN	1	1	0	0	1	0	0	0	4	7	6	9	4	0	14	0
OMSNP0001617	chr1	25547230	T	C	ENSMODG00000008754	UNC5B	SYN	0	0	0	1	0	1	4	2	3	4	5	3	0	3	0	9
OMSNP0001618	chr1	25547428	G	A	ENSMODG00000008754	UNC5B	DOWN	0	0	2	0	0	0	1	1	10	4	5	2	3	0	4	0
OMSNP0001619	chr1	25547670	T	C	ENSMODG00000008754	UNC5B	DOWN	0	1	0	0	0	2	1	0	4	4	6	3	0	6	0	14
OMSNP0001620	chr1	25547796	C	T	ENSMODG00000008754	UNC5B	DOWN	1	0	0	1	0	0	0	0	7	5	3	7	3	0	12	0
OMSNP0001622	chr1	25549737	A	G	ENSMODG00000008754	UNC5B	DOWN	0	0	0	0	0	0	0	0	0	0	0	0	0	1	0	2
OMSNP0001623	chr1	25550084	T	C	ENSMODG00000008754	UNC5B	DOWN	0	0	1	0	0	0	0	0	6	0	3	0	0	4	0	3
OMSNP0001624	chr1	25550379	G	A	ENSMODG00000008754	UNC5B	DOWN	1	0	0	0	0	0	0	0	5	0	3	0	0	2	0	6
OMSNP0001625	chr1	25550455	C	G	ENSMODG00000008754	UNC5B	DOWN	0	0	1	0	0	0	0	0	1	1	1	3	5	0	1	0
OMSNP0001626	chr1	25550748	T	C	ENSMODG00000008754	UNC5B	DOWN	0	0	0	0	0	0	0	2	1	2	0	1	2	0	2	0
OMSNP0001627	chr1	25552197	C	T	ENSMODG00000008754	UNC5B	DOWN	0	0	0	1	0	0	0	0	3	1	2	4	0	7	0	3
OMSNP0001628	chr1	25651849	T	C	ENSMODG00000008718	SLC29A3	SYN	6	5	1	3	5	5	8	6	2	5	6	1	6	0	6	0
OMSNP0001631	chr1	25652598	G	A	ENSMODG00000008718	SLC29A3	DOWN	4	12	12	8	12	8	15	0	13	0	5	0	0	7	0	12
OMSNP0001637	chr1	25655433	T	C	ENSMODG00000008718	SLC29A3	DOWN	9	9	7	0	9	6	4	9	2	2	5	0	7	0	13	0
OMSNP0001640	chr1	26113567	T	G	ENSMODG00000010207	METTL10	DOWN	49	0	75	0	37	28	26	28	21	32	25	14	48	0	54	0
OMSNP0001641	chr1	26113732	C	T	ENSMODG00000010207	METTL10	DOWN	111	0	132	0	75	54	45	63	94	109	101	87	123	0	144	0
OMSNP0001642	chr1	26118701	G	A	ENSMODG00000010207	METTL10	INTRON	6	0	6	0	3	7	3	2	6	0	5	2	7	0	2	0
OMSNP0001651	chr1	26127764	T	G	ENSMODG00000010207	METTL10	INTRON	4	0	1	1	1	0	0	1	0	3	0	2	1	0	0	0
OMSNP0001652	chr1	26128128	T	C	ENSMODG00000010207	METTL10	INTRON	8	2	9	0	9	0	7	2	5	3	8	1	1	0	8	0
OMSNP0001653	chr1	26128131	C	A	ENSMODG00000010207	METTL10	SPLICE_DO	6	5	9	7	7	7	7	14	5	7	9	4	1	1	8	3
OMSNP0001657	chr1	26174172	A	G	ENSMODG00000010217	FAM175B	SYN	44	0	32	0	24	33	17	16	55	0	21	26	28	0	27	0
OMSNP0001658	chr1	26174620	G	C	ENSMODG00000010217	FAM175B	DOWN	51	0	20	27	18	24	22	12	45	0	19	12	31	0	59	0
OMSNP0001659	chr1	26175454	T	C	ENSMODG00000010217	FAM175B	DOWN	20	0	7	11	16	16	6	12	0	18	1	13	12	0	20	0
OMSNP0001660	chr1	26175790	T	C	ENSMODG00000010217	FAM175B	DOWN	4	0	5	0	5	5	4	1	0	7	0	13	9	0	10	0
OMSNP0001661	chr1	26255206	C	A			INTER	8	0	9	0	5	5	4	2	15	0	8	9	7	0	11	0
OMSNP0001663	chr1	26330647	T	A	ENSMODG00000010224	ZRANB1	DOWN	15	0	7	0	7	3	7	12	21	0	14	9	22	0	20	0
OMSNP0001664	chr1	26330689	A	G	ENSMODG00000010224	ZRANB1	DOWN	11	0	1	4	6	6	11	4	0	18	0	13	12	0	21	0
OMSNP0001665	chr1	26334831	G	C	ENSMODG00000010255	ENSMODG00000010255	SYN	7	0	0	4	4	6	3	0	0	26	1	20	16	0	24	0
OMSNP0001669	chr1	26352504	C	T	ENSMODG00000010255	ENSMODG00000010255	UP	4	0	3	0	1	5	3	4	35	0	13	14	32	0	24	0
OMSNP0001670	chr1	26864361	G	A	ENSMODG00000010414	C10orf137	SYN	19	0	4	11	11	4	8	0	0	15	0	21	16	0	5	0
OMSNP0001671	chr1	26876873	T	C	ENSMODG00000010414	C10orf137	SYN	19	0	10	7	7	5	11	7	0	27	0	11	16	0	21	0
OMSNP0001672	chr1	26879574	G	C	ENSMODG00000010414	C10orf137	SYN	29	0	16	9	9	10	8	7	0	34	0	27	33	0	18	0
OMSNP0001673	chr1	26879604	C	T	ENSMODG00000010414	C10orf137	SYN	16	0	8	9	11	6	7	4	0	17	1	18	18	0	18	0
OMSNP0001674	chr1	26879830	A	C	ENSMODG00000010414	C10orf137	SYN	14	0	7	9	8	9	6	7	0	18	0	8	8	0	21	0
OMSNP0001675	chr1	26891325	C	T	ENSMODG00000010414	C10orf137	SYN	33	0	12	10	12	9	13	11	0	29	0	27	26	0	31	0
OMSNP0001676	chr1	26891391	A	C	ENSMODG00000010414	C10orf137	SYN	43	0	9	17	12	12	10	7	0	42	0	41	16	0	35	0
OMSNP0001677	chr1	26893779	A	G	ENSMODG00000010414	C10orf137	SYN	43	0	24	10	11	27	19	11	18	28	27	13	23	0	40	0
OMSNP0001678	chr1	26895068	G	C	ENSMODG00000010414	C10orf137	SYN	68	0	17	14	18	21	11	12	0	33	0	33	31	0	33	0
OMSNP0001679	chr1	26899923	G	A	ENSMODG00000010414	C10orf137	NON_SYN	37	0	28	0	18	13	4	8	46	0	21	14	18	0	29	0
OMSNP0001680	chr1	26901607	T	C	ENSMODG00000010414	C10orf137	DOWN	54	0	21	24	22	18	20	13	0	51	0	33	24	0	28	0
OMSNP0001681	chr1	26901915	C	T	ENSMODG00000010414	C10orf137	DOWN	42	0	18	11	18	7	10	7	1	27	1	28	25	0	25	0
OMSNP0001682	chr1	26901937	A	G	ENSMODG00000010414	C10orf137	DOWN	43	0	19	9	11	11	9	6	0	29	1	29	16	0	25	0
OMSNP0001683	chr1	26918293	G	T	ENSMODG00000010434	UROS	DOWN	19	0	16	0	13	7	7	6	0	5	0	2	5	0	14	0
OMSNP0001684	chr1	26918360	T	C	ENSMODG00000010434	UROS	DOWN	19	0	10	7	12	12	10	4	0	6	0	7	5	0	14	0
OMSNP0001686	chr1	26918552	G	A	ENSMODG00000010434	UROS	SYN	253	0	90	0	63	75	45	52	27	31	3	33	79	0	115	0
OMSNP0001692	chr1	26920936	C	T	ENSMODG00000010434	UROS	INTRON	19	0	3	4	3	8	4	3	1	0	3	3	3	0	5	0
OMSNP0001698	chr1	26938888	G	A	ENSMODG00000010434	UROS	SYN	246	0	99	0	86	119	43	62	1	60	0	48	84	0	119	0
OMSNP0001700	chr1	26939133	A	C	ENSMODG00000010434	UROS	UP	31	4	13	0	21	3	9	5	8	2	2	0	18	0	23	0
OMSNP0001701	chr1	26939134	A	C	ENSMODG00000010434	UROS	UP	33	0	13	0	21	0	9	4	8	2	2	0	18	0	23	0
OMSNP0001702	chr1	26945220	G	T	ENSMODG00000010449	BCCIP	UP	12	0	7	6	16	12	8	12	0	11	0	6	12	0	12	0
OMSNP0001709	chr1	26952354	G	C	ENSMODG00000010449	BCCIP	SYN	566	0	144	156	347	0	252	0	86	91	223	0	142	0	222	0
OMSNP0001712	chr1	26953784	G	T	ENSMODG00000010449	BCCIP	DOWN	433	0	213	0	81	124	65	61	140	0	64	89	95	0	135	0
OMSNP0001713	chr1	26954001	G	C	ENSMODG00000010449	BCCIP	DOWN	322	0	80	91	80	88	50	64	0	109	0	127	80	0	108	0
OMSNP0001714	chr1	26954546	A	G	ENSMODG00000010449	BCCIP	DOWN	529	0	289	0	136	141	90	79	229	0	81	67	104	0	172	0
OMSNP0001715	chr1	26954552	T	C	ENSMODG00000010449	BCCIP	DOWN	584	0	148	157	315	0	187	0	99	149	171	0	125	0	194	0
OMSNP0001716	chr1	26954792	G	A	ENSMODG00000010449	BCCIP	DOWN	349	0	69	79	73	95	43	43	1	115	1	116	59	0	100	0
OMSNP0001717	chr1	26955512	A	G	ENSMODG00000010478	DHX32	SYN	67	0	12	28	31	50	27	36	0	85	0	52	50	0	59	0
OMSNP0001719	chr1	26956183	A	G	ENSMODG00000010478	DHX32	SYN	42	0	17	15	28	34	22	34	0	62	0	55	41	0	43	0
OMSNP0001720	chr1	26956306	G	A	ENSMODG00000010478	DHX32	SYN	55	0	19	0	17	22	18	12	0	46	0	37	30	0	22	0
OMSNP0001724	chr1	26970214	C	G	ENSMODG00000010478	DHX32	NON_SYN	28	0	16	0	27	19	15	14	58	0	17	20	26	0	35	0
OMSNP0001725	chr1	26970279	A	G	ENSMODG00000010478	DHX32	SYN	37	0	17	20	37	0	39	0	0	58	11	9	30	0	31	0
OMSNP0001728	chr1	26982408	G	C	ENSMODG00000010478	DHX32	UP	27	0	7	15	26	0	24	0	30	0	11	0	11	0	27	0
OMSNP0001729	chr1	27070122	C	T	ENSMODG00000010518	FANK1	SYN	49	0	36	0	27	21	23	25	31	0	14	14	17	0	25	0
OMSNP0001734	chr1	27080184	G	A	ENSMODG00000010518	FANK1	DOWN	3	0	0	0	0	3	3	0	4	0	0	0	0	0	5	0
OMSNP0001735	chr1	27080196	A	G	ENSMODG00000010518	FANK1	DOWN	3	0	0	0	0	3	3	0	0	5	0	0	0	0	5	0
OMSNP0001736	chr1	27080246	C	T	ENSMODG00000010518	FANK1	DOWN	0	0	1	0	0	0	0	2	1	0	0	2	6	0	1	0
OMSNP0001737	chr1	27080247	A	G	ENSMODG00000010518	FANK1	DOWN	0	0	1	0	0	0	0	2	1	0	0	2	6	0	1	0
OMSNP0001738	chr1	27080283	T	G	ENSMODG00000010518	FANK1	DOWN	0	0	3	0	1	1	0	0	4	0	4	0	1	0	3	0
OMSNP0001739	chr1	27080346	A	C	ENSMODG00000010518	FANK1	DOWN	1	0	1	0	0	1	1	1	0	0	0	1	3	0	2	0
OMSNP0001740	chr1	27080347	G	T	ENSMODG00000010518	FANK1	DOWN	1	0	1	0	0	1	1	1	0	0	0	1	3	0	2	0
OMSNP0001743	chr1	27080398	G	A	ENSMODG00000010518	FANK1	DOWN	0	0	1	0	0	4	0	0	6	0	0	1	0	0	1	0
OMSNP0001744	chr1	27080483	T	C	ENSMODG00000010518	FANK1	DOWN	0	0	0	0	1	0	0	0	0	4	0	2	2	0	2	0
OMSNP0001745	chr1	27080578	T	C	ENSMODG00000010518	FANK1	DOWN	1	0	0	0	0	0	0	1	1	0	0	0	1	0	2	0
OMSNP0001746	chr1	27080608	G	A	ENSMODG00000010518	FANK1	DOWN	0	0	0	0	0	0	1	0	0	0	0	0	1	0	0	0
OMSNP0001747	chr1	27080679	G	A	ENSMODG00000010538	ADAM12	DOWN	5	0	2	0	1	2	2	2	11	0	0	1	2	0	4	0
OMSNP0001748	chr1	27080749	C	G	ENSMODG00000010538	ADAM12	DOWN	0	0	0	1	0	2	0	0	0	4	0	6	1	0	1	0
OMSNP0001749	chr1	27080761	C	G	ENSMODG00000010538	ADAM12	DOWN	0	0	1	0	0	1	0	0	3	0	8	0	1	0	4	0
OMSNP0001750	chr1	27080777	C	T	ENSMODG00000010538	ADAM12	DOWN	2	0	0	2	2	0	1	0	0	3	1	7	1	0	4	0
OMSNP0001751	chr1	27080812	T	C	ENSMODG00000010538	ADAM12	DOWN	2	0	1	0	2	2	3	0	4	0	1	2	3	0	5	0
OMSNP0001752	chr1	27080819	C	T	ENSMODG00000010538	ADAM12	DOWN	1	0	0	0	2	2	4	0	3	0	1	2	3	0	4	0
OMSNP0001753	chr1	27080877	C	G	ENSMODG00000010538	ADAM12	DOWN	0	0	0	0	0	1	2	0	1	0	2	2	4	0	5	0
OMSNP0001754	chr1	27080893	A	G	ENSMODG00000010538	ADAM12	DOWN	0	0	0	0	1	2	1	0	0	0	2	2	1	0	5	0
OMSNP0001755	chr1	27081068	C	T	ENSMODG00000010538	ADAM12	DOWN	2	0	0	0	1	2	0	0	8	0	3	0	2	0	4	0
OMSNP0001758	chr1	27081296	T	G	ENSMODG00000010538	ADAM12	DOWN	0	0	0	0	0	0	1	0	0	7	0	1	1	0	6	0
OMSNP0001760	chr1	27081513	G	A	ENSMODG00000010538	ADAM12	DOWN	1	0	0	0	0	0	2	0	1	0	0	0	0	0	2	0
OMSNP0001761	chr1	27081552	G	A	ENSMODG00000010538	ADAM12	DOWN	1	0	0	0	0	0	0	0	1	0	6	0	0	0	0	0
OMSNP0001762	chr1	27081615	C	T	ENSMODG00000010538	ADAM12	DOWN	0	0	0	0	1	0	0	0	0	0	0	1	0	0	3	0
OMSNP0001763	chr1	27081617	C	T	ENSMODG00000010538	ADAM12	DOWN	0	0	0	0	1	0	0	0	0	0	0	1	0	0	3	0
OMSNP0001764	chr1	27081649	T	A	ENSMODG00000010538	ADAM12	DOWN	0	0	0	0	1	0	1	0	3	0	1	1	1	0	3	0
OMSNP0001765	chr1	27081712	C	G	ENSMODG00000010538	ADAM12	DOWN	0	0	0	0	2	1	1	0	0	3	0	2	1	0	4	0
OMSNP0001766	chr1	27081743	T	C	ENSMODG00000010538	ADAM12	DOWN	1	0	0	0	0	1	0	1	2	0	0	1	2	0	7	0
OMSNP0001767	chr1	27081751	T	G	ENSMODG00000010538	ADAM12	DOWN	1	0	0	0	0	1	0	1	2	0	0	1	1	0	6	0
OMSNP0001769	chr1	27081911	C	T	ENSMODG00000010538	ADAM12	DOWN	0	0	0	1	1	1	0	1	0	1	0	0	2	0	2	0
OMSNP0001770	chr1	27081920	G	T	ENSMODG00000010538	ADAM12	DOWN	0	0	1	0	1	1	0	2	2	0	0	0	2	0	2	0
OMSNP0001771	chr1	27081974	A	G	ENSMODG00000010538	ADAM12	DOWN	0	0	0	0	0	0	0	1	0	1	0	3	2	0	4	0
OMSNP0001772	chr1	27081984	G	C	ENSMODG00000010538	ADAM12	DOWN	0	0	0	0	0	0	0	1	0	1	0	3	3	0	4	0
OMSNP0001773	chr1	27082144	A	G	ENSMODG00000010538	ADAM12	DOWN	0	0	0	1	2	2	0	0	0	1	0	2	2	0	2	0
OMSNP0001774	chr1	27082181	G	A	ENSMODG00000010538	ADAM12	DOWN	1	0	0	1	2	0	1	0	4	0	3	0	1	0	3	0
OMSNP0001775	chr1	27082357	A	C	ENSMODG00000010538	ADAM12	DOWN	3	0	1	0	3	0	1	0	1	4	2	1	2	0	3	0
OMSNP0001776	chr1	27082451	T	G	ENSMODG00000010538	ADAM12	DOWN	0	0	0	0	0	1	1	0	0	0	0	1	1	0	1	0
OMSNP0001777	chr1	27082455	T	C	ENSMODG00000010538	ADAM12	DOWN	0	0	0	0	1	2	1	0	0	0	0	1	1	0	1	0
OMSNP0001778	chr1	27082556	A	G	ENSMODG00000010538	ADAM12	DOWN	0	0	0	0	1	1	1	0	1	0	0	0	0	0	2	0
OMSNP0001779	chr1	27082573	T	C	ENSMODG00000010538	ADAM12	DOWN	1	0	0	0	1	1	0	0	2	0	1	3	1	0	4	0
OMSNP0001780	chr1	27082644	C	A	ENSMODG00000010538	ADAM12	DOWN	2	0	0	0	0	3	0	0	0	4	0	0	0	0	2	0
OMSNP0001781	chr1	27083014	G	A	ENSMODG00000010538	ADAM12	DOWN	1	0	0	0	1	4	2	1	5	0	0	2	1	0	6	0
OMSNP0001782	chr1	27087231	A	G	ENSMODG00000010538	ADAM12	SYN	0	0	0	0	2	2	2	0	1	3	1	2	3	0	1	0
OMSNP0001783	chr1	27087333	C	T	ENSMODG00000010538	ADAM12	SYN	0	0	1	0	1	1	1	0	1	0	4	2	1	0	1	0
OMSNP0001784	chr1	27112750	A	G	ENSMODG00000010538	ADAM12	SYN	1	0	0	0	0	2	0	1	0	2	0	1	0	0	3	0
OMSNP0001785	chr1	27172180	G	A	ENSMODG00000010538	ADAM12	SYN	1	0	0	0	0	1	0	0	0	2	0	1	4	0	3	0
OMSNP0001786	chr1	27172183	C	T	ENSMODG00000010538	ADAM12	SYN	0	1	0	0	0	1	0	0	2	0	1	0	4	0	3	0
OMSNP0001787	chr1	27172206	G	T	ENSMODG00000010538	ADAM12	SYN	1	0	0	0	1	1	0	0	0	3	0	2	3	0	2	0
OMSNP0001788	chr1	27178070	A	G	ENSMODG00000010538	ADAM12	SYN	1	0	3	0	0	0	0	1	0	1	0	2	0	0	3	0
OMSNP0001789	chr1	27197403	A	G	ENSMODG00000010538	ADAM12	NON_SYN	2	0	1	0	0	1	0	1	0	2	0	3	2	0	4	0
OMSNP0001790	chr1	28045659	A	G	ENSMODG00000010562	ENSMODG00000010562	SYN	24	0	1	4	23	16	20	10	0	48	0	44	51	0	66	0
OMSNP0001791	chr1	28078660	T	C			INTER	25	0	8	10	15	8	10	4	0	46	0	32	47	0	49	0
OMSNP0001801	chr1	28188301	A	G	ENSMODG00000017358	CCAR1	SYN	53	0	72	0	70	0	31	30	81	63	69	72	98	0	102	0
OMSNP0001802	chr1	28188781	G	A	ENSMODG00000017358	CCAR1	SYN	46	0	55	0	29	0	20	25	55	56	48	47	59	0	75	0
OMSNP0001816	chr1	28247827	A	G			INTER	0	0	5	0	4	0	2	4	8	12	14	10	11	0	12	0
OMSNP0001817	chr1	28248991	G	T			INTER	9	0	7	0	5	0	5	0	6	7	7	4	6	0	9	0
OMSNP0001818	chr1	28249928	T	G			INTER	3	0	8	0	5	0	1	3	7	4	5	3	5	0	6	0
OMSNP0001819	chr1	28249958	T	C			INTER	7	0	8	0	7	0	0	5	5	7	6	3	6	0	3	0
OMSNP0001820	chr1	28249977	T	C			INTER	6	0	8	0	8	0	4	4	6	5	3	3	5	0	7	0
OMSNP0001822	chr1	28250246	G	C			INTER	5	0	6	4	7	0	0	12	0	12	0	10	8	0	11	0
OMSNP0001823	chr1	28250320	C	T			INTER	3	0	2	1	3	3	2	4	2	7	4	4	5	0	9	0
OMSNP0001824	chr1	28251437	T	C			INTER	4	2	1	3	2	4	0	6	0	8	0	5	8	0	3	0
OMSNP0001825	chr1	28251781	T	C			INTER	3	0	3	2	5	3	0	4	0	8	0	7	4	0	4	0
OMSNP0001826	chr1	28252494	C	A			INTER	2	0	2	2	6	3	2	5	3	2	3	4	9	0	9	0
OMSNP0001827	chr1	28252948	T	C	ENSMODG00000017310	ENSMODG00000017310	DOWN	0	0	2	0	1	2	2	5	2	2	1	4	7	0	8	0
OMSNP0001828	chr1	28376047	C	T	ENSMODG00000017310	ENSMODG00000017310	INTRON	1	0	0	1	1	0	0	7	0	3	0	4	2	0	4	0
OMSNP0001829	chr1	28492778	T	C	ENSMODG00000017305	SLC25A16	DOWN	42	0	23	26	33	24	35	16	20	15	15	14	27	0	38	0
OMSNP0001830	chr1	28566286	T	C	ENSMODG00000017293	RUFY2	SYN	5	0	1	1	4	6	0	9	0	7	0	1	4	0	4	0
OMSNP0001831	chr1	28584309	T	C	ENSMODG00000017293	RUFY2	SYN	2	0	2	2	2	4	0	7	0	16	0	6	6	0	15	0
OMSNP0001832	chr1	28584473	G	A	ENSMODG00000017293	RUFY2	DOWN	4	0	8	0	8	0	4	5	10	7	0	2	7	0	7	0
OMSNP0001833	chr1	28585026	A	G	ENSMODG00000017293	RUFY2	DOWN	4	0	4	7	7	4	0	7	0	17	0	4	4	0	4	0
OMSNP0001834	chr1	28585145	C	G	ENSMODG00000017293	RUFY2	DOWN	8	0	16	0	9	0	4	5	6	10	2	2	6	0	7	0
OMSNP0001835	chr1	28585156	T	C	ENSMODG00000017293	RUFY2	DOWN	4	0	6	7	0	5	0	10	0	14	0	4	2	0	8	0
OMSNP0001839	chr1	28585310	G	C	ENSMODG00000017293	RUFY2	DOWN	9	0	6	4	5	0	4	5	13	8	2	1	4	0	8	0
OMSNP0001840	chr1	28585333	A	G	ENSMODG00000017293	RUFY2	DOWN	10	0	11	0	5	3	5	7	12	15	7	3	7	0	13	0
OMSNP0001841	chr1	28587256	T	C	ENSMODG00000017283	HNRNPH3	DOWN	0	0	0	1	0	0	1	1	14	4	5	9	15	0	15	0
OMSNP0001851	chr1	28597817	C	G	ENSMODG00000017283	HNRNPH3	UP	2	2	1	0	4	2	4	0	8	0	4	0	3	1	5	1
OMSNP0001852	chr1	28598150	C	T	ENSMODG00000017283	HNRNPH3	UP	6	0	3	4	1	1	0	2	4	5	1	3	2	0	2	0
OMSNP0001853	chr1	28598245	C	G	ENSMODG00000017283	HNRNPH3	UP	6	0	3	2	2	0	1	0	0	6	1	4	4	0	2	0
OMSNP0001854	chr1	28598285	G	T	ENSMODG00000017283	HNRNPH3	UP	1	0	0	0	0	0	1	1	3	1	3	8	2	0	5	0
OMSNP0001855	chr1	28598286	A	T	ENSMODG00000017283	HNRNPH3	UP	1	0	0	0	0	0	1	1	3	1	3	8	2	0	5	0
OMSNP0001856	chr1	28604964	T	G	ENSMODG00000025155	XM_001369301.1	DOWN	5	0	4	4	3	3	0	2	0	7	0	6	6	0	7	0
OMSNP0001857	chr1	28604973	G	T	ENSMODG00000025155	XM_001369301.1	DOWN	4	0	4	4	1	3	1	1	2	3	2	3	6	0	5	0
OMSNP0001858	chr1	28605062	G	A	ENSMODG00000025155	XM_001369301.1	DOWN	7	0	0	0	2	0	2	3	4	2	6	2	12	0	18	0
OMSNP0001859	chr1	28605153	A	G	ENSMODG00000025155	XM_001369301.1	DOWN	2	0	4	0	1	3	0	5	0	10	0	21	18	0	7	0
OMSNP0001860	chr1	28605232	G	T	ENSMODG00000025155	XM_001369301.1	DOWN	5	0	3	0	10	0	3	6	10	11	14	14	13	0	24	0
OMSNP0001861	chr1	28605233	C	T	ENSMODG00000025155	XM_001369301.1	DOWN	5	0	1	2	9	0	6	3	11	10	14	14	13	0	24	0
OMSNP0001862	chr1	28605298	G	A	ENSMODG00000025155	XM_001369301.1	DOWN	5	0	1	5	1	0	1	0	13	8	5	0	9	0	15	0
OMSNP0001863	chr1	28605302	A	T	ENSMODG00000025155	XM_001369301.1	DOWN	6	0	1	7	3	0	1	0	13	8	5	0	9	0	20	0
OMSNP0001864	chr1	28605369	G	A	ENSMODG00000025155	XM_001369301.1	DOWN	8	0	1	2	0	2	0	9	0	5	0	8	3	0	15	0
OMSNP0001865	chr1	28605516	G	T	ENSMODG00000025155	XM_001369301.1	NON_SYN	8	0	3	0	5	3	0	2	0	8	0	17	12	0	11	0
OMSNP0001866	chr1	28605749	T	C	ENSMODG00000025155	XM_001369301.1	SYN	8	0	1	0	7	3	0	3	0	17	1	12	13	0	16	0
OMSNP0001867	chr1	28606076	C	T	ENSMODG00000025155	XM_001369301.1	SYN	5	0	2	0	1	0	1	3	4	7	9	4	10	0	13	0
OMSNP0001868	chr1	28606244	C	T	ENSMODG00000025155	XM_001369301.1	SYN	9	0	1	0	4	6	0	2	0	16	0	14	13	0	14	0
OMSNP0001869	chr1	28606248	A	G	ENSMODG00000025155	XM_001369301.1	NON_SYN	8	0	1	1	4	6	0	1	0	17	0	15	14	0	14	0
OMSNP0001870	chr1	28606400	G	A	ENSMODG00000025155	XM_001369301.1	SYN	1	0	1	2	2	0	3	0	12	5	11	10	11	0	18	0
OMSNP0001871	chr1	28606406	T	G	ENSMODG00000025155	XM_001369301.1	SYN	2	0	2	2	2	0	0	3	0	15	0	24	10	0	20	0
OMSNP0001875	chr1	28913720	A	G	ENSMODG00000017248	SIRT1	SYN	56	0	22	31	30	38	22	20	69	63	41	57	54	0	89	0
OMSNP0001876	chr1	28915886	C	T	ENSMODG00000017248	SIRT1	UP	1	4	2	0	0	3	1	5	7	10	4	7	0	7	1	4
OMSNP0001877	chr1	28915887	T	C	ENSMODG00000017248	SIRT1	UP	1	3	1	0	0	2	1	5	7	9	4	4	0	5	1	3
OMSNP0001878	chr1	28966795	T	C	ENSMODG00000017247	DNAJC12	SYN	81	0	88	0	62	0	34	20	14	29	30	40	39	0	63	0
OMSNP0001881	chr1	29001580	A	T	ENSMODG00000017247	DNAJC12	DOWN	58	0	38	37	18	17	0	35	0	33	0	29	25	0	22	0
OMSNP0001882	chr1	29001730	T	C	ENSMODG00000017247	DNAJC12	DOWN	73	0	39	45	26	28	0	34	1	62	0	70	26	0	50	0
OMSNP0001902	chr1	34060380	C	T			INTER	88	0	86	0	129	0	61	83	26	51	39	39	55	0	53	0
OMSNP0001903	chr1	34060386	T	G			INTER	81	0	86	0	124	0	64	73	27	44	37	38	57	0	48	0
OMSNP0001904	chr1	34060614	C	A			INTER	118	0	90	68	104	126	0	178	0	88	1	90	75	0	71	0
OMSNP0001905	chr1	34060647	T	G			INTER	133	0	64	54	86	102	1	186	0	90	1	75	62	0	68	0
OMSNP0001906	chr1	34060801	A	T			INTER	81	0	42	23	56	50	72	51	29	29	27	29	54	0	66	0
OMSNP0001907	chr1	34061050	A	G			INTER	119	0	52	48	70	93	0	187	0	142	0	145	78	0	72	0
OMSNP0001908	chr1	34061405	A	G			INTER	117	0	52	57	97	90	0	194	0	88	0	95	63	0	58	0
OMSNP0001910	chr1	34066132	C	T			INTER	147	0	59	35	82	90	59	66	35	38	25	31	50	0	61	0
OMSNP0001911	chr1	34066184	A	G			INTER	216	0	142	0	210	0	106	102	33	38	60	44	107	0	92	0
OMSNP0001912	chr1	34066207	G	T			INTER	172	0	65	44	104	70	101	68	32	25	39	45	89	0	84	0
OMSNP0001915	chr1	34113267	C	G			INTER	157	0	61	32	117	82	81	79	26	34	43	31	68	0	65	0
OMSNP0001916	chr1	34113279	C	T			INTER	163	0	64	39	122	94	2	188	0	67	0	84	69	0	67	0
OMSNP0001917	chr1	34113318	T	G			INTER	107	0	43	38	61	71	0	164	1	65	0	80	73	0	58	0
OMSNP0001918	chr1	34171322	G	A	ENSMODG00000017199	REEP3	DOWN	236	0	243	0	273	0	100	126	93	90	83	69	115	0	140	0
OMSNP0001919	chr1	34171856	C	T	ENSMODG00000017199	REEP3	DOWN	168	0	198	0	221	0	99	110	73	88	64	51	107	0	127	0
OMSNP0001921	chr1	34173400	T	C	ENSMODG00000017199	REEP3	DOWN	12	0	10	8	15	13	8	9	44	32	46	31	47	0	55	0
OMSNP0001929	chr1	34430335	G	A	ENSMODG00000017196	JMJD1C	SYN	9	0	17	0	16	0	3	7	9	8	3	11	17	0	12	0
OMSNP0001930	chr1	34431108	A	G	ENSMODG00000017196	JMJD1C	NON_SYN	19	0	10	7	9	14	0	17	0	29	0	11	22	0	16	0
OMSNP0001931	chr1	34448152	G	A	ENSMODG00000017196	JMJD1C	NON_SYN	8	0	13	3	10	7	2	5	12	8	10	6	15	0	23	0
OMSNP0001932	chr1	34448165	A	G	ENSMODG00000017196	JMJD1C	NON_SYN	13	0	8	4	8	13	2	7	14	10	8	7	14	0	20	0
OMSNP0001933	chr1	34804953	T	A	ENSMODG00000017108	ADO	DOWN	4	0	1	2	5	7	4	7	7	1	6	7	8	0	8	0
OMSNP0001934	chr1	34805030	A	G	ENSMODG00000017108	ADO	DOWN	5	0	2	1	4	2	2	1	5	5	4	6	4	0	18	0
OMSNP0001935	chr1	34805234	C	T	ENSMODG00000017108	ADO	DOWN	1	0	2	1	2	0	1	2	3	11	9	2	9	0	12	0
OMSNP0001936	chr1	34805236	A	C	ENSMODG00000017108	ADO	DOWN	1	0	2	1	2	0	1	2	3	13	9	2	9	0	16	0
OMSNP0001937	chr1	34805629	C	T	ENSMODG00000017108	ADO	DOWN	3	0	2	2	2	5	2	0	10	4	8	6	10	0	12	0
OMSNP0001938	chr1	34805641	A	G	ENSMODG00000017108	ADO	DOWN	3	0	1	1	2	5	0	4	1	11	0	15	13	0	12	0
OMSNP0001939	chr1	34806717	A	G	ENSMODG00000017108	ADO	DOWN	4	0	3	0	2	2	7	4	10	14	8	9	27	0	22	0
OMSNP0001940	chr1	34807268	T	C	ENSMODG00000017108	ADO	DOWN	22	0	7	15	14	11	0	29	0	44	0	45	14	0	33	0
OMSNP0001941	chr1	34807368	A	G	ENSMODG00000017108	ADO	DOWN	25	0	9	11	21	17	1	20	1	95	0	58	34	0	50	0
OMSNP0001942	chr1	34808492	T	C	ENSMODG00000017108	ADO	SYN	11	0	5	5	8	9	0	13	0	30	1	21	29	0	35	0
OMSNP0001943	chr1	35527000	T	C	ENSMODG00000017102	ARID5B	DOWN	16	0	9	6	6	7	0	16	0	13	0	17	17	0	23	0
OMSNP0001944	chr1	35528753	G	T	ENSMODG00000017102	ARID5B	DOWN	6	0	4	8	16	10	0	10	0	8	0	15	3	0	13	0
OMSNP0001945	chr1	35531370	T	C	ENSMODG00000017102	ARID5B	SYN	11	0	8	13	9	14	0	22	0	18	0	12	16	0	12	0
OMSNP0001946	chr1	35532090	A	G	ENSMODG00000017102	ARID5B	SYN	11	0	7	3	11	4	1	12	0	17	0	7	11	0	16	0
OMSNP0001947	chr1	35532093	T	C	ENSMODG00000017102	ARID5B	SYN	11	0	7	3	9	2	6	6	10	8	6	0	11	0	9	0
OMSNP0001948	chr1	35532391	C	T	ENSMODG00000017102	ARID5B	NON_SYN	14	0	6	7	14	6	0	20	0	18	0	10	11	0	14	0
OMSNP0001949	chr1	35536356	C	T	ENSMODG00000017102	ARID5B	NON_SYN	18	0	12	11	14	16	16	14	3	8	7	0	12	0	9	0
OMSNP0001950	chr1	35566102	A	G	ENSMODG00000017102	ARID5B	SYN	4	0	4	10	9	7	0	10	0	9	0	14	4	0	10	0
OMSNP0001951	chr1	35698527	C	T	ENSMODG00000017102	ARID5B	SYN	9	0	3	7	26	0	13	0	11	0	4	0	4	0	4	0
OMSNP0001952	chr1	35698716	T	C	ENSMODG00000017102	ARID5B	SYN	21	0	3	10	15	10	0	18	0	19	0	10	10	0	7	0
OMSNP0001953	chr1	36845030	C	T			INTER	22	0	26	0	17	30	31	15	34	0	15	0	19	0	21	0
OMSNP0001954	chr1	36915964	T	C	ENSMODG00000017097	RHOBTB1	SYN	58	0	65	0	174	0	79	99	35	51	42	30	42	0	50	0
OMSNP0001955	chr1	36915994	T	C	ENSMODG00000017097	RHOBTB1	SYN	61	0	51	0	169	0	79	83	41	56	37	28	49	0	65	0
OMSNP0001956	chr1	36921199	C	G	ENSMODG00000017097	RHOBTB1	SYN	66	0	35	52	72	124	0	159	0	86	0	71	52	0	72	0
OMSNP0001957	chr1	36921457	A	G	ENSMODG00000017097	RHOBTB1	SYN	57	0	28	56	59	122	0	136	0	83	0	86	43	0	40	0
OMSNP0001958	chr1	36921579	C	T	ENSMODG00000017097	RHOBTB1	NON_SYN	76	0	50	0	88	138	82	69	68	0	74	0	34	0	43	0
OMSNP0001959	chr1	36921596	A	G	ENSMODG00000017097	RHOBTB1	NON_SYN	58	0	13	34	188	0	56	68	0	71	0	50	26	0	37	0
OMSNP0001960	chr1	36921744	C	T	ENSMODG00000017097	RHOBTB1	NON_SYN	65	0	92	0	189	0	71	77	50	34	43	28	52	0	57	0
OMSNP0001961	chr1	36921749	T	G	ENSMODG00000017097	RHOBTB1	NON_SYN	58	0	34	55	75	109	1	132	1	84	0	75	51	0	62	0
OMSNP0001962	chr1	36921770	A	G	ENSMODG00000017097	RHOBTB1	NON_SYN	56	0	83	0	67	106	2	158	47	35	35	39	53	0	61	0
OMSNP0001963	chr1	36921890	C	A	ENSMODG00000017097	RHOBTB1	NON_SYN	65	0	76	0	80	102	0	133	38	38	30	29	38	0	54	0
OMSNP0001966	chr1	36933838	T	C	ENSMODG00000017097	RHOBTB1	SYN	77	0	37	55	171	0	142	0	41	46	44	54	45	0	73	0
OMSNP0001970	chr1	36939281	G	A	ENSMODG00000017097	RHOBTB1	DOWN	85	0	47	83	97	174	90	84	62	53	53	44	43	0	83	0
OMSNP0001971	chr1	36939368	G	A	ENSMODG00000017097	RHOBTB1	DOWN	84	0	107	0	87	151	101	92	105	0	84	0	43	0	66	0
OMSNP0001972	chr1	36939390	A	G	ENSMODG00000017097	RHOBTB1	DOWN	71	0	43	77	75	133	73	89	43	64	30	43	39	0	63	0
OMSNP0001973	chr1	36939448	G	T	ENSMODG00000017097	RHOBTB1	DOWN	82	0	38	75	244	0	201	0	53	41	46	36	58	0	80	0
OMSNP0001974	chr1	36939573	G	A	ENSMODG00000017097	RHOBTB1	DOWN	121	0	126	0	98	150	117	72	108	0	89	0	45	0	81	0
OMSNP0001975	chr1	36939582	C	T	ENSMODG00000017097	RHOBTB1	DOWN	108	0	119	0	97	159	103	74	107	0	78	0	41	0	72	0
OMSNP0001976	chr1	36939629	A	G	ENSMODG00000017097	RHOBTB1	DOWN	65	0	46	71	72	109	86	78	36	43	51	44	41	0	56	0
OMSNP0001977	chr1	36939645	T	C	ENSMODG00000017097	RHOBTB1	DOWN	92	0	136	0	80	121	98	82	93	0	100	0	41	0	63	0
OMSNP0001978	chr1	36939746	G	A	ENSMODG00000017097	RHOBTB1	DOWN	71	0	75	0	58	101	76	73	65	0	81	0	34	0	61	0
OMSNP0001979	chr1	36940331	A	T	ENSMODG00000017097	RHOBTB1	DOWN	24	0	41	0	30	42	37	32	24	0	34	0	35	0	31	0
OMSNP0001980	chr1	37004127	T	C	ENSMODG00000017091	ENSMODG00000017091	DOWN	11	0	12	5	10	5	0	18	0	125	0	128	88	0	121	0
OMSNP0001981	chr1	37004229	T	C	ENSMODG00000017091	ENSMODG00000017091	DOWN	18	0	5	6	12	0	5	8	1	103	0	107	87	0	103	0
OMSNP0001982	chr1	37004256	G	A	ENSMODG00000017091	ENSMODG00000017091	DOWN	2	0	11	0	4	7	0	6	32	41	36	33	67	0	81	0
OMSNP0001983	chr1	37004354	A	G	ENSMODG00000017091	ENSMODG00000017091	DOWN	52	0	34	11	21	14	0	42	1	138	0	137	102	0	117	0
OMSNP0001984	chr1	37004625	G	A	ENSMODG00000017091	ENSMODG00000017091	DOWN	57	0	23	13	19	16	0	34	1	129	0	124	107	0	165	0
OMSNP0001985	chr1	37004660	T	C	ENSMODG00000017091	ENSMODG00000017091	DOWN	59	0	22	11	18	21	0	32	0	142	1	134	102	0	143	0
OMSNP0001986	chr1	37005245	T	C	ENSMODG00000017091	ENSMODG00000017091	DOWN	6	0	2	2	6	5	6	4	30	25	25	18	60	0	61	0
OMSNP0001987	chr1	37224853	G	C			INTER	1	0	6	0	7	0	0	0	1	0	0	0	4	0	0	0
OMSNP0001988	chr1	37625037	C	T	ENSMODG00000017079	ANK3	SYN	2	0	2	2	1	0	3	0	0	0	1	1	2	0	1	0
OMSNP0001989	chr1	37641459	T	C	ENSMODG00000017079	ANK3	SYN	1	0	1	0	2	0	0	0	0	0	0	0	0	0	0	0
OMSNP0001990	chr1	37656832	G	T	ENSMODG00000017079	ANK3	NON_SYN	0	0	0	0	3	0	1	0	2	0	0	0	0	0	1	0
OMSNP0001991	chr1	37676266	G	C	ENSMODG00000017079	ANK3	SYN	1	0	1	1	5	0	0	2	0	2	0	1	0	0	2	0
OMSNP0001992	chr1	37713746	C	G	ENSMODG00000017079	ANK3	INTRON	50	0	48	0	46	36	31	29	46	28	21	15	40	0	63	0
OMSNP0001993	chr1	37720833	T	C	ENSMODG00000017079	ANK3	SYN	85	0	39	32	95	83	1	129	0	124	0	53	49	0	52	0
OMSNP0001996	chr1	37746236	A	C	ENSMODG00000017079	ANK3	SYN	79	0	45	0	81	51	52	50	123	0	47	0	58	0	62	0
OMSNP0001997	chr1	37749617	G	A	ENSMODG00000017079	ANK3	SYN	43	0	45	0	104	0	35	40	50	45	13	33	45	0	50	0
OMSNP0001998	chr1	37767339	T	C	ENSMODG00000017079	ANK3	SYN	85	0	79	0	100	83	0	152	77	72	35	37	77	0	99	0
OMSNP0002001	chr1	37769023	T	C	ENSMODG00000017079	ANK3	SYN	114	0	61	32	182	0	68	57	0	119	0	89	54	0	67	0
OMSNP0002002	chr1	37769044	T	C	ENSMODG00000017079	ANK3	SYN	81	0	33	25	131	0	43	40	0	115	2	58	61	0	57	0
OMSNP0002007	chr1	37777210	C	T	ENSMODG00000017079	ANK3	INTRON	35	0	23	0	24	18	8	17	13	0	7	0	18	0	14	0
OMSNP0002008	chr1	37777430	G	A	ENSMODG00000017079	ANK3	INTRON	17	0	12	0	27	14	13	11	10	7	3	0	10	0	18	0
OMSNP0002009	chr1	37780064	C	T	ENSMODG00000017079	ANK3	SYN	1	0	2	0	0	0	0	0	0	2	0	0	0	0	1	0
OMSNP0002010	chr1	37780169	C	T	ENSMODG00000017079	ANK3	SYN	0	0	0	2	5	0	1	0	0	0	0	0	0	0	0	0
OMSNP0002011	chr1	37780384	C	T	ENSMODG00000017079	ANK3	NON_SYN	0	0	1	0	5	0	2	0	2	1	0	0	0	0	0	0
OMSNP0002012	chr1	37780922	T	G	ENSMODG00000017079	ANK3	SYN	0	0	0	0	1	0	1	1	1	0	0	0	0	0	1	0
OMSNP0002013	chr1	37781072	A	G	ENSMODG00000017079	ANK3	SYN	0	0	1	0	5	0	1	2	0	3	0	1	0	0	0	0
OMSNP0002014	chr1	37782308	C	T	ENSMODG00000017079	ANK3	SYN	0	0	1	0	1	0	0	2	2	0	0	0	2	0	0	0
OMSNP0002015	chr1	37783130	A	C	ENSMODG00000017079	ANK3	SYN	1	0	0	0	9	0	0	1	0	0	0	0	1	0	0	0
OMSNP0002016	chr1	37783841	G	A	ENSMODG00000017079	ANK3	SYN	4	0	0	1	2	1	0	5	0	2	0	0	2	0	0	0
OMSNP0002017	chr1	37784589	G	A	ENSMODG00000017079	ANK3	NON_SYN	3	0	3	0	2	0	1	0	1	1	0	0	0	0	0	0
OMSNP0002018	chr1	37784751	G	A	ENSMODG00000017079	ANK3	NON_SYN	5	0	1	2	5	0	0	0	2	0	0	0	1	0	0	0
OMSNP0002019	chr1	37784816	C	T	ENSMODG00000017079	ANK3	SYN	1	0	1	1	3	0	2	1	2	0	0	0	0	0	1	0
OMSNP0002020	chr1	37790317	T	C	ENSMODG00000017079	ANK3	SYN	53	0	63	0	68	61	44	50	92	0	47	0	59	0	66	0
OMSNP0002023	chr1	37795092	C	A	ENSMODG00000017079	ANK3	NON_SYN	46	0	48	0	40	37	0	68	51	37	31	18	55	0	83	0
OMSNP0002024	chr1	37795272	T	C	ENSMODG00000017079	ANK3	SYN	44	0	68	0	59	64	33	45	103	0	40	0	40	0	56	0
OMSNP0002025	chr1	37795323	C	A	ENSMODG00000017079	ANK3	SYN	98	0	85	0	68	81	0	113	0	146	0	88	46	0	96	0
OMSNP0002026	chr1	37795362	G	A	ENSMODG00000017079	ANK3	SYN	76	0	62	0	55	42	39	41	129	0	73	0	47	0	68	0
OMSNP0002027	chr1	37795475	T	G	ENSMODG00000017079	ANK3	NON_SYN	88	0	91	0	171	0	51	61	0	130	0	88	73	0	87	0
OMSNP0002028	chr1	37795591	A	G	ENSMODG00000017079	ANK3	NON_SYN	101	0	68	0	69	92	0	123	1	145	0	90	60	0	83	0
OMSNP0002029	chr1	37795690	G	A	ENSMODG00000017079	ANK3	NON_SYN	84	0	44	58	173	0	106	0	134	0	81	0	65	0	94	0
OMSNP0002030	chr1	37797905	A	C	ENSMODG00000017079	ANK3	SYN	96	0	88	0	94	64	58	52	128	0	64	0	62	0	77	0
OMSNP0002033	chr1	37817116	C	T			INTER	104	0	110	0	99	91	64	57	160	0	89	0	90	0	102	0
OMSNP0002034	chr1	37817885	G	A			INTER	67	0	67	0	117	0	32	55	58	57	38	26	44	0	40	0
OMSNP0002035	chr1	37931078	T	C	ENSMODG00000017019	CCDC6	SYN	27	0	11	5	28	18	0	21	0	51	0	29	29	0	27	0
OMSNP0002036	chr1	37943217	C	G	ENSMODG00000017019	CCDC6	DOWN	25	0	7	13	16	7	0	19	0	44	1	29	24	0	45	0
OMSNP0002038	chr1	37943601	C	G	ENSMODG00000017019	CCDC6	DOWN	16	0	23	0	10	12	0	21	19	13	5	14	15	0	21	0
OMSNP0002039	chr1	37943672	T	C	ENSMODG00000017019	CCDC6	DOWN	18	0	5	2	15	9	0	21	0	58	0	28	28	0	41	0
OMSNP0002040	chr1	37943768	T	C	ENSMODG00000017019	CCDC6	DOWN	33	0	15	12	19	21	0	25	1	39	0	42	22	0	37	0
OMSNP0002041	chr1	37943823	T	G	ENSMODG00000017019	CCDC6	DOWN	38	0	21	6	27	22	0	33	0	69	0	40	35	0	56	0
OMSNP0002042	chr1	37944046	T	C	ENSMODG00000017019	CCDC6	DOWN	23	0	8	6	20	10	0	14	0	59	0	29	27	0	32	0
OMSNP0002043	chr1	37944466	G	A	ENSMODG00000017019	CCDC6	DOWN	15	0	4	2	14	0	0	2	0	11	0	6	12	0	37	0
OMSNP0002044	chr1	37944623	C	A	ENSMODG00000017019	CCDC6	DOWN	5	0	2	0	3	4	2	0	23	0	4	0	6	0	16	0
OMSNP0002045	chr1	37944706	A	G	ENSMODG00000017019	CCDC6	DOWN	4	0	2	0	11	3	0	9	0	13	1	16	13	0	18	0
OMSNP0002046	chr1	37944753	G	T	ENSMODG00000017019	CCDC6	DOWN	4	0	1	3	3	3	6	4	16	0	18	0	16	0	16	0
OMSNP0002047	chr1	37944776	A	G	ENSMODG00000017019	CCDC6	DOWN	8	0	6	0	6	2	0	6	0	13	1	15	26	0	13	0
OMSNP0002048	chr1	37944984	T	C	ENSMODG00000017019	CCDC6	DOWN	15	0	7	5	13	9	0	13	0	28	0	23	14	0	31	0
OMSNP0002049	chr1	37945125	C	A	ENSMODG00000017019	CCDC6	DOWN	10	0	10	0	9	0	1	3	0	16	0	14	17	0	10	0
OMSNP0002050	chr1	37945276	G	A	ENSMODG00000017019	CCDC6	DOWN	14	0	2	13	7	8	4	4	32	20	10	15	28	0	27	0
OMSNP0002051	chr1	37945308	G	A	ENSMODG00000017019	CCDC6	DOWN	15	0	9	3	7	9	0	24	0	50	0	29	19	0	39	0
OMSNP0002056	chr1	37983541	C	T	ENSMODG00000016588	LHPP	SYN	22	0	5	14	41	0	32	0	28	0	33	0	16	0	33	0
OMSNP0002057	chr1	37983622	C	T	ENSMODG00000016588	LHPP	SYN	30	0	9	24	44	0	23	0	29	0	25	0	12	0	18	0
OMSNP0002058	chr1	37983637	T	C	ENSMODG00000016588	LHPP	SYN	33	0	10	21	38	0	25	0	26	0	28	0	8	0	20	0
OMSNP0002073	chr1	38053783	C	T	ENSMODG00000016579	OAT	SYN	730	0	287	253	428	580	294	437	1	948	14	527	527	0	692	0
OMSNP0002074	chr1	38053942	C	T	ENSMODG00000016579	OAT	DOWN	822	0	329	301	1068	0	777	0	487	495	359	261	483	0	619	0
OMSNP0002075	chr1	38054231	T	C	ENSMODG00000016579	OAT	DOWN	643	0	233	242	916	0	654	0	273	370	202	189	310	0	426	0
OMSNP0002076	chr1	38054278	G	A	ENSMODG00000016579	OAT	DOWN	666	0	441	0	378	542	313	413	933	0	309	307	525	0	684	0
OMSNP0002077	chr1	38413240	C	T			INTER	30	0	14	9	13	0	14	0	11	0	5	0	18	0	10	0
OMSNP0002078	chr1	38414964	T	C			INTER	31	0	17	0	10	4	10	6	0	9	0	4	6	0	10	0
OMSNP0002079	chr1	38434825	A	G			INTER	71	9	58	8	121	19	90	20	63	0	45	0	28	0	54	0
OMSNP0002090	chr1	38450674	C	T	ENSMODG00000016572	ENSMODG00000016572	INTRON	17	0	26	21	9	5	10	0	0	22	0	37	32	0	47	0
OMSNP0002091	chr1	38450707	C	A	ENSMODG00000016572	ENSMODG00000016572	INTRON	12	0	30	17	14	4	9	5	0	32	0	35	33	0	39	0
OMSNP0002092	chr1	38450712	A	G	ENSMODG00000016572	ENSMODG00000016572	INTRON	14	0	30	21	15	5	14	5	0	37	0	37	33	0	41	0
OMSNP0002094	chr1	38450829	T	G	ENSMODG00000016572	ENSMODG00000016572	INTRON	9	0	26	22	9	10	8	8	1	63	0	54	27	0	33	0
OMSNP0002108	chr1	38502079	A	G			INTER	14	0	3	5	11	8	7	3	0	25	0	27	10	0	17	0
OMSNP0002109	chr1	38539709	G	C			INTER	25	0	35	0	30	30	32	23	42	0	32	14	29	0	53	0
OMSNP0002112	chr1	38565471	C	T	ENSMODG00000016564	ANKRD22	NON_SYN	71	0	24	31	48	39	34	25	1	61	0	61	46	0	54	0
OMSNP0002113	chr1	38565568	G	A	ENSMODG00000016564	ANKRD22	SYN	88	0	28	41	53	40	73	44	44	42	30	36	52	0	68	0
OMSNP0002114	chr1	38579059	T	G	ENSMODG00000016564	ANKRD22	DOWN	48	0	36	0	40	39	39	28	0	54	0	65	33	0	46	0
OMSNP0002115	chr1	38579198	T	G	ENSMODG00000016564	ANKRD22	DOWN	53	0	57	0	33	33	53	47	0	70	1	72	61	0	73	0
OMSNP0002116	chr1	38579491	A	G	ENSMODG00000016564	ANKRD22	DOWN	96	0	84	0	64	46	53	49	0	85	3	75	52	0	66	0
OMSNP0002117	chr1	38579492	T	A	ENSMODG00000016564	ANKRD22	DOWN	94	0	89	0	65	46	53	48	0	86	3	76	53	0	66	0
OMSNP0002118	chr1	38580040	T	C	ENSMODG00000016564	ANKRD22	DOWN	154	0	99	0	98	90	80	69	127	0	62	53	71	0	102	0
OMSNP0002119	chr1	38580281	C	A	ENSMODG00000016564	ANKRD22	DOWN	31	0	45	0	20	20	24	19	29	0	19	29	21	0	38	0
OMSNP0002120	chr1	38580285	C	T	ENSMODG00000016564	ANKRD22	DOWN	28	0	45	0	20	21	21	18	23	0	15	29	17	0	39	0
OMSNP0002121	chr1	38580483	G	A	ENSMODG00000016564	ANKRD22	DOWN	69	0	81	0	50	57	42	53	73	0	36	44	44	0	67	0
OMSNP0002124	chr1	38585165	G	A	ENSMODG00000025412	LIPM	SYN	0	0	1	0	1	2	0	1	2	2	0	1	0	0	2	0
OMSNP0002125	chr1	39125010	G	A	ENSMODG00000016507	RNLS	NON_SYN	19	0	9	0	4	4	3	8	6	0	2	2	2	0	3	0
OMSNP0002126	chr1	39125931	C	T	ENSMODG00000016507	RNLS	SYN	12	0	2	0	5	0	3	3	2	0	3	1	3	0	4	0
OMSNP0002127	chr1	39327934	A	C	ENSMODG00000016507	RNLS	SYN	8	0	11	0	2	7	8	4	0	5	0	12	3	0	6	0
OMSNP0002128	chr1	39350440	C	A	ENSMODG00000016507	RNLS	NON_SYN	13	0	7	0	17	0	3	5	14	0	3	5	2	0	5	0
OMSNP0002129	chr1	39350442	C	G	ENSMODG00000016507	RNLS	SYN	13	0	9	0	15	5	2	5	7	7	0	9	2	0	5	0
OMSNP0002130	chr1	39352153	G	A	ENSMODG00000016507	RNLS	SYN	18	0	10	0	9	6	8	3	6	0	4	0	10	0	4	0
OMSNP0002131	chr1	39352550	G	A	ENSMODG00000016507	RNLS	DOWN	9	0	14	0	3	2	2	5	3	0	2	4	3	0	6	0
OMSNP0002132	chr1	39352660	T	C	ENSMODG00000016507	RNLS	DOWN	11	0	9	0	9	15	8	4	3	0	3	4	7	0	7	0
OMSNP0002133	chr1	39352791	G	T	ENSMODG00000016507	RNLS	DOWN	8	0	11	0	2	0	4	3	5	0	2	0	2	0	1	0
OMSNP0002134	chr1	39559988	G	A	ENSMODG00000016499	PTEN	DOWN	46	0	19	23	29	40	31	22	58	77	51	38	50	0	71	0
OMSNP0002135	chr1	39560901	T	C	ENSMODG00000016499	PTEN	DOWN	51	0	15	22	35	38	27	28	0	88	0	60	46	0	50	0
OMSNP0002136	chr1	39561532	A	G	ENSMODG00000016499	PTEN	DOWN	38	0	13	13	28	28	24	20	0	60	1	38	30	0	43	0
OMSNP0002137	chr1	39561931	G	A	ENSMODG00000016499	PTEN	DOWN	30	0	11	19	19	22	14	15	0	78	0	37	30	0	38	0
OMSNP0002138	chr1	39562140	C	T	ENSMODG00000016499	PTEN	DOWN	20	0	26	0	17	32	16	16	69	0	31	24	34	0	37	0
OMSNP0002139	chr1	39562191	C	G	ENSMODG00000016499	PTEN	DOWN	15	0	12	7	16	18	11	15	20	17	0	32	6	0	13	0
OMSNP0002140	chr1	39562446	T	G	ENSMODG00000016499	PTEN	DOWN	80	0	38	58	60	74	37	34	63	107	49	48	62	0	94	0
OMSNP0002145	chr1	39568194	C	T	ENSMODG00000016499	PTEN	SYN	83	0	86	0	57	50	44	29	119	0	44	47	55	0	97	0
OMSNP0002150	chr1	39697012	C	T	ENSMODG00000016503	ATAD1	UP	64	0	40	0	25	20	18	18	68	0	56	28	47	0	55	0
OMSNP0002163	chr1	39721692	C	T	ENSMODG00000016503	ATAD1	SYN	324	0	124	136	331	0	251	0	366	0	376	0	230	0	274	0
OMSNP0002164	chr1	39723143	G	C	ENSMODG00000016503	ATAD1	DOWN	3	0	2	0	3	4	4	6	4	0	4	4	2	0	5	0
OMSNP0002165	chr1	39723456	T	C	ENSMODG00000016503	ATAD1	DOWN	25	0	8	4	18	16	5	23	0	25	0	32	26	0	23	0
OMSNP0002166	chr1	39723624	C	T	ENSMODG00000016503	ATAD1	DOWN	17	0	16	0	21	11	10	14	24	0	18	27	24	0	27	0
OMSNP0002167	chr1	39724362	C	T	ENSMODG00000016503	ATAD1	DOWN	5	0	7	0	7	12	4	9	24	0	10	15	14	0	25	0
OMSNP0002168	chr1	39729327	C	G	ENSMODG00000016494	PAPSS2	DOWN	15	0	12	0	16	15	5	12	0	27	0	17	21	0	21	0
OMSNP0002169	chr1	39729518	T	A	ENSMODG00000016494	PAPSS2	DOWN	24	0	27	0	16	26	12	17	0	25	0	19	24	0	27	0
OMSNP0002170	chr1	39729548	T	C	ENSMODG00000016494	PAPSS2	DOWN	36	0	32	0	19	16	16	20	0	31	0	18	24	0	32	0
OMSNP0002171	chr1	39729602	T	C	ENSMODG00000016494	PAPSS2	DOWN	14	0	9	0	11	14	9	11	0	30	0	11	11	0	15	0
OMSNP0002175	chr1	39729817	A	C	ENSMODG00000016494	PAPSS2	DOWN	20	0	24	0	29	19	11	15	0	26	0	11	23	0	31	0
OMSNP0002176	chr1	39729865	A	G	ENSMODG00000016494	PAPSS2	DOWN	17	0	15	0	21	29	9	9	0	25	1	5	19	0	20	0
OMSNP0002177	chr1	39729922	G	A	ENSMODG00000016494	PAPSS2	DOWN	22	0	30	0	23	36	11	8	37	0	8	4	28	0	23	0
OMSNP0002178	chr1	39729994	A	G	ENSMODG00000016494	PAPSS2	DOWN	19	0	18	0	14	25	5	16	0	30	0	24	14	0	28	0
OMSNP0002179	chr1	39730025	C	T	ENSMODG00000016494	PAPSS2	DOWN	21	0	12	0	15	30	9	18	0	23	0	17	16	0	27	0
OMSNP0002180	chr1	39730050	G	A	ENSMODG00000016494	PAPSS2	DOWN	34	0	14	0	16	30	14	17	0	36	0	14	26	0	38	0
OMSNP0002181	chr1	39730077	G	T	ENSMODG00000016494	PAPSS2	DOWN	23	0	17	0	10	21	12	15	27	0	8	5	26	0	21	0
OMSNP0002182	chr1	39730125	A	G	ENSMODG00000016494	PAPSS2	DOWN	26	0	8	5	16	31	10	15	0	25	0	14	10	0	26	0
OMSNP0002183	chr1	39730229	T	C	ENSMODG00000016494	PAPSS2	DOWN	25	0	15	8	18	24	9	15	0	35	0	21	22	0	21	0
OMSNP0002184	chr1	39730282	T	A	ENSMODG00000016494	PAPSS2	DOWN	21	0	9	5	15	13	7	16	0	30	0	20	18	0	22	0
OMSNP0002185	chr1	39732031	C	T	ENSMODG00000016494	PAPSS2	SYN	21	0	13	0	18	16	13	9	21	0	4	6	5	0	30	0
OMSNP0002186	chr1	39735518	A	G	ENSMODG00000016494	PAPSS2	SYN	15	0	11	0	25	23	12	12	22	0	15	8	19	0	16	0
OMSNP0002187	chr1	39735527	C	G	ENSMODG00000016494	PAPSS2	SYN	14	0	9	2	27	23	9	14	0	23	0	25	17	0	20	0
OMSNP0002188	chr1	39741532	C	T	ENSMODG00000016494	PAPSS2	SYN	25	0	6	0	17	31	17	21	21	0	7	6	18	0	14	0
OMSNP0002189	chr1	39741560	C	T	ENSMODG00000016494	PAPSS2	NON_SYN	22	0	19	0	28	34	17	18	33	0	13	8	19	0	31	0
OMSNP0002190	chr1	39878841	C	T	ENSMODG00000016492	MINPP1	DOWN	58	0	16	0	26	28	30	17	87	0	31	38	60	0	91	0
OMSNP0002191	chr1	39878969	T	C	ENSMODG00000016492	MINPP1	DOWN	44	0	22	16	42	31	36	25	85	0	28	22	62	0	74	0
OMSNP0002192	chr1	39879046	T	C	ENSMODG00000016492	MINPP1	DOWN	42	0	42	0	42	35	28	18	43	53	3	91	49	0	89	0
OMSNP0002194	chr1	39879171	G	A	ENSMODG00000016492	MINPP1	DOWN	60	0	43	0	65	40	29	39	116	0	39	35	87	0	111	0
OMSNP0002195	chr1	39879350	C	T	ENSMODG00000016492	MINPP1	DOWN	34	0	26	0	23	20	16	10	59	0	19	25	44	0	63	0
OMSNP0002196	chr1	39879426	T	C	ENSMODG00000016492	MINPP1	DOWN	35	0	8	8	43	27	25	16	76	0	34	35	57	0	77	0
OMSNP0002197	chr1	39879433	C	G	ENSMODG00000016492	MINPP1	DOWN	38	0	16	0	42	26	26	20	76	0	31	32	59	0	79	0
OMSNP0002198	chr1	39879478	A	G	ENSMODG00000016492	MINPP1	DOWN	45	0	31	0	47	36	17	29	133	0	41	36	66	0	88	0
OMSNP0002199	chr1	39879502	C	G	ENSMODG00000016492	MINPP1	DOWN	37	0	28	0	28	32	12	16	92	0	29	29	39	0	68	0
OMSNP0002200	chr1	39879555	A	G	ENSMODG00000016492	MINPP1	DOWN	69	0	19	5	48	11	46	8	71	52	1	55	79	0	136	0
OMSNP0002201	chr1	39879675	C	T	ENSMODG00000016492	MINPP1	DOWN	33	0	41	0	41	39	20	6	70	0	35	37	51	0	72	0
OMSNP0002202	chr1	39879717	C	G	ENSMODG00000016492	MINPP1	DOWN	29	0	16	15	68	0	40	0	84	0	56	0	59	0	97	0
OMSNP0002203	chr1	39879918	A	G	ENSMODG00000016492	MINPP1	DOWN	43	0	18	0	22	6	25	6	47	3	2	16	73	0	106	0
OMSNP0002205	chr1	39879950	A	G	ENSMODG00000016492	MINPP1	DOWN	44	0	36	0	36	30	37	18	56	30	2	61	85	0	106	0
OMSNP0002206	chr1	39880127	T	C	ENSMODG00000016492	MINPP1	DOWN	50	0	13	15	41	36	20	21	48	36	3	58	41	0	85	0
OMSNP0002207	chr1	39880226	T	C	ENSMODG00000016492	MINPP1	DOWN	58	0	14	20	75	0	43	0	35	39	23	24	51	0	66	0
OMSNP0002208	chr1	39880451	A	C	ENSMODG00000016492	MINPP1	DOWN	45	0	48	0	38	33	37	21	102	0	37	24	94	0	129	0
OMSNP0002209	chr1	39880624	C	T	ENSMODG00000016492	MINPP1	DOWN	40	0	33	0	31	29	25	11	89	0	33	17	52	0	69	0
OMSNP0002211	chr1	39880971	C	G	ENSMODG00000016492	MINPP1	DOWN	31	0	9	6	23	19	12	12	0	61	1	51	39	0	45	0
OMSNP0002212	chr1	39881291	T	A	ENSMODG00000016492	MINPP1	NON_SYN	55	0	14	22	33	24	22	24	116	0	32	30	73	0	100	0
OMSNP0002214	chr1	39914790	G	A	ENSMODG00000016492	MINPP1	SYN	23	0	7	8	40	0	29	0	65	0	57	0	48	0	52	0
OMSNP0002215	chr1	39914962	T	C	ENSMODG00000016492	MINPP1	SYN	28	0	8	10	26	17	14	11	59	0	14	18	23	0	60	0
OMSNP0002216	chr1	39927737	G	A			INTER	362	0	100	51	219	162	211	144	419	375	2	447	440	0	681	0
OMSNP0002217	chr1	39927781	T	G			INTER	936	0	267	174	543	435	491	346	785	703	6	784	728	0	1302	0
OMSNP0002218	chr1	39927840	C	T			INTER	780	0	241	156	448	362	455	306	593	517	4	593	646	0	937	0
OMSNP0002219	chr1	39927923	C	T			INTER	695	0	323	0	444	338	385	275	963	0	284	247	570	0	859	0
OMSNP0002220	chr1	39927943	T	C			INTER	781	0	257	143	561	432	445	350	494	415	3	474	498	0	863	0
OMSNP0002221	chr1	39927960	A	T			INTER	899	0	298	173	672	471	544	430	588	410	8	524	587	0	923	0
OMSNP0002226	chr1	39928301	C	T			INTER	519	0	184	107	562	0	481	0	689	0	396	0	342	0	514	0
OMSNP0002227	chr1	39928327	G	A			INTER	515	0	176	99	535	0	436	0	374	413	195	229	393	0	593	0
OMSNP0002228	chr1	39928355	T	G			INTER	254	0	129	0	232	0	187	0	579	0	335	0	300	0	460	0
OMSNP0002230	chr1	39928459	C	T			INTER	930	0	307	198	585	445	436	371	625	547	4	663	704	0	1061	0
OMSNP0002241	chr1	39929007	G	A			INTER	1258	0	529	456	1120	927	807	688	866	901	13	1083	1009	0	1234	0
OMSNP0002247	chr1	39929089	A	G			INTER	844	0	563	0	1164	0	1015	0	1159	0	744	0	622	0	1019	0
OMSNP0002252	chr1	39929196	C	T			INTER	1102	0	472	281	896	681	699	550	703	555	6	742	815	0	1089	0
OMSNP0002253	chr1	39929244	A	G			INTER	1226	0	496	280	991	641	719	506	758	737	3	819	883	0	1291	0
OMSNP0002274	chr1	39930085	A	C			INTER	1719	0	594	447	1261	1019	989	773	1059	1037	27	1170	1106	0	1799	0
OMSNP0002280	chr1	39930270	T	C			INTER	2051	0	1427	0	1703	1367	1321	1108	2575	0	891	772	1437	0	2218	0
OMSNP0002289	chr1	39930576	G	A			INTER	2	8	5	4	6	11	1	8	1	4	2	0	0	5	2	3
OMSNP0002291	chr1	40003324	A	G			INTER	13	0	4	2	7	4	7	3	0	18	0	15	22	0	32	0
OMSNP0002292	chr1	40003692	C	T			INTER	16	0	12	0	5	12	7	12	6	16	4	6	8	0	12	0
OMSNP0002293	chr1	40003733	C	G			INTER	6	0	2	11	14	0	9	0	18	0	15	0	10	0	13	0
OMSNP0002294	chr1	40005056	C	T			INTER	5	0	7	0	3	11	5	9	8	16	4	18	6	0	8	0
OMSNP0002295	chr1	40005584	A	T			INTER	6	0	2	7	9	0	14	0	27	0	13	0	9	0	14	0
OMSNP0002296	chr1	40174826	A	C			INTER	20	0	9	5	18	17	14	6	18	10	8	19	10	0	11	0
OMSNP0002297	chr1	40175077	T	C			INTER	35	0	20	0	26	26	19	22	20	13	0	22	18	0	43	0
OMSNP0002298	chr1	40175216	T	G			INTER	32	0	13	0	30	14	21	18	55	0	16	23	17	0	43	0
OMSNP0002299	chr1	40227485	A	G	ENSMODG00000016489	SGMS1	UP	93	0	18	24	41	50	45	40	97	0	23	35	57	0	71	0
OMSNP0002300	chr1	40227630	G	C	ENSMODG00000016489	SGMS1	SYN	97	0	73	0	69	74	54	49	90	0	46	59	56	0	91	0
OMSNP0002301	chr1	40227702	C	T	ENSMODG00000016489	SGMS1	SYN	71	0	45	0	48	44	43	51	97	0	38	45	55	0	69	0
OMSNP0002302	chr1	40227882	C	T	ENSMODG00000016489	SGMS1	SYN	67	0	43	0	61	68	27	55	76	0	32	37	44	0	59	0
OMSNP0002304	chr1	40257863	C	A	ENSMODG00000016489	SGMS1	DOWN	29	0	5	13	16	15	19	16	37	10	32	25	44	0	43	0
OMSNP0002305	chr1	40257981	C	T	ENSMODG00000016489	SGMS1	DOWN	89	0	60	0	67	48	48	33	83	0	44	35	42	0	69	0
OMSNP0002306	chr1	40608931	A	G	ENSMODG00000016477	ENSMODG00000016477	UP	18	0	5	0	12	16	6	13	0	18	0	21	17	0	22	0
OMSNP0002307	chr1	40608947	G	C	ENSMODG00000016477	ENSMODG00000016477	UP	18	0	6	0	11	17	10	15	0	18	0	19	20	0	24	0
OMSNP0002308	chr1	40609000	A	G	ENSMODG00000016477	ENSMODG00000016477	UP	14	0	3	0	27	14	9	12	0	31	0	23	19	0	18	0
OMSNP0002309	chr1	40609103	G	A	ENSMODG00000016477	ENSMODG00000016477	NON_SYN	12	0	11	0	10	10	19	17	41	0	14	15	32	0	22	0
OMSNP0002310	chr1	41725615	C	T			INTER	22	0	21	0	28	18	19	16	21	18	21	11	22	0	26	0
OMSNP0002311	chr1	41730033	G	A			INTER	31	0	13	0	26	21	33	19	25	0	13	11	33	0	29	0
OMSNP0002314	chr1	41959159	A	T	ENSMODG00000016471	PRKG1	DOWN	22	0	12	0	20	5	16	10	8	9	0	14	19	0	13	0
OMSNP0002315	chr1	41959173	C	G	ENSMODG00000016471	PRKG1	DOWN	18	0	8	0	15	5	13	10	16	0	3	11	20	0	10	0
OMSNP0002316	chr1	41959260	A	G	ENSMODG00000016471	PRKG1	DOWN	9	0	2	5	10	4	8	6	0	18	0	16	16	0	14	0
OMSNP0002317	chr1	41959274	C	T	ENSMODG00000016471	PRKG1	DOWN	9	0	9	0	8	4	8	7	18	0	3	13	17	0	14	0
OMSNP0002318	chr1	41959750	C	T	ENSMODG00000016471	PRKG1	DOWN	31	0	16	8	29	21	32	19	24	13	11	4	17	0	36	0
OMSNP0002319	chr1	41959939	G	T	ENSMODG00000016471	PRKG1	DOWN	23	0	14	0	33	15	22	14	1	32	0	19	25	0	53	0
OMSNP0002320	chr1	41959951	T	C	ENSMODG00000016471	PRKG1	DOWN	29	0	18	0	37	18	25	12	0	36	0	16	28	0	55	0
OMSNP0002321	chr1	41960216	C	T	ENSMODG00000016471	PRKG1	DOWN	24	0	11	7	28	10	22	8	38	0	23	14	27	0	26	0
OMSNP0002322	chr1	41960224	G	A	ENSMODG00000016471	PRKG1	DOWN	35	0	15	11	38	13	35	15	47	0	26	13	27	0	42	0
OMSNP0002323	chr1	41960346	T	C	ENSMODG00000016471	PRKG1	DOWN	28	0	9	5	31	22	21	14	0	26	0	21	22	0	33	0
OMSNP0002324	chr1	41960401	G	A	ENSMODG00000016471	PRKG1	DOWN	14	0	8	8	15	20	16	13	35	0	11	8	20	0	22	0
OMSNP0002325	chr1	41960433	T	G	ENSMODG00000016471	PRKG1	DOWN	18	0	9	0	7	13	9	9	26	0	1	8	14	0	25	0
OMSNP0002326	chr1	41963085	A	G	ENSMODG00000016471	PRKG1	DOWN	73	0	27	27	41	58	42	29	0	81	0	37	45	0	52	0
OMSNP0002327	chr1	41963425	T	C	ENSMODG00000016471	PRKG1	DOWN	12	0	3	0	4	14	7	16	40	0	13	18	20	0	25	0
OMSNP0002328	chr1	41986789	A	G	ENSMODG00000016421	DKK1	SYN	14	0	9	8	1	3	12	0	0	195	0	125	49	0	80	0
OMSNP0002329	chr1	41986891	C	A	ENSMODG00000016421	DKK1	SYN	7	0	13	0	0	1	6	0	157	0	64	48	42	0	53	0
OMSNP0002330	chr1	41986921	G	A	ENSMODG00000016421	DKK1	SYN	15	0	12	0	0	2	13	0	207	0	79	83	66	0	76	0
OMSNP0002331	chr1	41987035	G	A	ENSMODG00000016421	DKK1	DOWN	5	0	16	0	3	0	9	2	70	89	70	43	41	0	51	0
OMSNP0002337	chr1	47222056	T	C	ENSMODG00000016132	IPMK	DOWN	32	0	20	0	27	12	7	18	16	11	0	54	21	0	26	0
OMSNP0002338	chr1	47222762	G	A	ENSMODG00000016132	IPMK	SYN	23	0	45	0	21	19	13	14	20	15	0	42	20	0	36	0
OMSNP0002339	chr1	47269161	C	G	ENSMODG00000016132	IPMK	SYN	35	0	16	9	24	13	0	34	0	36	0	17	18	0	40	0
OMSNP0002340	chr1	47269176	C	T	ENSMODG00000016132	IPMK	SYN	31	0	12	9	13	16	0	38	0	42	0	23	18	0	38	0
OMSNP0002345	chr1	47323687	G	A	ENSMODG00000016135	CISD1	SYN	387	0	187	184	488	0	454	0	452	0	425	0	273	0	399	0
OMSNP0002346	chr1	47323752	G	C	ENSMODG00000016135	CISD1	DOWN	305	0	297	0	157	210	151	172	140	173	15	341	188	0	262	0
OMSNP0002347	chr1	47323831	T	C	ENSMODG00000016135	CISD1	DOWN	336	0	140	148	191	206	3	367	1	337	8	324	200	0	266	0
OMSNP0002348	chr1	47324203	T	C	ENSMODG00000016135	CISD1	DOWN	92	0	50	48	55	55	0	84	0	93	0	96	59	0	99	0
OMSNP0002349	chr1	47324218	A	G	ENSMODG00000016135	CISD1	DOWN	105	0	62	45	130	0	62	30	50	51	93	0	63	0	96	0
OMSNP0002350	chr1	47324261	C	T	ENSMODG00000016135	CISD1	DOWN	141	0	59	46	94	93	62	68	45	64	2	116	79	0	119	0
OMSNP0002351	chr1	47324299	T	C	ENSMODG00000016135	CISD1	DOWN	124	0	116	0	107	99	84	68	47	66	2	116	102	0	112	0
OMSNP0002352	chr1	47324364	G	T	ENSMODG00000016135	CISD1	DOWN	120	0	61	38	69	71	1	109	0	94	2	81	76	0	103	0
OMSNP0002353	chr1	47324368	T	C	ENSMODG00000016135	CISD1	DOWN	111	0	100	0	74	72	2	105	0	96	2	81	70	0	104	0
OMSNP0002356	chr1	47324699	C	G	ENSMODG00000016135	CISD1	DOWN	88	0	25	19	55	46	1	70	1	60	3	54	70	0	91	0
OMSNP0002357	chr1	47324719	G	A	ENSMODG00000016135	CISD1	DOWN	87	0	19	23	52	52	0	96	1	65	4	60	73	0	102	0
OMSNP0002358	chr1	47359665	G	T	ENSMODG00000025713	UBE2D1	UP	25	0	7	4	30	0	11	9	24	26	30	0	16	0	33	0
OMSNP0002361	chr1	47390174	G	C	ENSMODG00000025713	UBE2D1	SYN	69	0	48	0	55	53	33	38	58	32	0	73	51	0	97	0
OMSNP0002365	chr1	47396926	A	G	ENSMODG00000016130	XM_001363728.1	DOWN	9	0	4	0	7	4	0	8	2	76	0	68	39	0	42	0
OMSNP0002367	chr1	47398231	C	T	ENSMODG00000016130	XM_001363728.1	DOWN	13	0	14	0	11	5	12	12	18	26	2	41	23	0	25	0
OMSNP0002371	chr1	47447997	G	A	ENSMODG00000016127	ENSMODG00000016127	DOWN	10	0	5	0	2	6	0	1	1	8	0	7	13	0	17	0
OMSNP0002373	chr1	47450580	T	G	ENSMODG00000016127	ENSMODG00000016127	DOWN	1	0	4	2	0	2	0	1	0	7	0	4	2	0	7	0
OMSNP0002374	chr1	47450662	G	A	ENSMODG00000016127	ENSMODG00000016127	DOWN	2	0	2	0	0	1	1	1	0	7	0	6	9	0	19	0
OMSNP0002375	chr1	47744882	A	G	ENSMODG00000016125	BICC1	SYN	1	0	2	0	3	2	0	6	0	9	0	1	2	0	7	0
OMSNP0002386	chr1	48266984	T	C	ENSMODG00000016112	PHYHIPL	SYN	23	0	20	7	24	32	0	47	0	6	4	5	10	0	4	0
OMSNP0002389	chr1	48269565	C	G	ENSMODG00000016112	PHYHIPL	SYN	12	0	6	6	42	0	46	0	3	5	6	1	7	0	4	0
OMSNP0002391	chr1	48270480	A	G	ENSMODG00000016112	PHYHIPL	DOWN	0	0	2	0	1	0	2	0	0	0	0	0	2	0	0	0
OMSNP0002392	chr1	48271333	G	T	ENSMODG00000016104	FAM13C	DOWN	1	0	0	1	0	0	1	0	1	0	0	0	0	0	0	0
OMSNP0002394	chr1	48286327	G	A			INTER	0	0	0	0	0	0	0	0	0	0	0	1	1	0	1	0
OMSNP0002395	chr1	48801742	T	A	ENSMODG00000000012	SPOCK2	DOWN	26	19	51	35	98	65	0	88	0	36	4	22	25	0	32	0
OMSNP0002396	chr1	48801745	C	A	ENSMODG00000000012	SPOCK2	DOWN	48	0	42	48	70	98	87	0	36	0	27	0	0	23	0	31
OMSNP0002397	chr1	48801798	A	T	ENSMODG00000000012	SPOCK2	DOWN	46	0	27	36	30	56	61	0	17	0	31	0	0	10	0	25
OMSNP0002398	chr1	48801848	G	A	ENSMODG00000000012	SPOCK2	DOWN	32	13	52	16	100	40	28	18	4	5	2	7	29	0	36	0
OMSNP0002399	chr1	48802095	A	T	ENSMODG00000000012	SPOCK2	DOWN	1	72	68	31	88	61	54	41	32	8	18	6	31	0	35	0
OMSNP0002400	chr1	48802127	C	A	ENSMODG00000000012	SPOCK2	DOWN	79	0	4	70	16	125	66	0	53	0	18	0	0	32	0	59
OMSNP0002403	chr1	48802480	G	A	ENSMODG00000000012	SPOCK2	DOWN	24	35	46	58	67	93	39	46	12	27	13	18	0	27	0	49
OMSNP0002406	chr1	48802966	C	T	ENSMODG00000000012	SPOCK2	DOWN	24	10	21	18	73	54	42	31	25	10	11	10	28	0	44	0
OMSNP0002407	chr1	48802986	G	A	ENSMODG00000000012	SPOCK2	DOWN	28	0	34	0	82	0	21	34	10	22	7	5	21	0	35	0
OMSNP0002408	chr1	48803023	G	A	ENSMODG00000000012	SPOCK2	DOWN	41	0	42	0	85	0	25	25	10	22	4	13	23	0	38	0
OMSNP0002410	chr1	48803150	C	A	ENSMODG00000000012	SPOCK2	DOWN	20	0	32	9	44	12	35	6	9	0	6	3	9	0	11	0
OMSNP0002413	chr1	48803318	C	T	ENSMODG00000000012	SPOCK2	DOWN	44	31	60	25	74	59	53	42	25	13	14	5	30	0	43	0
OMSNP0002414	chr1	48803627	G	C	ENSMODG00000000012	SPOCK2	DOWN	21	13	1	63	0	83	27	30	9	6	10	2	0	10	0	9
OMSNP0002420	chr1	48804226	G	A	ENSMODG00000000012	SPOCK2	DOWN	30	31	47	36	95	60	0	87	0	47	0	24	35	0	54	0
OMSNP0002421	chr1	48804283	G	A	ENSMODG00000000012	SPOCK2	DOWN	44	16	37	24	62	54	1	65	0	23	0	23	25	0	42	0
OMSNP0002423	chr1	48804665	C	G	ENSMODG00000000012	SPOCK2	DOWN	43	13	1	68	1	115	0	45	0	34	1	13	0	28	0	39
OMSNP0002424	chr1	48804677	G	A	ENSMODG00000000012	SPOCK2	DOWN	35	7	34	11	66	32	30	10	23	4	9	2	26	0	29	0
OMSNP0002425	chr1	48804687	A	G	ENSMODG00000000012	SPOCK2	DOWN	33	11	35	16	70	33	32	15	22	3	10	2	23	0	33	0
OMSNP0002426	chr1	48804695	C	T	ENSMODG00000000012	SPOCK2	DOWN	40	0	46	0	98	0	14	27	6	22	2	13	23	0	28	0
OMSNP0002427	chr1	48804698	G	A	ENSMODG00000000012	SPOCK2	DOWN	27	10	35	14	61	29	24	14	17	6	14	0	24	0	26	0
OMSNP0002428	chr1	48804779	C	G	ENSMODG00000000012	SPOCK2	DOWN	23	12	21	13	34	22	24	32	23	12	10	6	7	0	9	0
OMSNP0002430	chr1	48805119	A	G	ENSMODG00000000012	SPOCK2	NON_SYN	1	20	22	14	40	29	29	18	5	3	2	0	7	0	10	0
OMSNP0002431	chr1	48805209	A	G	ENSMODG00000000012	SPOCK2	SYN	37	17	0	66	0	98	0	74	0	13	2	16	0	20	2	23
OMSNP0002432	chr1	48805502	C	T	ENSMODG00000000012	SPOCK2	NON_SYN	56	39	45	29	111	90	80	52	29	9	20	10	25	0	43	0
OMSNP0002435	chr1	48807239	G	A	ENSMODG00000000012	SPOCK2	SYN	90	0	25	43	84	110	126	0	43	0	32	0	0	28	0	49
OMSNP0002439	chr1	48811346	C	T	ENSMODG00000000012	SPOCK2	SYN	72	0	93	0	222	0	46	78	14	29	11	19	39	0	45	0
OMSNP0002442	chr1	48834630	G	A	ENSMODG00000000012	SPOCK2	UP	38	10	53	29	115	54	1	89	0	42	3	15	22	0	40	0
OMSNP0002443	chr1	48899684	C	T	ENSMODG00000025782	ASCC1	SYN	47	0	50	0	56	0	34	34	30	39	23	41	36	0	60	0
OMSNP0002444	chr1	48942092	G	A	ENSMODG00000025782	ASCC1	SYN	29	0	39	0	60	0	32	20	17	22	17	16	30	0	31	0
OMSNP0002445	chr1	48943957	G	C	ENSMODG00000025782	ASCC1	NON_SYN	1	25	0	41	0	52	24	22	25	26	22	15	0	31	0	35
OMSNP0002446	chr1	48957707	G	A	ENSMODG00000025782	ASCC1	UP	23	10	17	11	28	5	36	8	14	5	13	0	7	3	13	4
OMSNP0002451	chr1	48977217	T	C	ENSMODG00000000031	ANAPC16	DOWN	143	123	0	259	0	274	0	292	0	106	0	120	0	69	0	87
OMSNP0002452	chr1	49021472	A	T	ENSMODG00000000035	DDIT4	UP	73	111	142	103	52	37	44	48	137	153	57	48	134	0	157	0
OMSNP0002457	chr1	49021777	G	A	ENSMODG00000000035	DDIT4	UP	179	0	246	0	102	0	53	94	141	226	80	106	114	0	188	0
OMSNP0002458	chr1	49022695	C	T	ENSMODG00000000035	DDIT4	SYN	121	130	120	125	63	58	80	73	191	192	115	104	153	0	226	0
OMSNP0002459	chr1	49022785	G	A	ENSMODG00000000035	DDIT4	SYN	145	135	121	133	58	72	146	0	352	0	190	0	0	160	0	197
OMSNP0002460	chr1	49022909	A	G	ENSMODG00000000035	DDIT4	DOWN	106	130	179	141	75	78	62	60	157	134	86	77	109	0	168	0
OMSNP0002461	chr1	49023205	T	C	ENSMODG00000000035	DDIT4	DOWN	48	50	93	90	25	37	37	42	56	44	32	33	45	0	68	0
OMSNP0002463	chr1	49129628	C	T	ENSMODG00000000043	DNAJB12	DOWN	8	9	2	5	4	5	5	5	14	14	5	11	0	4	0	13
OMSNP0002464	chr1	49130146	C	T	ENSMODG00000000043	DNAJB12	DOWN	11	7	4	8	5	11	10	8	18	14	11	7	9	0	16	0
OMSNP0002465	chr1	49130147	G	C	ENSMODG00000000043	DNAJB12	DOWN	7	11	11	0	16	0	8	9	14	19	7	12	9	0	16	0
OMSNP0002466	chr1	49130200	A	G	ENSMODG00000000043	DNAJB12	DOWN	8	3	4	0	3	2	5	0	25	0	11	0	1	0	4	0
OMSNP0002467	chr1	49130210	C	T	ENSMODG00000000043	DNAJB12	DOWN	8	4	0	6	0	9	5	0	24	11	12	3	0	1	0	8
OMSNP0002468	chr1	49130270	G	A	ENSMODG00000000043	DNAJB12	DOWN	14	0	2	9	6	10	13	0	49	0	20	0	0	11	1	18
OMSNP0002469	chr1	49130394	T	C	ENSMODG00000000043	DNAJB12	DOWN	16	0	11	10	11	3	25	0	38	0	34	0	0	6	1	36
OMSNP0002470	chr1	49130430	C	T	ENSMODG00000000043	DNAJB12	DOWN	6	11	11	7	7	12	9	7	34	19	18	13	11	0	24	0
OMSNP0002471	chr1	49130466	T	C	ENSMODG00000000043	DNAJB12	DOWN	21	0	9	8	9	13	17	0	46	0	21	0	0	14	0	6
OMSNP0002472	chr1	49130539	G	A	ENSMODG00000000043	DNAJB12	DOWN	15	0	10	0	16	0	4	10	8	14	9	7	5	0	21	0
OMSNP0002473	chr1	49130836	C	T	ENSMODG00000000043	DNAJB12	DOWN	1	6	2	3	5	0	8	5	10	7	8	6	7	0	13	0
OMSNP0002474	chr1	49130870	A	C	ENSMODG00000000043	DNAJB12	DOWN	1	0	6	0	4	0	2	8	5	10	4	9	1	0	6	0
OMSNP0002475	chr1	49131223	G	A	ENSMODG00000000043	DNAJB12	DOWN	19	14	17	24	23	30	32	16	23	33	26	33	40	0	67	0
OMSNP0002477	chr1	49131978	C	T	ENSMODG00000000043	DNAJB12	DOWN	39	25	26	25	42	55	64	0	94	0	93	0	0	61	1	58
OMSNP0002478	chr1	49131984	A	G	ENSMODG00000000043	DNAJB12	DOWN	36	28	26	25	38	54	69	0	97	0	79	0	0	61	0	62
OMSNP0002483	chr1	49173669	A	G	ENSMODG00000000067	MICU1	DOWN	1	4	2	0	6	6	0	12	1	3	0	4	7	0	4	0
OMSNP0002484	chr1	49173702	A	G	ENSMODG00000000067	MICU1	DOWN	3	4	3	2	12	6	0	6	0	3	0	5	4	0	4	0
OMSNP0002498	chr1	49265365	A	G	ENSMODG00000000067	MICU1	INTRON	4	12	1	19	0	16	3	10	0	7	0	10	0	4	1	1
OMSNP0002508	chr1	49378225	T	C	ENSMODG00000000067	MICU1	UP	2	8	8	7	3	9	2	10	1	5	0	2	0	2	1	6
OMSNP0002514	chr1	49528998	G	C			INTER	52	26	0	52	0	79	0	88	0	121	1	66	0	88	0	130
OMSNP0002516	chr1	49662477	G	T	ENSMODG00000000088	MCU	NON_SYN	0	124	81	62	96	65	65	64	61	73	64	78	108	0	137	0
OMSNP0002521	chr1	49687333	G	A	ENSMODG00000000088	MCU	SYN	120	94	114	104	187	143	119	115	94	112	81	107	181	0	177	0
OMSNP0002524	chr1	49688720	C	T	ENSMODG00000000088	MCU	SYN	227	0	86	137	103	173	238	0	195	0	178	0	0	176	0	220
OMSNP0002526	chr1	49692440	G	A	ENSMODG00000000088	MCU	SYN	109	108	126	77	156	117	101	95	95	99	86	73	144	0	180	0
OMSNP0002531	chr1	49696891	C	T	ENSMODG00000000088	MCU	DOWN	71	13	83	21	145	0	82	0	65	16	65	12	162	0	173	0
OMSNP0002532	chr1	49696930	G	A	ENSMODG00000000088	MCU	DOWN	102	112	305	0	360	0	111	149	85	106	87	91	192	0	218	0
OMSNP0002533	chr1	49697014	G	A	ENSMODG00000000088	MCU	DOWN	127	131	324	0	415	0	126	142	149	133	123	111	168	0	270	0
OMSNP0002534	chr1	49697061	C	T	ENSMODG00000000088	MCU	DOWN	123	122	272	0	357	0	127	97	122	79	91	79	137	0	182	0
OMSNP0002535	chr1	49697195	G	A	ENSMODG00000000088	MCU	DOWN	155	0	76	83	81	124	143	0	169	0	166	0	1	106	0	161
OMSNP0002536	chr1	49750035	T	C	ENSMODG00000000102	PLA2G12B	DOWN	75	136	104	120	105	128	0	199	0	109	1	120	59	0	75	0
OMSNP0002537	chr1	49750054	A	G	ENSMODG00000000102	PLA2G12B	DOWN	85	93	81	83	117	101	0	145	1	92	1	131	72	0	80	0
OMSNP0002541	chr1	49755097	C	T	ENSMODG00000000102	PLA2G12B	SYN	212	210	185	236	248	266	184	200	125	133	104	88	141	0	182	0
OMSNP0002542	chr1	49755139	G	A	ENSMODG00000000102	PLA2G12B	SYN	327	341	310	349	425	468	316	339	166	182	118	169	201	0	247	0
OMSNP0002546	chr1	49778988	C	G	ENSMODG00000000102	PLA2G12B	UP	31	22	44	40	52	32	22	18	23	18	12	16	14	0	29	0
OMSNP0002547	chr1	49820217	T	C	ENSMODG00000000121	P4HA1	DOWN	131	137	197	203	284	304	216	200	186	232	119	158	235	0	286	0
OMSNP0002548	chr1	49820234	T	G	ENSMODG00000000121	P4HA1	DOWN	307	0	205	188	301	300	185	212	238	167	176	141	0	226	0	268
OMSNP0002549	chr1	49820236	T	G	ENSMODG00000000121	P4HA1	DOWN	165	162	416	0	647	0	431	0	433	0	335	0	246	0	319	0
OMSNP0002550	chr1	49820253	G	T	ENSMODG00000000121	P4HA1	DOWN	156	165	407	0	596	0	431	0	416	0	337	0	241	0	301	0
OMSNP0002551	chr1	49820317	G	A	ENSMODG00000000121	P4HA1	DOWN	316	0	152	200	288	306	183	186	202	183	140	132	1	176	1	258
OMSNP0002552	chr1	49820327	G	A	ENSMODG00000000121	P4HA1	DOWN	127	172	348	0	594	0	345	0	405	0	314	0	199	0	276	0
OMSNP0002553	chr1	49820388	G	A	ENSMODG00000000121	P4HA1	DOWN	262	0	146	162	220	236	138	159	192	174	164	122	1	237	0	254
OMSNP0002554	chr1	49820540	A	C	ENSMODG00000000121	P4HA1	DOWN	176	0	110	113	164	202	121	143	110	131	135	121	0	151	0	164
OMSNP0002555	chr1	49820543	G	T	ENSMODG00000000121	P4HA1	DOWN	215	0	120	126	183	232	133	169	125	154	151	145	0	155	0	194
OMSNP0002556	chr1	49820730	G	T	ENSMODG00000000121	P4HA1	DOWN	24	31	89	0	97	0	114	0	173	0	154	0	120	0	134	0
OMSNP0002576	chr1	49846501	A	G	ENSMODG00000000121	P4HA1	SYN	121	131	0	301	0	479	1	331	0	285	0	241	0	180	0	255
OMSNP0002586	chr1	49940478	A	G	ENSMODG00000000142	NUDT13	NON_SYN	10	8	9	0	14	0	12	0	17	0	8	0	12	0	10	0
OMSNP0002587	chr1	49940527	C	T	ENSMODG00000000142	NUDT13	SYN	7	3	7	7	13	5	3	7	7	9	1	6	0	8	0	8
OMSNP0002588	chr1	49940530	T	C	ENSMODG00000000142	NUDT13	SYN	3	7	7	7	6	12	7	3	9	6	7	0	8	0	8	0
OMSNP0002590	chr1	49986980	A	G	ENSMODG00000000149	ECD	SYN	83	85	66	62	89	74	55	54	85	75	70	65	0	107	2	140
OMSNP0002605	chr1	49992898	G	A	ENSMODG00000000149	ECD	SYN	179	0	71	51	125	98	83	55	88	57	77	58	0	71	0	133
OMSNP0002608	chr1	49993541	G	A	ENSMODG00000000149	ECD	SYN	142	0	34	38	86	77	56	73	71	86	59	63	1	109	0	149
OMSNP0002613	chr1	50014420	G	A	ENSMODG00000000161	FAM149B1	SYN	3	7	13	0	10	0	14	0	13	0	10	0	9	0	13	0
OMSNP0002614	chr1	50031156	C	T	ENSMODG00000000161	FAM149B1	NON_SYN	4	0	2	3	5	5	2	5	5	8	3	7	0	8	0	7
OMSNP0002615	chr1	50053234	C	A	ENSMODG00000000161	FAM149B1	SYN	9	9	13	11	10	5	5	6	13	20	9	11	0	18	0	29
OMSNP0002616	chr1	50062007	C	G	ENSMODG00000000161	FAM149B1	DOWN	9	2	7	2	9	4	7	2	13	0	12	8	7	0	27	0
OMSNP0002617	chr1	50062069	C	T	ENSMODG00000000161	FAM149B1	DOWN	17	0	5	6	8	2	6	2	9	4	9	10	0	6	0	15
OMSNP0002618	chr1	50062440	G	A	ENSMODG00000000161	FAM149B1	DOWN	7	3	2	1	3	3	5	2	2	5	12	5	0	4	0	5
OMSNP0002619	chr1	50062497	C	T	ENSMODG00000000161	FAM149B1	DOWN	3	3	6	9	12	9	2	3	7	9	8	17	0	11	0	17
OMSNP0002620	chr1	50064246	C	T	ENSMODG00000000167	DNAJC9	DOWN	6	0	4	3	3	0	3	8	32	31	44	25	59	0	63	0
OMSNP0002625	chr1	50066961	G	A	ENSMODG00000000167	DNAJC9	SYN	25	37	14	23	22	20	20	22	35	40	39	53	0	56	0	96
OMSNP0002627	chr1	50073798	T	G	ENSMODG00000000168	MRPS16	NON_SYN	158	207	110	133	180	233	125	170	142	173	124	151	201	0	253	0
OMSNP0002628	chr1	50073802	C	T	ENSMODG00000000168	MRPS16	SYN	155	191	108	125	175	225	127	169	143	171	113	139	207	0	261	0
OMSNP0002634	chr1	50074727	C	T	ENSMODG00000000168	MRPS16	NON_SYN	0	8	4	0	2	9	1	8	3	13	1	10	1	9	1	6
OMSNP0002635	chr1	50075102	T	A	ENSMODG00000000168	MRPS16	UP	3	9	4	8	1	10	2	6	0	9	1	1	2	0	1	0
OMSNP0002636	chr1	50075132	T	G	ENSMODG00000000168	MRPS16	UP	4	12	4	12	0	12	2	6	3	17	0	2	1	0	2	0
OMSNP0002637	chr1	50075442	C	G	ENSMODG00000000168	MRPS16	UP	1	5	1	1	0	4	0	3	1	4	0	5	1	3	0	6
OMSNP0002638	chr1	50075467	C	T	ENSMODG00000000168	MRPS16	UP	61	80	48	71	69	108	58	80	72	90	59	83	98	0	130	0
OMSNP0002639	chr1	50075561	G	A	ENSMODG00000000168	MRPS16	UP	38	37	26	30	30	46	17	37	25	46	17	30	28	0	44	0
OMSNP0002640	chr1	50091465	C	T	ENSMODG00000000188	TTC18	NON_SYN	7	0	10	7	2	4	7	5	1	2	0	0	0	2	0	6
OMSNP0002655	chr1	50185391	G	A	ENSMODG00000000205	ANXA7	INTRON	1	0	0	4	0	1	1	2	1	0	8	4	3	0	8	0
OMSNP0002656	chr1	50185505	T	C	ENSMODG00000000205	ANXA7	INTRON	4	0	5	2	2	2	0	3	7	4	8	10	12	0	9	0
OMSNP0002663	chr1	50189372	C	T	ENSMODG00000000205	ANXA7	SYN	272	234	407	0	504	0	450	0	229	0	169	0	158	0	277	0
OMSNP0002665	chr1	50196964	G	A	ENSMODG00000000211	ZMYND17	DOWN	20	11	10	4	13	7	8	4	9	4	7	2	10	0	8	0
OMSNP0002666	chr1	50196971	G	A	ENSMODG00000000211	ZMYND17	DOWN	15	14	9	4	13	7	6	4	8	4	5	0	10	0	8	0
OMSNP0002667	chr1	50196982	T	G	ENSMODG00000000211	ZMYND17	DOWN	14	11	6	4	10	7	8	5	7	4	6	2	15	0	6	0
OMSNP0002669	chr1	50197181	A	T	ENSMODG00000000211	ZMYND17	DOWN	14	13	11	9	16	14	11	7	10	11	5	9	14	0	19	0
OMSNP0002671	chr1	50197405	C	T	ENSMODG00000000211	ZMYND17	DOWN	15	11	6	4	3	0	7	3	7	2	4	6	10	0	10	0
OMSNP0002672	chr1	50210614	A	C	ENSMODG00000000220	PPP3CB	DOWN	18	21	26	26	41	44	22	36	34	39	36	27	0	45	0	83
OMSNP0002675	chr1	50211518	A	G	ENSMODG00000000220	PPP3CB	INTRON	3	2	14	10	2	2	4	2	5	6	2	6	0	3	0	18
OMSNP0002681	chr1	50263737	T	G	ENSMODG00000000250	USP54	DOWN	20	0	14	4	11	14	9	5	5	11	3	5	0	10	0	9
OMSNP0002682	chr1	50263943	G	A	ENSMODG00000000250	USP54	DOWN	11	0	6	13	9	4	9	9	13	11	3	5	0	9	0	16
OMSNP0002683	chr1	50264544	A	G	ENSMODG00000000250	USP54	SYN	26	0	13	7	12	10	11	11	12	14	8	11	0	7	0	14
OMSNP0002684	chr1	50309164	T	G	ENSMODG00000000250	USP54	NON_SYN	8	4	5	6	4	0	3	14	12	6	1	0	0	9	0	4
OMSNP0002687	chr1	50442492	C	G	ENSMODG00000000272	MYOZ1	UP	0	0	0	0	0	0	0	0	0	0	0	0	0	0	0	0
OMSNP0002688	chr1	50446701	C	T	ENSMODG00000000291	SYNPO2L	NON_SYN	0	0	0	0	0	0	1	0	0	0	0	0	0	0	0	0
OMSNP0002689	chr1	50446707	G	A	ENSMODG00000000291	SYNPO2L	NON_SYN	0	0	0	1	0	0	1	0	0	0	0	0	0	0	0	0
OMSNP0002690	chr1	50446734	G	A	ENSMODG00000000291	SYNPO2L	NON_SYN	0	0	0	1	0	0	1	0	0	0	0	0	0	0	0	1
OMSNP0002691	chr1	50447149	A	G	ENSMODG00000000291	SYNPO2L	SYN	0	0	0	0	0	0	0	1	0	0	0	0	0	0	0	0
OMSNP0002692	chr1	50447263	T	C	ENSMODG00000000291	SYNPO2L	SYN	0	0	0	0	0	1	0	0	0	0	0	0	0	0	0	0
OMSNP0002693	chr1	50447371	C	T	ENSMODG00000000291	SYNPO2L	SYN	0	0	0	0	0	0	0	0	0	0	0	0	0	0	0	0
OMSNP0002694	chr1	50447727	G	T	ENSMODG00000000291	SYNPO2L	NON_SYN	0	0	0	0	0	0	0	0	0	0	0	0	0	0	0	0
OMSNP0002695	chr1	50447878	A	G	ENSMODG00000000291	SYNPO2L	SYN	0	0	0	0	0	0	1	1	0	0	0	0	0	0	0	0
OMSNP0002696	chr1	50448024	G	A	ENSMODG00000000291	SYNPO2L	NON_SYN	0	0	0	0	0	0	0	0	0	0	0	0	0	0	0	1
OMSNP0002697	chr1	50478295	T	C	ENSMODG00000000346	SEC24C	UP	4	3	4	0	6	5	4	2	4	2	0	0	0	3	0	7
OMSNP0002699	chr1	50482609	A	G	ENSMODG00000000346	SEC24C	SYN	29	41	19	18	39	32	32	40	50	48	48	45	79	0	86	0
OMSNP0002702	chr1	50489862	G	C	ENSMODG00000000346	SEC24C	NON_SYN	52	57	16	28	84	76	47	50	96	77	50	69	114	0	161	0
OMSNP0002704	chr1	50491997	C	T	ENSMODG00000000346	SEC24C	SYN	0	4	3	0	0	1	0	4	2	6	0	4	4	0	8	0
OMSNP0002708	chr1	50496318	G	A	ENSMODG00000000346	SEC24C	SYN	64	57	94	0	141	0	120	0	165	0	133	0	84	0	137	0
OMSNP0002717	chr1	50497726	C	T	ENSMODG00000000346	SEC24C	SYN	77	93	91	0	160	0	119	0	203	0	150	0	112	0	130	0
OMSNP0002718	chr1	50497840	A	G	ENSMODG00000000346	SEC24C	SYN	61	84	39	35	105	101	60	50	120	106	67	70	114	0	186	0
OMSNP0002732	chr1	50502004	C	T	ENSMODG00000000355	FUT11	NON_SYN	24	0	13	8	13	21	18	18	38	31	20	27	0	32	0	42
OMSNP0002733	chr1	50502515	C	G	ENSMODG00000000355	FUT11	NON_SYN	8	4	25	0	24	0	16	0	54	0	40	0	25	0	42	0
OMSNP0002734	chr1	50502864	C	T	ENSMODG00000000355	FUT11	SYN	8	9	18	4	17	22	14	12	37	28	20	13	44	0	57	0
OMSNP0002735	chr1	50502975	C	T	ENSMODG00000000355	FUT11	SYN	8	6	8	11	11	18	10	15	24	23	14	23	32	0	44	0
OMSNP0002746	chr1	50528694	A	G	ENSMODG00000000396	KIAA0913	SYN	34	0	22	12	34	37	19	34	63	57	36	31	0	52	0	63
OMSNP0002747	chr1	50528712	A	G	ENSMODG00000000396	KIAA0913	SYN	16	16	14	10	26	24	14	23	42	34	25	29	0	37	0	48
OMSNP0002763	chr1	50533799	C	A	ENSMODG00000000427	NDST2	DOWN	3	4	15	0	9	0	12	0	29	0	19	0	11	0	14	0
OMSNP0002764	chr1	50533822	C	T	ENSMODG00000000427	NDST2	DOWN	9	0	2	11	8	6	3	10	7	14	9	11	0	12	0	17
OMSNP0002765	chr1	50533981	T	G	ENSMODG00000000427	NDST2	DOWN	17	10	6	11	8	11	7	7	16	12	10	7	0	11	0	19
OMSNP0002766	chr1	50534101	C	G	ENSMODG00000000427	NDST2	SYN	13	0	6	4	15	8	13	10	12	11	5	4	0	11	0	11
OMSNP0002767	chr1	50535959	G	A	ENSMODG00000000427	NDST2	SYN	2	6	3	7	6	10	8	11	9	10	6	2	11	0	18	0
OMSNP0002768	chr1	50536090	A	G	ENSMODG00000000427	NDST2	SYN	6	2	3	2	13	9	8	3	10	7	1	4	0	4	0	17
OMSNP0002769	chr1	50537909	C	A	ENSMODG00000000427	NDST2	SYN	7	0	5	5	4	2	9	6	13	8	6	5	0	3	0	11
OMSNP0002770	chr1	50538554	A	C	ENSMODG00000000427	NDST2	SYN	4	2	10	0	8	0	7	0	21	0	11	0	10	0	22	0
OMSNP0002771	chr1	50538953	G	A	ENSMODG00000000427	NDST2	SYN	3	6	5	4	7	5	5	7	6	9	3	2	0	11	0	11
OMSNP0002772	chr1	50539244	A	G	ENSMODG00000000427	NDST2	UP	6	8	9	0	21	0	14	0	23	0	14	0	9	0	7	0
OMSNP0002774	chr1	50542688	C	G	ENSMODG00000000536	CAMK2G	DOWN	27	18	26	25	43	39	25	22	33	38	20	23	18	0	50	0
OMSNP0002775	chr1	50543306	T	C	ENSMODG00000000536	CAMK2G	DOWN	21	12	18	17	25	37	12	18	15	28	17	19	0	30	0	36
OMSNP0002776	chr1	50543782	T	C	ENSMODG00000000536	CAMK2G	DOWN	4	0	1	1	9	3	4	0	10	3	4	0	2	1	6	0
OMSNP0002777	chr1	50543790	T	A	ENSMODG00000000536	CAMK2G	DOWN	8	0	4	0	10	2	7	2	3	1	3	0	2	1	1	3
OMSNP0002779	chr1	50544672	G	A	ENSMODG00000000536	CAMK2G	SYN	22	29	35	0	51	0	41	0	78	0	49	0	24	0	51	0
OMSNP0002790	chr1	50774681	C	A	ENSMODG00000000633	VCL	UP	50	40	0	85	0	214	0	147	0	149	0	115	0	97	0	147
OMSNP0002794	chr1	50831959	G	A	ENSMODG00000000633	VCL	SYN	211	184	181	160	549	484	434	343	321	274	189	194	350	0	477	0
OMSNP0002796	chr1	50835718	T	C	ENSMODG00000000633	VCL	SYN	1	379	137	149	432	395	392	289	302	279	219	170	321	0	330	0
OMSNP0002833	chr1	50888587	G	A	ENSMODG00000000633	VCL	DOWN	209	313	476	0	1089	0	702	0	817	0	571	0	478	0	642	0
OMSNP0002834	chr1	50888812	A	G	ENSMODG00000000633	VCL	DOWN	222	287	246	310	580	770	364	473	340	443	242	307	2	435	1	539
OMSNP0002836	chr1	50889289	T	C	ENSMODG00000000633	VCL	DOWN	528	0	197	249	474	575	314	443	356	427	233	303	0	417	1	681
OMSNP0002837	chr1	50889375	C	T	ENSMODG00000000633	VCL	DOWN	318	238	1	448	0	1169	1	733	1	735	2	543	0	366	0	497
OMSNP0002838	chr1	50894573	C	T	ENSMODG00000000660	AP3M1	DOWN	14	9	25	25	16	13	31	25	39	56	64	48	71	0	94	0
OMSNP0002848	chr1	50921451	T	C			INTER	3	11	7	12	6	5	5	15	10	13	6	20	0	20	0	35
OMSNP0002849	chr1	50921872	C	T			INTER	23	5	22	19	3	4	6	13	23	13	18	8	21	0	39	0
OMSNP0002852	chr1	51244449	C	T	ENSMODG00000000687	XM_001365835.1	SYN	77	0	22	26	28	40	27	39	38	58	41	49	1	52	0	83
OMSNP0002855	chr1	51257516	C	T	ENSMODG00000000687	XM_001365835.1	SYN	60	0	14	21	14	25	20	22	36	34	22	48	0	57	0	80
OMSNP0002856	chr1	51257524	A	G	ENSMODG00000000687	XM_001365835.1	NON_SYN	58	0	15	20	13	23	16	22	34	33	24	46	0	55	0	78
OMSNP0002867	chr1	51557464	A	C	ENSMODG00000000687	XM_001365835.1	DOWN	44	46	34	26	32	38	31	26	50	48	56	39	46	0	70	0
OMSNP0002868	chr1	51787783	G	A	ENSMODG00000000736	KAT6B	SYN	1	3	2	0	1	2	1	1	3	2	0	4	1	0	3	0
OMSNP0002869	chr1	51843143	A	G	ENSMODG00000000736	KAT6B	NON_SYN	0	1	0	2	0	10	0	5	0	7	0	5	0	4	0	16
OMSNP0002870	chr1	51844287	C	T	ENSMODG00000000736	KAT6B	SYN	4	0	2	0	1	2	5	3	4	8	5	4	0	8	1	3
OMSNP0002871	chr1	51844632	G	C	ENSMODG00000000736	KAT6B	SYN	1	0	0	6	0	1	0	3	0	9	0	12	0	1	0	6
OMSNP0002872	chr1	51845511	T	C	ENSMODG00000000736	KAT6B	SYN	1	0	3	2	2	2	2	2	10	3	7	7	0	4	0	6
OMSNP0002874	chr1	52015374	C	T	ENSMODG00000000873	SAMD8	DOWN	22	0	8	4	13	22	11	14	9	13	14	9	0	20	0	44
OMSNP0002876	chr1	52068396	C	T	ENSMODG00000000896	LOC100012461	UTR_5	9	28	14	21	19	22	10	21	5	21	13	25	4	9	11	22
OMSNP0002877	chr1	52068397	C	T	ENSMODG00000000896	LOC100012461	UTR_5	8	29	15	20	20	23	11	20	5	24	11	26	3	10	11	23
OMSNP0002888	chr1	52098351	T	C	ENSMODG00000000906	COMTD1	NON_SYN	28	33	0	18	0	28	0	22	0	29	0	26	0	4	0	3
OMSNP0002890	chr1	52313648	T	G	ENSMODG00000000911	ZNF503	UP	7	0	4	0	9	12	11	11	17	12	11	7	0	6	0	13
OMSNP0002892	chr1	52327223	T	G			INTER	7	5	15	6	7	7	2	7	6	3	8	9	14	0	12	0
OMSNP0002893	chr1	52327281	T	C			INTER	27	0	9	13	9	20	11	8	9	15	9	11	0	7	0	13
OMSNP0002894	chr1	54088813	T	C	ENSMODG00000000954	KCNMA1	DOWN	15	0	5	3	15	8	8	11	10	8	9	12	0	21	0	14
OMSNP0002895	chr1	54170059	T	C	ENSMODG00000000954	KCNMA1	SYN	14	0	2	6	16	15	7	11	6	17	20	18	0	10	0	26
OMSNP0002896	chr1	54170083	T	A	ENSMODG00000000954	KCNMA1	SYN	9	0	3	6	18	12	8	16	8	14	17	26	0	9	0	29
OMSNP0002897	chr1	54327512	G	A	ENSMODG00000000954	KCNMA1	SYN	2	5	2	3	14	8	7	5	7	5	6	9	0	7	0	8
OMSNP0002899	chr1	55003481	C	A			INTER	2	1	1	5	5	3	3	10	1	6	0	8	1	2	0	8
OMSNP0002900	chr1	55003487	C	G			INTER	2	0	1	5	7	3	3	10	3	6	0	8	1	2	0	8
OMSNP0002901	chr1	55003511	G	A			INTER	2	0	4	1	8	2	2	7	4	6	2	2	1	2	1	6
OMSNP0002902	chr1	55151616	C	A	ENSMODG00000001002	DLG5	DOWN	15	0	9	7	21	14	19	10	44	46	24	30	0	28	0	61
OMSNP0002903	chr1	55152036	G	A	ENSMODG00000001002	DLG5	DOWN	3	0	4	0	5	3	2	3	26	14	27	19	0	21	0	21
OMSNP0002904	chr1	55152039	T	G	ENSMODG00000001002	DLG5	DOWN	2	1	4	0	5	3	2	3	26	13	27	20	0	23	0	23
OMSNP0002906	chr1	55176209	G	C	ENSMODG00000001002	DLG5	SYN	10	0	6	2	7	7	13	9	26	36	27	28	0	35	1	34
OMSNP0002907	chr1	55179134	T	G	ENSMODG00000001002	DLG5	SYN	4	6	6	3	5	2	8	7	31	29	11	19	0	30	0	27
OMSNP0002908	chr1	55182448	G	A	ENSMODG00000001002	DLG5	SYN	14	0	7	5	7	5	5	7	18	18	13	13	0	28	0	31
OMSNP0002909	chr1	55182457	A	G	ENSMODG00000001002	DLG5	SYN	6	10	4	5	8	5	5	9	19	15	15	13	0	23	0	36
OMSNP0002910	chr1	55182531	T	C	ENSMODG00000001002	DLG5	NON_SYN	5	3	6	3	10	3	6	4	38	37	23	13	0	21	1	29
OMSNP0002911	chr1	55185264	T	A	ENSMODG00000001002	DLG5	SYN	11	0	4	2	13	3	8	9	28	26	22	20	0	16	0	50
OMSNP0002912	chr1	55185405	C	G	ENSMODG00000001002	DLG5	SYN	7	2	1	1	7	8	4	2	32	24	12	16	0	20	1	35
OMSNP0002913	chr1	55185422	A	G	ENSMODG00000001002	DLG5	NON_SYN	7	0	0	1	8	6	5	4	36	21	19	15	1	23	1	31
OMSNP0002914	chr1	55215496	G	A	ENSMODG00000001002	DLG5	SYN	5	5	2	2	4	9	8	2	21	21	20	21	0	28	0	33
OMSNP0002915	chr1	55227596	G	A	ENSMODG00000001002	DLG5	SYN	7	0	2	2	3	2	5	4	27	18	9	21	0	22	0	23
OMSNP0002925	chr1	55304673	C	T			INTER	4	2	1	0	4	0	5	0	33	0	8	0	9	0	15	0
OMSNP0002926	chr1	55305392	A	G			INTER	0	5	1	1	0	3	2	3	5	3	0	6	0	5	0	4
OMSNP0002927	chr1	55361214	T	C	ENSMODG00000001036	POLR3A	DOWN	6	0	11	9	8	8	2	3	1	13	1	11	0	12	0	17
OMSNP0002928	chr1	55361248	A	G	ENSMODG00000001036	POLR3A	DOWN	1	6	3	3	7	7	7	5	3	10	9	17	0	16	0	15
OMSNP0002929	chr1	55361661	G	A	ENSMODG00000001036	POLR3A	DOWN	3	0	4	0	4	3	1	1	0	3	4	10	0	9	0	12
OMSNP0002930	chr1	55362005	T	C	ENSMODG00000001036	POLR3A	DOWN	12	0	4	1	8	8	5	7	8	6	9	7	0	13	1	21
OMSNP0002931	chr1	55366780	G	T	ENSMODG00000001036	POLR3A	SYN	7	0	13	5	8	8	9	4	10	11	15	5	0	15	0	25
OMSNP0002932	chr1	55366828	C	T	ENSMODG00000001036	POLR3A	SYN	10	0	6	7	9	5	4	8	15	9	15	11	0	12	0	19
OMSNP0002933	chr1	55367596	T	G	ENSMODG00000001036	POLR3A	NON_SYN	10	0	7	9	7	4	8	5	10	6	7	9	0	13	0	18
OMSNP0002934	chr1	55367598	A	G	ENSMODG00000001036	POLR3A	SYN	9	0	8	6	8	4	7	5	10	6	7	9	0	11	0	16
OMSNP0002935	chr1	55374058	T	C	ENSMODG00000001036	POLR3A	SYN	9	0	4	0	3	6	3	4	5	6	13	6	0	4	0	14
OMSNP0002936	chr1	55375497	A	G	ENSMODG00000001036	POLR3A	SYN	3	0	1	5	9	3	3	6	10	12	13	10	0	29	0	13
OMSNP0002937	chr1	55386287	G	A	ENSMODG00000001036	POLR3A	SYN	14	0	5	3	7	0	4	2	5	10	11	9	0	7	0	13
OMSNP0002938	chr1	55386827	A	G	ENSMODG00000001036	POLR3A	SYN	8	0	2	4	8	7	7	6	6	0	3	11	0	11	0	5
OMSNP0002939	chr1	55389003	A	G	ENSMODG00000001036	POLR3A	SYN	14	0	7	5	11	5	16	10	11	9	10	18	0	17	0	20
OMSNP0002940	chr1	55389066	C	T	ENSMODG00000001036	POLR3A	SYN	4	0	3	2	8	5	6	4	13	8	9	0	0	10	0	10
OMSNP0002941	chr1	55390180	A	G	ENSMODG00000001036	POLR3A	SYN	1	6	2	4	8	4	7	2	10	6	11	8	0	8	0	17
OMSNP0002942	chr1	55392835	C	A	ENSMODG00000001036	POLR3A	SYN	6	5	4	3	11	10	3	3	10	8	8	6	0	11	0	21
OMSNP0002944	chr1	55402626	G	A	ENSMODG00000001036	POLR3A	SYN	4	2	6	2	7	6	3	4	5	3	7	6	0	9	0	12
OMSNP0002954	chr1	55427946	A	C	ENSMODG00000025091	LOC100013927	DOWN	365	841	552	1052	547	983	362	771	378	771	506	855	0	944	2	1229
OMSNP0002958	chr1	57599854	T	C	ENSMODG00000001116	ZMIZ1	SYN	6	8	0	9	15	11	14	9	20	23	11	8	0	22	0	26
OMSNP0002959	chr1	57599890	T	A	ENSMODG00000001116	ZMIZ1	SYN	7	8	5	2	19	0	18	0	33	0	30	0	29	0	20	0
OMSNP0002963	chr1	57608643	G	A	ENSMODG00000001116	ZMIZ1	SYN	0	12	0	10	12	12	13	11	21	24	10	18	0	20	1	25
OMSNP0002964	chr1	57619225	C	T	ENSMODG00000001116	ZMIZ1	SYN	0	13	0	6	24	15	8	11	27	20	12	16	0	40	0	38
OMSNP0002968	chr1	57630095	G	A	ENSMODG00000001116	ZMIZ1	DOWN	10	14	10	9	40	0	35	0	53	0	32	0	33	0	35	0
OMSNP0002969	chr1	57631499	C	T	ENSMODG00000001116	ZMIZ1	DOWN	22	0	9	15	17	30	20	16	22	43	32	21	0	45	0	44
OMSNP0002970	chr1	57633626	G	A	ENSMODG00000001116	ZMIZ1	DOWN	30	0	16	14	31	35	17	15	32	36	30	28	0	20	1	51
OMSNP0002971	chr1	57677218	A	G	ENSMODG00000001128	PPIF	UP	0	9	6	0	8	0	9	0	19	0	17	0	11	0	11	0
OMSNP0002972	chr1	57677227	T	C	ENSMODG00000001128	PPIF	UP	0	9	6	2	7	0	12	0	20	0	21	0	16	0	12	0
OMSNP0002973	chr1	57677392	G	A	ENSMODG00000001128	PPIF	NON_SYN	0	19	4	4	16	0	13	0	39	0	37	0	12	0	32	0
OMSNP0002974	chr1	57685874	G	A	ENSMODG00000001128	PPIF	NON_SYN	13	19	10	0	16	0	15	0	54	0	52	0	41	0	48	0
OMSNP0002975	chr1	57685933	C	G	ENSMODG00000001128	PPIF	SYN	9	16	11	0	12	0	20	0	37	0	41	0	17	0	26	0
OMSNP0002976	chr1	57688256	T	C	ENSMODG00000001128	PPIF	SYN	15	22	10	0	20	0	17	0	50	0	54	0	33	0	38	0
OMSNP0002977	chr1	57688381	T	C	ENSMODG00000001128	PPIF	DOWN	13	7	8	0	13	0	16	0	35	0	35	0	27	0	36	0
OMSNP0002978	chr1	57688385	A	G	ENSMODG00000001128	PPIF	DOWN	9	4	9	0	12	0	16	0	34	0	35	0	26	0	28	0
OMSNP0002979	chr1	57688602	A	C	ENSMODG00000001128	PPIF	DOWN	12	13	11	0	16	0	11	0	58	0	35	0	26	0	46	0
OMSNP0002980	chr1	57688623	G	A	ENSMODG00000001128	PPIF	DOWN	11	9	0	12	13	4	6	5	30	24	20	16	0	27	0	46
OMSNP0002981	chr1	57688777	G	T	ENSMODG00000001128	PPIF	DOWN	13	10	15	0	16	0	15	0	46	0	33	0	18	0	31	0
OMSNP0002982	chr1	57688829	C	T	ENSMODG00000001128	PPIF	DOWN	4	13	8	0	16	0	13	0	35	0	49	0	19	0	36	0
OMSNP0002983	chr1	57688838	G	A	ENSMODG00000001128	PPIF	DOWN	5	13	10	0	15	0	13	0	33	0	55	0	22	0	36	0
OMSNP0002984	chr1	57688891	G	T	ENSMODG00000001128	PPIF	DOWN	14	13	17	0	20	0	20	0	46	0	48	0	31	0	42	0
OMSNP0002985	chr1	57689187	T	C	ENSMODG00000001128	PPIF	DOWN	16	16	20	0	20	0	15	0	40	0	39	0	22	0	24	0
OMSNP0002987	chr1	57689340	T	C	ENSMODG00000001128	PPIF	DOWN	0	22	6	4	23	0	19	0	54	0	71	0	37	0	53	0
OMSNP0002988	chr1	57749617	T	C			INTER	13	16	17	26	65	0	35	0	46	0	66	0	17	0	40	0
OMSNP0002989	chr1	57749712	A	T	ENSMODG00000001134	ZCCHC24	DOWN	31	0	11	15	29	21	34	15	27	28	31	34	0	46	0	58
OMSNP0002990	chr1	57749889	A	G	ENSMODG00000001134	ZCCHC24	DOWN	0	20	0	45	28	24	30	17	35	22	51	51	0	41	0	68
OMSNP0002991	chr1	57749988	A	C	ENSMODG00000001134	ZCCHC24	DOWN	30	17	39	20	68	0	85	0	97	0	90	0	43	0	54	0
OMSNP0002992	chr1	57751271	T	C	ENSMODG00000001134	ZCCHC24	DOWN	25	15	3	32	29	39	21	28	24	35	27	24	0	24	0	46
OMSNP0002993	chr1	57751560	G	A	ENSMODG00000001134	ZCCHC24	DOWN	19	23	31	26	52	45	36	26	45	47	42	44	0	66	1	75
OMSNP0002994	chr1	57751659	T	C	ENSMODG00000001134	ZCCHC24	DOWN	1	21	0	37	26	34	23	12	34	36	35	38	0	40	0	56
OMSNP0002995	chr1	57751989	C	T	ENSMODG00000001134	ZCCHC24	DOWN	0	39	0	50	35	39	31	31	40	51	31	30	0	57	0	66
OMSNP0002996	chr1	57752850	A	T	ENSMODG00000001134	ZCCHC24	DOWN	33	0	13	15	33	20	25	21	43	37	36	19	0	28	0	37
OMSNP0002997	chr1	57752952	A	G	ENSMODG00000001134	ZCCHC24	DOWN	28	0	22	13	23	29	32	19	28	29	39	34	0	32	0	46
OMSNP0002998	chr1	57753145	C	T	ENSMODG00000001134	ZCCHC24	DOWN	11	9	0	27	20	24	10	11	22	24	22	16	0	25	0	45
OMSNP0002999	chr1	57753284	G	T	ENSMODG00000001134	ZCCHC24	DOWN	23	0	16	9	28	26	26	17	20	17	12	8	0	28	0	47
OMSNP0003000	chr1	57753287	G	A	ENSMODG00000001134	ZCCHC24	DOWN	22	0	16	9	25	25	28	14	18	18	14	10	0	25	0	50
OMSNP0003001	chr1	57753387	A	G	ENSMODG00000001134	ZCCHC24	DOWN	29	0	19	14	23	26	34	28	24	30	14	27	0	42	0	47
OMSNP0003002	chr1	57753449	T	A	ENSMODG00000001134	ZCCHC24	DOWN	35	0	19	13	42	33	32	16	34	34	43	19	0	30	1	58
OMSNP0003003	chr1	57753454	T	C	ENSMODG00000001134	ZCCHC24	DOWN	41	0	23	12	46	36	35	18	30	39	35	24	0	30	0	66
OMSNP0003004	chr1	57753567	A	G	ENSMODG00000001134	ZCCHC24	DOWN	0	20	0	21	24	28	20	13	34	24	16	32	1	28	0	56
OMSNP0003005	chr1	57753580	T	A	ENSMODG00000001134	ZCCHC24	DOWN	16	0	8	13	24	27	25	19	26	21	10	29	1	32	0	50
OMSNP0003006	chr1	57753620	A	G	ENSMODG00000001134	ZCCHC24	DOWN	19	0	13	10	22	28	14	23	15	16	17	9	0	28	0	25
OMSNP0003007	chr1	57753644	C	T	ENSMODG00000001134	ZCCHC24	DOWN	0	22	0	15	20	21	13	17	19	21	21	10	1	30	1	27
OMSNP0003008	chr1	57753764	T	C	ENSMODG00000001134	ZCCHC24	DOWN	40	0	7	9	28	26	23	15	34	16	32	19	0	38	1	51
OMSNP0003009	chr1	57753886	C	T	ENSMODG00000001134	ZCCHC24	DOWN	27	0	15	8	43	13	23	22	35	34	29	22	0	42	0	47
OMSNP0003010	chr1	57753898	G	A	ENSMODG00000001134	ZCCHC24	DOWN	22	0	10	7	35	20	23	14	40	31	31	21	0	38	0	38
OMSNP0003011	chr1	57754411	A	C	ENSMODG00000001134	ZCCHC24	DOWN	13	0	3	4	9	3	8	5	17	3	28	0	0	10	0	7
OMSNP0003012	chr1	57754497	C	T	ENSMODG00000001134	ZCCHC24	DOWN	23	0	15	10	19	19	22	24	26	17	36	22	0	43	0	33
OMSNP0003013	chr1	57754538	A	G	ENSMODG00000001134	ZCCHC24	DOWN	34	0	20	19	36	28	22	18	35	25	26	15	0	33	0	40
OMSNP0003014	chr1	58002653	A	G	ENSMODG00000001145	ANXA11	NON_SYN	1	457	0	370	390	434	258	349	226	232	176	182	1	250	2	339
OMSNP0003020	chr1	58008600	A	G	ENSMODG00000001145	ANXA11	SYN	2	420	1	427	405	496	309	365	224	201	171	163	0	265	0	318
OMSNP0003024	chr1	58009038	A	G	ENSMODG00000001145	ANXA11	NON_SYN	0	325	1	300	293	357	239	267	137	211	138	162	0	209	1	261
OMSNP0003030	chr1	58011570	T	C	ENSMODG00000001145	ANXA11	SYN	275	284	0	456	461	570	396	427	194	254	195	212	0	268	2	316
OMSNP0003034	chr1	58013224	C	T	ENSMODG00000001145	ANXA11	DOWN	258	0	138	126	283	282	200	213	110	115	82	114	0	134	0	187
OMSNP0003035	chr1	58013263	C	T	ENSMODG00000001145	ANXA11	DOWN	7	22	17	23	29	22	27	36	20	29	22	21	0	33	0	57
OMSNP0003036	chr1	58013476	G	A	ENSMODG00000001145	ANXA11	DOWN	129	126	115	122	488	0	413	0	302	0	295	0	164	0	222	0
OMSNP0003037	chr1	58013600	A	G	ENSMODG00000001145	ANXA11	DOWN	135	109	111	115	426	0	335	0	215	0	190	0	119	0	165	0
OMSNP0003038	chr1	58013622	A	G	ENSMODG00000001145	ANXA11	DOWN	107	96	118	119	420	0	367	0	213	0	192	0	135	0	180	0
OMSNP0003039	chr1	58013762	T	C	ENSMODG00000001145	ANXA11	DOWN	77	82	107	104	337	0	270	0	206	0	146	0	78	0	118	0
OMSNP0003040	chr1	58013776	A	G	ENSMODG00000001145	ANXA11	DOWN	80	96	115	109	379	0	298	0	266	0	208	0	99	0	151	0
OMSNP0003041	chr1	58013777	G	A	ENSMODG00000001145	ANXA11	DOWN	73	98	110	108	354	0	287	0	257	0	201	0	98	0	147	0
OMSNP0003043	chr1	58049357	C	T			INTER	12	16	23	11	27	15	26	19	5	0	0	1	0	0	0	2
OMSNP0003044	chr1	58049506	G	A			INTER	4	0	1	0	5	0	6	2	0	0	0	0	0	0	0	1
OMSNP0003045	chr1	58049507	T	C			INTER	4	0	1	1	5	0	6	2	0	0	0	0	0	0	0	1
OMSNP0003046	chr1	58117542	A	C	ENSMODG00000001146	C10orf57	NON_SYN	0	55	0	58	10	17	22	24	29	17	17	23	0	30	0	48
OMSNP0003049	chr1	58119503	A	G	ENSMODG00000001146	C10orf57	SYN	0	78	0	64	29	30	19	31	42	36	46	48	1	38	0	47
OMSNP0003051	chr1	58119805	T	G	ENSMODG00000001146	C10orf57	NON_SYN	54	40	75	52	35	39	31	32	42	30	39	30	0	56	0	55
OMSNP0003052	chr1	58122548	A	G	ENSMODG00000001146	C10orf57	UP	32	0	23	14	16	10	6	11	16	16	6	9	0	3	0	21
OMSNP0003092	chr1	58203675	T	C	ENSMODG00000001153	XR_030316.1	Noncoding	0	37	4	27	6	0	5	0	2	0	4	0	0	0	1	0
OMSNP0003093	chr1	58203697	T	C	ENSMODG00000001153	XR_030316.1	Noncoding	0	39	2	17	2	0	5	0	5	0	3	0	0	0	0	0
OMSNP0003105	chr1	58293580	T	G	ENSMODG00000001177	BMS1	UP	0	12	9	13	16	0	13	0	20	0	26	0	15	0	24	0
OMSNP0003107	chr1	58313163	A	G	ENSMODG00000001177	BMS1	SYN	0	38	0	36	21	25	33	31	42	29	41	43	0	32	0	55
OMSNP0003108	chr1	58313391	G	A	ENSMODG00000001177	BMS1	SYN	26	17	20	26	49	0	64	0	130	0	94	0	75	0	83	0
OMSNP0003109	chr1	58314167	G	A	ENSMODG00000001177	BMS1	SYN	32	0	28	23	27	28	21	25	46	39	40	40	0	58	0	56
OMSNP0003116	chr1	58339329	A	G	ENSMODG00000001177	BMS1	DOWN	22	21	16	28	16	21	17	24	32	38	49	44	0	48	0	56
OMSNP0003117	chr1	58956395	T	C	ENSMODG00000001212	RET	SYN	0	0	0	0	0	0	0	0	3	0	1	0	0	0	0	0
OMSNP0003118	chr1	58959563	A	G	ENSMODG00000001212	RET	SYN	0	0	0	1	0	1	0	0	0	0	0	0	0	2	0	4
OMSNP0003119	chr1	58967170	A	G	ENSMODG00000001212	RET	SYN	0	0	0	0	0	0	0	0	0	0	0	0	1	0	1	0
OMSNP0003120	chr1	59025117	G	A	ENSMODG00000001232	CSGALNACT2	NON_SYN	10	8	10	11	9	4	11	12	15	0	6	7	0	14	0	13
OMSNP0003121	chr1	59025362	T	C	ENSMODG00000001232	CSGALNACT2	SYN	0	10	0	20	6	4	7	6	11	0	3	11	0	12	0	12
OMSNP0003122	chr1	59036056	A	G	ENSMODG00000001232	CSGALNACT2	NON_SYN	3	5	8	10	8	0	18	0	14	0	12	0	6	0	16	0
OMSNP0003123	chr1	59066656	A	G	ENSMODG00000001262	RASGEF1A	DOWN	0	19	0	34	6	8	22	20	12	0	8	6	0	18	0	23
OMSNP0003124	chr1	59066862	T	G	ENSMODG00000001262	RASGEF1A	DOWN	8	8	13	10	24	0	27	0	11	0	7	0	6	0	8	0
OMSNP0003125	chr1	59082776	C	T	ENSMODG00000001262	RASGEF1A	SYN	16	13	24	11	39	0	35	0	18	0	7	0	12	0	4	0
OMSNP0003126	chr1	59100444	G	A	ENSMODG00000001262	RASGEF1A	SYN	0	19	0	25	12	6	13	10	16	0	2	2	0	7	0	7
OMSNP0003127	chr1	59736756	G	A			INTER	5	0	21	0	5	6	10	0	4	7	9	9	3	0	10	0
OMSNP0003135	chr1	59964102	C	A	ENSMODG00000001304	LOC100016420	NON_SYN	10	24	29	38	46	0	39	0	44	0	24	0	4	0	11	0
OMSNP0003140	chr1	60411848	C	T	ENSMODG00000001545	C10orf58	SYN	62	49	104	0	104	0	52	0	22	0	17	0	18	0	23	0
OMSNP0003141	chr1	60412139	C	A	ENSMODG00000001545	C10orf58	SYN	96	72	137	0	101	0	65	0	49	0	41	0	33	0	44	0
OMSNP0003142	chr1	60430134	A	G	ENSMODG00000001545	C10orf58	DOWN	54	0	16	31	14	15	14	9	23	0	5	12	0	23	0	28
OMSNP0003144	chr1	60430301	C	T	ENSMODG00000001545	C10orf58	DOWN	52	0	34	21	11	17	18	16	21	0	11	6	0	7	0	10
OMSNP0003145	chr1	60430304	G	A	ENSMODG00000001545	C10orf58	DOWN	50	0	35	21	13	18	18	16	18	0	8	8	0	8	0	10
OMSNP0003146	chr1	60430455	G	A	ENSMODG00000001545	C10orf58	DOWN	50	71	49	39	62	0	58	0	22	0	27	0	22	0	18	0
OMSNP0003147	chr1	60430495	T	C	ENSMODG00000001545	C10orf58	DOWN	0	90	40	40	65	0	43	0	36	0	19	0	18	0	25	0
OMSNP0003148	chr1	60430571	C	A	ENSMODG00000001545	C10orf58	DOWN	24	14	8	14	32	0	23	0	19	0	17	0	16	0	24	0
OMSNP0003150	chr1	60430818	G	A	ENSMODG00000001545	C10orf58	DOWN	54	52	60	0	76	0	32	0	15	0	25	0	19	0	11	0
OMSNP0003151	chr1	60430835	A	G	ENSMODG00000001545	C10orf58	DOWN	1	111	41	32	98	0	40	0	30	0	35	0	23	0	22	0
OMSNP0003152	chr1	60430871	T	C	ENSMODG00000001545	C10orf58	DOWN	50	58	71	0	73	0	37	0	28	0	28	0	17	0	21	0
OMSNP0003153	chr1	60430936	G	A	ENSMODG00000001545	C10orf58	DOWN	1	74	38	42	57	0	37	0	24	0	8	0	22	0	28	0
OMSNP0003154	chr1	60430984	C	G	ENSMODG00000001545	C10orf58	DOWN	48	49	81	0	89	0	35	0	23	0	31	0	14	0	36	0
OMSNP0003155	chr1	60431051	C	T	ENSMODG00000001545	C10orf58	DOWN	56	85	75	69	88	0	48	0	20	0	39	0	17	0	24	0
OMSNP0003156	chr1	60431052	A	G	ENSMODG00000001545	C10orf58	DOWN	56	84	75	69	88	0	47	0	20	0	39	0	16	0	23	0
OMSNP0003157	chr1	60431143	C	T	ENSMODG00000001545	C10orf58	DOWN	65	81	58	74	34	49	17	42	19	0	9	21	0	15	0	27
OMSNP0003158	chr1	60431412	T	A	ENSMODG00000001545	C10orf58	DOWN	11	14	10	13	16	0	13	0	8	0	10	0	14	0	10	0
OMSNP0003159	chr1	60431467	G	A	ENSMODG00000001545	C10orf58	DOWN	18	0	9	5	6	3	11	4	7	0	3	5	0	8	0	16
OMSNP0003160	chr1	60431528	T	A	ENSMODG00000001545	C10orf58	DOWN	8	19	20	17	9	0	4	0	15	0	12	0	18	0	14	0
OMSNP0003161	chr1	60431535	A	G	ENSMODG00000001545	C10orf58	DOWN	22	0	12	17	5	5	2	2	9	0	10	3	0	12	1	15
OMSNP0003162	chr1	60431546	C	T	ENSMODG00000001545	C10orf58	DOWN	26	0	12	19	7	10	2	3	12	0	9	3	0	10	0	17
OMSNP0003163	chr1	60431650	C	T	ENSMODG00000001545	C10orf58	DOWN	36	57	0	48	17	32	9	16	31	0	16	12	0	31	0	28
OMSNP0003164	chr1	60431699	G	A	ENSMODG00000001545	C10orf58	DOWN	109	0	44	40	33	38	22	17	20	0	10	11	0	9	1	15
OMSNP0003165	chr1	60431753	C	A	ENSMODG00000001545	C10orf58	DOWN	64	72	51	43	71	0	42	0	29	0	34	0	27	0	32	0
OMSNP0003166	chr1	60431912	C	T	ENSMODG00000001545	C10orf58	DOWN	23	31	18	29	25	0	18	0	13	0	7	0	10	0	12	0
OMSNP0003167	chr1	60475940	A	C			INTER	0	86	0	76	71	59	57	50	72	0	27	26	0	53	0	83
OMSNP0003184	chr1	60564638	C	A	ENSMODG00000001556	TSPAN14	DOWN	261	0	108	119	187	159	149	137	207	0	74	71	1	126	1	152
OMSNP0003185	chr1	60564732	T	C	ENSMODG00000001556	TSPAN14	DOWN	267	0	101	110	165	145	166	117	240	0	105	88	1	155	0	200
OMSNP0003186	chr1	60564816	G	A	ENSMODG00000001556	TSPAN14	DOWN	170	0	80	93	121	131	100	104	145	0	52	58	0	79	0	128
OMSNP0003187	chr1	60565044	G	A	ENSMODG00000001556	TSPAN14	DOWN	61	82	59	68	98	91	83	101	98	0	52	46	0	113	0	116
OMSNP0003188	chr1	60565136	T	C	ENSMODG00000001556	TSPAN14	DOWN	136	0	85	89	130	138	113	103	144	0	60	45	0	99	1	96
OMSNP0003189	chr1	60565751	C	T	ENSMODG00000001556	TSPAN14	DOWN	86	132	163	0	255	0	201	0	122	0	145	0	80	0	109	0
OMSNP0003191	chr1	60566091	G	A	ENSMODG00000001556	TSPAN14	DOWN	114	117	234	0	336	0	286	0	209	0	175	0	154	0	175	0
OMSNP0003192	chr1	60566092	C	G	ENSMODG00000001556	TSPAN14	DOWN	112	115	234	0	336	0	282	0	204	0	172	0	155	0	173	0
OMSNP0003193	chr1	60566473	C	A	ENSMODG00000001556	TSPAN14	DOWN	124	0	66	50	70	50	102	62	187	0	100	36	0	89	1	118
OMSNP0003194	chr1	60566591	G	C	ENSMODG00000001556	TSPAN14	DOWN	109	136	114	85	151	112	141	97	203	0	75	85	0	97	0	162
OMSNP0003215	chr1	65277737	T	A			INTER	28	0	15	13	22	0	33	0	0	62	20	20	24	0	21	31
OMSNP0003229	chr1	65278457	C	T			INTER	25	0	11	7	19	0	17	0	0	51	20	17	19	0	18	17
OMSNP0003268	chr1	65310369	G	T	ENSMODG00000001693	GHITM	UP	113	0	52	186	55	183	57	173	69	0	28	91	1	127	0	217
OMSNP0003282	chr1	65520043	A	G	ENSMODG00000001771	HEXA	UP	0	95	0	77	53	34	33	26	47	0	24	13	0	22	0	40
OMSNP0003287	chr1	65529466	G	A	ENSMODG00000001771	HEXA	SYN	140	0	69	60	94	78	51	64	94	0	43	48	0	58	0	85
OMSNP0003290	chr1	65530330	T	C	ENSMODG00000001771	HEXA	SYN	165	0	56	58	69	51	52	36	82	0	31	29	0	44	1	61
OMSNP0003293	chr1	65530852	T	A	ENSMODG00000001771	HEXA	SYN	0	109	0	103	63	53	52	40	69	0	35	32	1	42	0	72
OMSNP0003298	chr1	65535140	C	A	ENSMODG00000001771	HEXA	NON_SYN	0	120	0	71	52	62	44	37	57	0	37	25	0	30	0	40
OMSNP0003300	chr1	65536631	C	T	ENSMODG00000001771	HEXA	SYN	180	0	74	57	90	84	68	62	118	0	53	54	0	53	1	78
OMSNP0003304	chr1	65537141	A	C	ENSMODG00000001771	HEXA	DOWN	63	0	37	0	44	0	33	0	54	0	60	0	27	0	54	0
OMSNP0003309	chr1	65679833	C	A			INTER	0	7	0	9	9	0	5	0	2	0	1	0	0	0	0	0
OMSNP0003310	chr1	65679855	T	C			INTER	0	10	0	8	6	9	5	7	1	0	1	0	0	1	0	2
OMSNP0003311	chr1	65679904	G	A			INTER	0	7	1	2	4	0	3	0	3	0	3	0	2	0	1	0
OMSNP0003315	chr1	65708960	T	C	ENSMODG00000001875	PARP6	SYN	0	8	0	9	3	1	6	4	23	0	8	8	0	7	0	15
OMSNP0003354	chr1	65771455	G	A	ENSMODG00000001895	ENSMODG00000001895	INTRON	18	0	22	39	0	1	3	5	59	0	30	18	0	22	0	23
OMSNP0003366	chr1	65773434	T	C	ENSMODG00000001895	ENSMODG00000001895	DOWN	1	540	170	191	321	0	311	0	278	0	305	0	172	0	230	0
OMSNP0003367	chr1	65773483	G	A	ENSMODG00000001895	ENSMODG00000001895	DOWN	30	32	32	20	61	23	75	24	128	19	78	15	34	15	32	29
OMSNP0003368	chr1	65773493	G	A	ENSMODG00000001895	ENSMODG00000001895	DOWN	12	2	23	10	62	8	54	10	103	0	56	17	18	12	17	13
OMSNP0003386	chr1	65855194	C	A			INTER	0	4	5	7	20	0	13	0	5	0	3	0	2	0	1	0
OMSNP0003387	chr1	65872128	C	A	ENSMODG00000001901	GRAMD2	SYN	0	11	8	3	28	0	11	0	8	0	9	0	9	0	4	0
OMSNP0003388	chr1	65877282	A	G	ENSMODG00000001901	GRAMD2	NON_SYN	0	6	9	5	11	0	7	0	10	0	9	0	6	0	7	0
OMSNP0003389	chr1	65889657	T	G	ENSMODG00000001901	GRAMD2	DOWN	0	20	0	20	9	6	4	6	11	0	2	1	0	6	0	2
OMSNP0003390	chr1	65889745	C	T	ENSMODG00000001901	GRAMD2	DOWN	0	11	7	2	18	0	14	0	8	0	2	0	5	0	3	0
OMSNP0003391	chr1	65890877	T	C	ENSMODG00000001901	GRAMD2	DOWN	0	11	8	6	18	0	9	0	11	0	5	0	3	0	5	0
OMSNP0003392	chr1	65890959	C	T	ENSMODG00000001901	GRAMD2	DOWN	0	19	7	5	18	0	13	0	8	0	8	0	9	0	5	0
OMSNP0003393	chr1	66125713	A	G	ENSMODG00000001934	MYO9A	SYN	0	0	0	4	5	5	2	6	3	0	4	0	0	10	0	4
OMSNP0003394	chr1	66135912	T	A	ENSMODG00000001934	MYO9A	NON_SYN	0	5	1	0	5	0	13	0	8	0	6	0	5	0	6	0
OMSNP0003395	chr1	66141772	T	C	ENSMODG00000025048	ENSMODG00000025048	NON_SYN	0	4	4	2	8	0	12	0	11	0	8	0	4	0	6	0
OMSNP0003396	chr1	66156425	G	A	ENSMODG00000025048	ENSMODG00000025048	NON_SYN	5	0	5	4	2	4	6	2	11	0	5	7	1	3	0	11
OMSNP0003397	chr1	66310527	T	C	ENSMODG00000001982	AP3B2	SYN	2	0	7	4	1	0	2	0	2	0	3	0	0	3	0	1
OMSNP0003400	chr1	66312122	T	C	ENSMODG00000001982	AP3B2	SYN	1	0	3	2	2	4	0	1	0	0	0	0	0	2	0	1
OMSNP0003401	chr1	66313917	C	T	ENSMODG00000001982	AP3B2	SYN	0	2	0	0	1	0	3	0	0	0	2	0	0	0	3	0
OMSNP0003402	chr1	66319015	G	A	ENSMODG00000001982	AP3B2	SYN	3	0	5	2	2	3	2	1	4	0	2	1	0	2	0	0
OMSNP0003403	chr1	66319870	T	C	ENSMODG00000001982	AP3B2	SYN	0	2	1	3	5	0	3	0	1	0	1	0	1	0	3	0
OMSNP0003404	chr1	66326609	C	T	ENSMODG00000001982	AP3B2	SYN	2	0	4	3	3	3	1	0	0	0	0	0	0	0	0	1
OMSNP0003405	chr1	66326666	G	C	ENSMODG00000001982	AP3B2	SYN	0	7	0	3	5	0	2	0	1	0	3	0	3	0	2	0
OMSNP0003406	chr1	66332623	C	T	ENSMODG00000001982	AP3B2	SYN	0	6	5	9	6	0	3	0	4	0	4	0	1	0	4	0
OMSNP0003407	chr1	66332650	A	G	ENSMODG00000001982	AP3B2	SYN	0	5	2	5	9	0	5	0	4	0	1	0	1	0	1	0
OMSNP0003408	chr1	66335228	C	A	ENSMODG00000001982	AP3B2	SYN	0	7	2	4	16	0	6	0	0	0	1	0	4	0	5	0
OMSNP0003409	chr1	66337375	T	G	ENSMODG00000001982	AP3B2	SYN	0	3	0	5	2	5	0	5	2	0	0	0	0	3	0	0
OMSNP0003410	chr1	66337403	A	G	ENSMODG00000001982	AP3B2	NON_SYN	0	0	0	6	1	3	1	3	0	0	1	0	0	1	0	0
OMSNP0003411	chr1	66338333	C	T	ENSMODG00000001982	AP3B2	SYN	0	2	0	5	6	6	2	5	2	0	0	3	0	0	0	2
OMSNP0003412	chr1	66338345	T	C	ENSMODG00000001982	AP3B2	SYN	0	6	0	4	7	5	1	6	1	0	0	3	0	0	0	2
OMSNP0003413	chr1	66341611	A	T	ENSMODG00000001982	AP3B2	SYN	0	4	3	5	7	0	3	0	2	0	10	0	2	0	4	0
OMSNP0003414	chr1	66341910	A	G	ENSMODG00000001982	AP3B2	DOWN	3	0	3	1	2	0	2	3	1	0	1	1	0	0	0	1
OMSNP0003415	chr1	66341969	T	C	ENSMODG00000001982	AP3B2	DOWN	0	2	0	1	1	1	0	0	1	0	0	0	0	0	0	3
OMSNP0003418	chr1	66469736	T	C	ENSMODG00000002011	XM_001371619.1	DOWN	96	35	0	70	129	25	121	31	234	0	126	54	1	53	1	55
OMSNP0003423	chr1	66640909	C	T	ENSMODG00000002047	XM_001371763.1	DOWN	459	191	507	309	957	0	1435	0	444	0	272	0	140	0	157	0
OMSNP0003424	chr1	66641354	C	A	ENSMODG00000002047	XM_001371763.1	DOWN	0	345	1	563	1	479	805	283	346	0	180	55	0	89	1	122
OMSNP0003425	chr1	66641467	C	G	ENSMODG00000002047	XM_001371763.1	DOWN	97	295	136	421	0	686	1221	347	672	0	292	79	3	101	0	161
OMSNP0003426	chr1	66641534	G	A	ENSMODG00000002047	XM_001371763.1	DOWN	688	534	905	693	1564	0	2758	0	1198	0	717	0	259	0	300	0
OMSNP0003427	chr1	66641808	T	C	ENSMODG00000002047	XM_001371763.1	DOWN	4	1074	3	1560	2	1253	1578	654	859	0	359	181	0	244	0	290
OMSNP0003429	chr1	66641943	A	T	ENSMODG00000002047	XM_001371763.1	DOWN	803	736	1009	953	1620	0	2800	0	1212	0	667	0	287	0	403	0
OMSNP0003430	chr1	66642017	C	G	ENSMODG00000002047	XM_001371763.1	DOWN	0	770	3	1100	1	898	1042	532	449	0	194	107	0	155	0	232
OMSNP0003447	chr1	66743695	C	T	ENSMODG00000002061	XM_001371781.1	DOWN	14	17	11	11	44	0	32	0	17	0	29	0	12	0	18	0
OMSNP0003448	chr1	66743747	G	A	ENSMODG00000002061	XM_001371781.1	DOWN	13	26	17	19	77	0	35	0	25	0	24	0	14	0	28	0
OMSNP0003449	chr1	66744766	C	T	ENSMODG00000002061	XM_001371781.1	DOWN	15	15	20	16	55	0	26	0	20	0	24	0	16	0	26	0
OMSNP0003450	chr1	66744973	C	G	ENSMODG00000002061	XM_001371781.1	DOWN	11	13	19	17	58	0	40	0	15	0	16	0	12	0	19	0
OMSNP0003451	chr1	66745451	G	A	ENSMODG00000002061	XM_001371781.1	DOWN	16	12	13	16	56	0	24	0	16	0	18	0	11	0	25	0
OMSNP0003452	chr1	66746382	G	A	ENSMODG00000002061	XM_001371781.1	SYN	4	15	2	8	13	0	14	0	10	0	7	0	8	0	10	0
OMSNP0003453	chr1	66746505	G	A	ENSMODG00000002061	XM_001371781.1	SYN	10	23	6	12	43	0	29	0	37	0	27	0	24	0	33	0
OMSNP0003456	chr1	66786183	C	T	ENSMODG00000002061	XM_001371781.1	SYN	38	0	24	21	1	61	22	21	23	0	12	10	0	15	0	14
OMSNP0003460	chr1	66814853	G	A	ENSMODG00000002061	XM_001371781.1	SYN	14	26	12	14	79	0	40	0	15	0	35	0	14	0	26	0
OMSNP0003461	chr1	66847941	A	C	ENSMODG00000002061	XM_001371781.1	UP	9	4	17	0	19	0	7	0	5	0	4	0	4	0	7	0
OMSNP0003462	chr1	66848040	C	T	ENSMODG00000002061	XM_001371781.1	UP	7	9	8	9	16	0	16	0	8	0	5	0	4	0	5	0
OMSNP0003463	chr1	67023102	G	A	ENSMODG00000002085	GDF10	DOWN	1	0	0	0	1	0	0	0	1	0	3	0	3	0	0	0
OMSNP0003464	chr1	67023448	C	T	ENSMODG00000002085	GDF10	DOWN	0	0	0	0	0	0	0	0	0	0	1	2	0	1	0	1
OMSNP0003465	chr1	67031668	G	A	ENSMODG00000002085	GDF10	SYN	0	1	1	1	1	0	0	0	1	0	2	0	4	0	2	0
OMSNP0003466	chr1	67031794	G	T	ENSMODG00000002085	GDF10	SYN	0	0	0	0	0	0	0	0	0	0	1	0	1	0	1	0
OMSNP0003467	chr1	67032022	A	G	ENSMODG00000002085	GDF10	SYN	0	0	0	0	0	0	1	0	0	0	0	0	1	0	0	0
OMSNP0003469	chr1	67042757	C	T	ENSMODG00000002085	GDF10	UP	0	0	0	0	0	0	0	0	0	0	0	1	0	0	0	1
OMSNP0003470	chr1	67042804	C	T	ENSMODG00000002085	GDF10	UP	0	0	0	0	0	0	0	1	0	0	0	0	0	0	0	0
OMSNP0003471	chr1	67940684	C	T			INTER	3	0	3	4	1	10	1	7	8	0	14	8	0	15	0	21
OMSNP0003472	chr1	67940703	A	G			INTER	0	4	1	7	0	11	4	6	23	0	19	7	0	18	0	19
OMSNP0003483	chr1	68076998	C	T	ENSMODG00000002216	ARHGAP22	DOWN	3	6	7	6	4	0	12	0	37	0	40	0	25	0	19	0
OMSNP0003484	chr1	68089531	A	G	ENSMODG00000002216	ARHGAP22	NON_SYN	0	14	0	17	0	19	10	6	57	0	28	24	0	30	0	41
OMSNP0003485	chr1	68115937	G	A	ENSMODG00000002216	ARHGAP22	SYN	4	5	13	7	14	0	9	0	52	0	35	0	29	0	32	0
OMSNP0003486	chr1	68820571	C	T	ENSMODG00000002315	LRRC18	SYN	0	0	0	1	0	0	3	0	3	0	0	1	0	1	0	0
OMSNP0003524	chr1	69018150	C	G	ENSMODG00000002325	VSTM4	DOWN	17	0	7	5	0	31	4	8	25	0	14	8	0	9	0	4
OMSNP0003525	chr1	69018516	A	G	ENSMODG00000002325	VSTM4	DOWN	42	0	15	20	0	60	23	20	39	0	21	30	0	23	0	25
OMSNP0003526	chr1	69018581	T	C	ENSMODG00000002325	VSTM4	DOWN	43	42	0	87	0	125	38	51	116	0	57	47	0	62	0	90
OMSNP0003527	chr1	69018584	G	T	ENSMODG00000002325	VSTM4	DOWN	44	44	0	90	1	131	33	55	105	0	53	47	0	64	0	88
OMSNP0003528	chr1	69018597	C	T	ENSMODG00000002325	VSTM4	DOWN	42	41	0	76	1	132	38	48	118	0	60	52	0	62	0	82
OMSNP0003530	chr1	69019127	G	A	ENSMODG00000002325	VSTM4	DOWN	7	5	0	16	0	25	25	8	63	0	30	17	0	22	0	26
OMSNP0003532	chr1	69019336	C	A	ENSMODG00000002325	VSTM4	DOWN	19	28	0	48	0	90	23	41	68	0	45	45	0	25	1	56
OMSNP0003533	chr1	69019470	C	A	ENSMODG00000002325	VSTM4	DOWN	13	11	0	29	0	41	25	32	50	0	34	26	0	34	0	47
OMSNP0003534	chr1	69019586	G	C	ENSMODG00000002325	VSTM4	DOWN	19	0	11	12	0	32	17	13	62	0	21	16	0	32	0	33
OMSNP0003535	chr1	69019768	C	T	ENSMODG00000002325	VSTM4	DOWN	59	0	21	29	0	91	37	39	105	0	45	21	0	43	0	57
OMSNP0003536	chr1	69020089	C	T	ENSMODG00000002325	VSTM4	SYN	28	39	2	72	0	99	49	58	129	0	62	50	1	49	1	60
OMSNP0003538	chr1	69062112	G	A	ENSMODG00000002325	VSTM4	SYN	46	0	30	27	1	102	28	47	83	0	30	42	0	75	0	71
OMSNP0003539	chr1	69126425	C	T	ENSMODG00000002325	VSTM4	SYN	47	0	33	31	0	72	0	55	47	39	60	34	0	43	0	66
OMSNP0003540	chr1	69126737	A	G	ENSMODG00000002325	VSTM4	SYN	78	0	19	18	0	87	0	64	39	40	49	41	0	44	0	55
OMSNP0003542	chr1	69487394	T	C	ENSMODG00000002342	DRGX	DOWN	0	0	0	0	0	0	0	0	0	0	0	0	0	0	0	0
OMSNP0003547	chr1	69856054	T	C	ENSMODG00000002522	SLC18A3	SYN	0	0	0	0	0	0	0	0	0	0	0	0	0	0	0	0
OMSNP0003548	chr1	69857657	C	A	ENSMODG00000002522	SLC18A3	DOWN	0	0	0	1	1	0	0	0	0	0	0	0	0	0	0	0
OMSNP0003550	chr1	70056271	C	T	ENSMODG00000002613	OGDHL	SYN	0	0	1	0	0	0	0	0	5	0	3	0	2	0	9	0
OMSNP0003551	chr1	70066972	G	A	ENSMODG00000002613	OGDHL	SYN	1	0	0	1	0	0	0	0	2	0	1	0	0	1	0	0
OMSNP0003569	chr1	70378902	T	C	ENSMODG00000002697	GPRIN2	DOWN	4	2	0	5	0	3	0	2	2	8	5	4	0	6	0	3
OMSNP0003570	chr1	70379685	T	A	ENSMODG00000002697	GPRIN2	DOWN	0	0	4	0	5	0	6	0	5	0	2	0	5	0	7	0
OMSNP0003571	chr1	70380238	A	G	ENSMODG00000002697	GPRIN2	DOWN	0	1	0	3	0	7	2	3	4	0	4	4	0	4	0	7
OMSNP0003572	chr1	70380835	T	C	ENSMODG00000002697	GPRIN2	DOWN	3	1	6	2	7	0	3	2	2	16	9	0	10	0	3	0
OMSNP0003573	chr1	70381021	T	C	ENSMODG00000002697	GPRIN2	DOWN	1	5	0	3	0	4	0	1	5	3	3	3	0	10	0	3
OMSNP0003574	chr1	70381505	C	T	ENSMODG00000002697	GPRIN2	DOWN	3	0	0	0	0	2	3	0	10	0	2	1	0	9	0	6
OMSNP0003575	chr1	70381519	A	G	ENSMODG00000002697	GPRIN2	DOWN	3	0	0	0	2	0	0	2	3	3	2	0	6	0	7	0
OMSNP0003576	chr1	70381581	A	G	ENSMODG00000002697	GPRIN2	DOWN	0	3	1	1	6	0	5	0	8	0	6	0	4	0	1	0
OMSNP0003577	chr1	70382433	C	G	ENSMODG00000002697	GPRIN2	SYN	11	0	0	0	0	3	1	2	8	0	4	2	0	2	0	12
OMSNP0003578	chr1	70382649	A	G	ENSMODG00000002697	GPRIN2	SYN	2	0	4	0	0	6	1	0	7	0	3	5	0	6	0	10
OMSNP0003579	chr1	70383440	A	C	ENSMODG00000002697	GPRIN2	SYN	2	0	2	1	0	4	0	2	3	4	3	3	0	4	0	5
OMSNP0003580	chr1	70383578	T	C	ENSMODG00000002697	GPRIN2	SYN	1	0	2	0	6	0	0	0	5	0	11	0	4	0	2	0
OMSNP0003581	chr1	70383587	T	C	ENSMODG00000002697	GPRIN2	SYN	2	0	0	0	0	7	0	2	4	3	1	8	0	4	0	5
OMSNP0003582	chr1	70496344	C	A	ENSMODG00000002724	XM_001372710.1	NON_SYN	3	0	11	0	12	0	6	3	5	2	6	0	8	0	7	0
OMSNP0003599	chr1	70654458	C	T	ENSMODG00000002759	XM_001372786.1	NON_SYN	4	0	2	2	3	2	3	0	0	0	0	0	0	0	0	0
OMSNP0003602	chr1	70682127	C	T	ENSMODG00000002763	C10orf116	DOWN	3	4	0	14	0	8	4	2	1	0	0	0	0	0	0	0
OMSNP0003603	chr1	70690245	C	T	ENSMODG00000002763	C10orf116	UP	15	0	8	6	0	12	5	5	6	0	1	0	0	2	0	2
OMSNP0003604	chr1	70868860	A	G	ENSMODG00000003251	CPN1	UP	93	124	0	150	0	295	203	108	228	0	79	53	0	85	0	78
OMSNP0003605	chr1	70869041	G	A	ENSMODG00000003251	CPN1	SYN	143	144	0	246	1	437	206	189	339	0	113	103	0	200	0	147
OMSNP0003610	chr1	70887979	G	A	ENSMODG00000003251	CPN1	SYN	253	0	151	0	311	0	153	161	120	117	207	0	181	0	144	0
OMSNP0003611	chr1	70887995	C	T	ENSMODG00000003251	CPN1	SYN	139	124	86	101	330	0	302	0	243	0	219	0	181	0	134	0
OMSNP0003612	chr1	70888069	T	C	ENSMODG00000003251	CPN1	SYN	226	0	166	0	321	0	154	183	149	168	185	0	171	0	150	0
OMSNP0003618	chr1	70904190	A	G	ENSMODG00000003251	CPN1	SYN	326	0	221	0	477	0	207	244	165	157	223	0	172	0	193	0
OMSNP0003619	chr1	70905220	G	A	ENSMODG00000003251	CPN1	SYN	261	0	185	0	385	0	157	235	141	141	185	0	142	0	117	0
OMSNP0003622	chr1	70912434	A	T	ENSMODG00000003251	CPN1	DOWN	405	0	150	94	2	525	241	176	372	0	141	115	0	180	0	189
OMSNP0003623	chr1	70912508	C	T	ENSMODG00000003251	CPN1	DOWN	81	112	63	62	265	0	107	140	105	101	159	0	131	0	104	0
OMSNP0003624	chr1	70912627	T	G	ENSMODG00000003251	CPN1	DOWN	23	23	14	16	66	0	43	0	54	0	69	0	64	0	68	0
OMSNP0003625	chr1	70912980	A	G	ENSMODG00000003251	CPN1	DOWN	69	0	67	0	85	0	47	74	81	92	129	0	88	0	104	0
OMSNP0003626	chr1	70913188	A	G	ENSMODG00000003251	CPN1	DOWN	146	0	72	70	1	214	189	106	243	0	100	68	1	186	0	104
OMSNP0003627	chr1	70913247	A	G	ENSMODG00000003251	CPN1	DOWN	133	0	97	0	179	0	87	158	101	115	143	0	114	0	113	0
OMSNP0003628	chr1	70913307	C	T	ENSMODG00000003251	CPN1	DOWN	178	0	68	41	1	208	177	93	321	0	135	78	0	130	0	107
OMSNP0003629	chr1	70913415	A	G	ENSMODG00000003251	CPN1	DOWN	111	124	1	172	0	318	0	345	119	150	99	97	0	114	1	130
OMSNP0003631	chr1	70913583	C	G	ENSMODG00000003251	CPN1	DOWN	103	127	0	152	1	294	192	123	192	0	87	58	0	133	0	108
OMSNP0003634	chr1	70913765	A	T	ENSMODG00000003251	CPN1	DOWN	312	0	276	0	437	0	170	251	137	153	196	0	156	0	164	0
OMSNP0003644	chr1	70914253	T	G	ENSMODG00000003251	CPN1	DOWN	152	0	113	0	191	0	109	188	165	132	181	0	160	0	144	0
OMSNP0003646	chr1	70914310	T	A			INTER	106	77	0	127	0	233	208	133	271	0	124	68	0	124	0	128
OMSNP0003647	chr1	70914423	G	A			INTER	80	53	0	95	0	154	2	178	128	116	109	81	0	132	0	131
OMSNP0003648	chr1	70914491	C	T			INTER	31	22	0	47	0	62	0	98	73	92	80	53	0	73	1	81
OMSNP0003651	chr1	70914593	G	A			INTER	266	0	182	0	312	0	127	179	157	161	271	0	180	0	176	0
OMSNP0003652	chr1	70914690	C	T			INTER	91	98	95	63	335	0	144	126	120	90	232	0	141	0	156	0
OMSNP0003654	chr1	70914733	C	T			INTER	88	96	95	104	303	0	100	151	137	161	280	0	143	0	156	0
OMSNP0003656	chr1	70914823	T	T			INTER	100	0	0	172	0	276	0	297	163	0	116	0	0	170	0	155
OMSNP0003658	chr1	70915125	G	T			INTER	430	0	206	140	1	601	333	199	408	0	153	132	0	174	1	186
OMSNP0003659	chr1	70915153	C	T			INTER	296	0	160	108	2	421	250	153	286	0	126	114	0	154	0	142
OMSNP0003660	chr1	70915182	C	A			INTER	326	0	287	0	391	0	165	259	160	190	258	0	165	0	154	0
OMSNP0003662	chr1	70915294	C	T			INTER	151	170	1	258	0	395	1	412	177	203	126	92	0	139	0	187
OMSNP0003663	chr1	70915339	A	G			INTER	239	0	257	0	349	0	144	222	109	162	202	0	125	0	100	0
OMSNP0003666	chr1	70915644	A	G			INTER	96	0	94	0	134	0	64	132	114	109	183	0	101	0	120	0
OMSNP0003667	chr1	70916135	G	T			INTER	310	0	145	76	1	225	1	276	155	110	115	72	0	121	0	91
OMSNP0003669	chr1	70916435	T	C			INTER	35	0	31	0	50	0	20	32	38	47	69	0	36	0	34	0
OMSNP0003670	chr1	70917484	G	A			INTER	43	0	25	13	0	50	22	19	41	0	20	13	0	20	0	23
OMSNP0003671	chr1	70917588	C	A			INTER	18	16	0	34	0	30	0	25	23	18	16	18	0	18	0	18
OMSNP0003672	chr1	70917600	G	A			INTER	26	19	0	37	0	36	0	30	26	21	18	18	0	13	0	25
OMSNP0003673	chr1	70918066	A	G			INTER	7	14	0	27	0	16	11	11	34	0	13	14	0	33	0	26
OMSNP0003674	chr1	70918069	A	C			INTER	23	0	27	0	16	0	11	11	24	14	29	0	34	0	26	0
OMSNP0003675	chr1	70918427	C	T			INTER	17	12	5	7	43	0	16	0	31	0	53	0	13	0	17	0
OMSNP0003676	chr1	70994564	T	A	ENSMODG00000003273	DNMBP	SYN	5	3	0	13	0	25	0	13	17	13	4	4	0	14	0	16
OMSNP0003678	chr1	71062607	C	T	ENSMODG00000003273	DNMBP	SYN	7	6	0	16	0	15	8	6	22	0	7	9	0	10	0	14
OMSNP0003679	chr1	71062909	G	A	ENSMODG00000003273	DNMBP	NON_SYN	15	0	5	8	0	21	3	7	48	0	17	7	0	25	0	29
OMSNP0003680	chr1	71062914	T	C	ENSMODG00000003273	DNMBP	SYN	7	8	0	15	0	19	0	10	24	24	16	9	0	23	0	35
OMSNP0003682	chr1	71065724	C	T	ENSMODG00000003273	DNMBP	SYN	3	2	2	9	2	14	0	9	22	12	12	8	1	14	2	30
OMSNP0003683	chr1	71065898	C	T	ENSMODG00000003273	DNMBP	SYN	9	7	8	4	25	0	21	0	48	0	26	0	27	0	30	0
OMSNP0003684	chr1	71066569	T	C	ENSMODG00000003273	DNMBP	SYN	16	0	7	7	0	19	0	14	22	15	10	13	0	10	0	22
OMSNP0003685	chr1	71066662	A	G	ENSMODG00000003273	DNMBP	SYN	6	0	10	5	0	11	0	20	27	19	15	17	0	18	0	18
OMSNP0003686	chr1	71069139	C	T	ENSMODG00000003273	DNMBP	NON_SYN	10	10	9	8	13	0	16	0	40	0	23	0	11	0	36	0
OMSNP0003687	chr1	71069150	A	G	ENSMODG00000003273	DNMBP	NON_SYN	11	8	0	17	0	16	0	17	24	12	9	12	0	11	0	35
OMSNP0003688	chr1	71069740	G	A	ENSMODG00000003273	DNMBP	SYN	16	0	11	14	0	31	0	16	26	26	21	16	0	35	0	24
OMSNP0003689	chr1	71070030	C	T	ENSMODG00000003273	DNMBP	DOWN	5	3	13	7	22	0	18	0	33	0	33	0	13	0	33	0
OMSNP0003690	chr1	71070033	A	G	ENSMODG00000003273	DNMBP	DOWN	5	2	10	7	19	0	19	0	31	0	33	0	12	0	32	0
OMSNP0003691	chr1	71070051	C	A	ENSMODG00000003273	DNMBP	DOWN	7	3	8	9	14	0	18	0	33	0	30	0	6	0	30	0
OMSNP0003692	chr1	71070081	T	C	ENSMODG00000003273	DNMBP	DOWN	12	4	0	17	0	17	0	18	19	34	16	11	0	13	0	37
OMSNP0003693	chr1	71070180	C	A	ENSMODG00000003273	DNMBP	DOWN	21	0	12	12	0	27	0	40	26	30	27	19	0	30	0	38
OMSNP0003694	chr1	71070304	G	A	ENSMODG00000003273	DNMBP	DOWN	8	8	0	31	0	39	0	22	32	22	18	5	0	27	0	38
OMSNP0003695	chr1	71070512	T	C	ENSMODG00000003273	DNMBP	DOWN	14	8	0	21	0	29	0	17	37	28	24	20	0	39	0	49
OMSNP0003696	chr1	71070941	C	A	ENSMODG00000003273	DNMBP	DOWN	11	0	11	7	0	8	0	15	21	23	11	17	0	12	0	37
OMSNP0003697	chr1	71070987	C	A	ENSMODG00000003273	DNMBP	DOWN	8	0	9	5	0	12	0	6	12	11	5	6	0	11	0	15
OMSNP0003698	chr1	71072673	A	T	ENSMODG00000003389	ABCC2	DOWN	21	10	0	31	0	27	0	38	16	15	26	12	0	15	0	11
OMSNP0003699	chr1	71087996	C	T	ENSMODG00000003389	ABCC2	NON_SYN	31	0	8	9	1	16	35	6	26	0	12	10	0	13	0	16
OMSNP0003700	chr1	71090051	A	G	ENSMODG00000003389	ABCC2	SYN	16	0	15	7	0	25	39	8	26	0	18	14	0	4	0	12
OMSNP0003701	chr1	71090134	G	A	ENSMODG00000003389	ABCC2	SYN	17	13	5	11	21	0	41	0	23	0	37	0	3	0	10	0
OMSNP0003702	chr1	71092785	G	A	ENSMODG00000003389	ABCC2	NON_SYN	10	0	14	5	0	16	30	10	15	0	11	15	0	15	0	25
OMSNP0003703	chr1	71096603	C	G	ENSMODG00000003389	ABCC2	SYN	13	7	0	10	0	22	0	27	12	21	13	16	0	25	0	12
OMSNP0003704	chr1	71098420	C	T	ENSMODG00000003389	ABCC2	SYN	13	19	5	12	19	0	45	0	22	0	21	0	16	0	12	0
OMSNP0003705	chr1	71103349	G	A	ENSMODG00000003389	ABCC2	SYN	16	20	12	7	22	0	51	0	30	0	33	0	15	0	18	0
OMSNP0003706	chr1	71103502	G	A	ENSMODG00000003389	ABCC2	SYN	9	14	7	4	15	0	38	0	27	0	35	0	12	0	20	0
OMSNP0003707	chr1	71103505	A	G	ENSMODG00000003389	ABCC2	SYN	10	16	8	4	16	0	43	0	29	0	38	0	11	0	20	0
OMSNP0003708	chr1	71104241	A	G	ENSMODG00000003389	ABCC2	SYN	21	13	11	20	26	0	47	0	24	0	51	0	8	0	20	0
OMSNP0003709	chr1	71127681	G	A	ENSMODG00000003389	ABCC2	NON_SYN	35	0	13	0	14	0	10	43	22	15	32	0	22	0	10	0
OMSNP0003710	chr1	71127749	G	A	ENSMODG00000003389	ABCC2	NON_SYN	22	0	13	0	15	0	7	38	5	14	24	0	12	0	11	0
OMSNP0003711	chr1	71177047	G	A	ENSMODG00000003471	CUTC	DOWN	36	31	29	37	61	0	27	32	38	29	99	0	68	0	58	0
OMSNP0003713	chr1	71177237	G	T	ENSMODG00000003471	CUTC	DOWN	67	39	0	120	0	78	0	56	95	54	76	38	1	59	0	91
OMSNP0003714	chr1	71177928	G	A	ENSMODG00000003471	CUTC	SYN	119	0	85	64	1	91	30	35	97	0	42	50	0	66	0	73
OMSNP0003718	chr1	71202216	A	G	ENSMODG00000003487	COX15	NON_SYN	18	5	0	23	0	26	0	25	18	11	11	9	0	19	0	22
OMSNP0003719	chr1	71203213	T	C	ENSMODG00000003487	COX15	SYN	23	16	18	13	34	0	15	22	19	22	27	0	20	0	28	0
OMSNP0003720	chr1	71213014	C	T	ENSMODG00000003487	COX15	SYN	16	0	14	0	29	0	8	19	9	26	33	0	22	0	30	0
OMSNP0003721	chr1	71218999	G	A	ENSMODG00000003487	COX15	DOWN	9	11	10	14	24	0	29	0	33	0	38	0	28	0	25	0
OMSNP0003722	chr1	71219525	G	A	ENSMODG00000003487	COX15	DOWN	40	0	27	21	0	45	25	20	23	0	15	21	0	37	0	26
OMSNP0003723	chr1	71223732	G	A	ENSMODG00000003505	ENTPD7	DOWN	10	0	6	2	0	8	0	12	13	13	13	11	0	10	0	21
OMSNP0003724	chr1	71223812	C	A	ENSMODG00000003505	ENTPD7	DOWN	18	0	4	6	0	16	0	25	10	17	8	10	0	10	0	26
OMSNP0003725	chr1	71224139	C	G	ENSMODG00000003505	ENTPD7	DOWN	15	0	17	0	36	0	14	19	27	26	59	0	20	0	26	0
OMSNP0003726	chr1	71224230	T	C	ENSMODG00000003505	ENTPD7	DOWN	17	0	6	7	0	27	0	21	24	16	19	29	0	27	0	39
OMSNP0003727	chr1	71224620	G	A	ENSMODG00000003505	ENTPD7	DOWN	29	0	9	6	0	30	19	8	40	0	30	15	0	20	1	20
OMSNP0003728	chr1	71224931	C	T	ENSMODG00000003505	ENTPD7	DOWN	28	0	22	15	0	57	0	41	33	22	31	36	0	33	0	37
OMSNP0003729	chr1	71224950	G	A	ENSMODG00000003505	ENTPD7	DOWN	35	0	47	0	66	0	22	31	43	35	67	0	45	0	48	0
OMSNP0003733	chr1	71244605	A	G	ENSMODG00000003505	ENTPD7	NON_SYN	18	0	8	8	0	31	11	16	37	0	20	24	1	15	0	20
OMSNP0003734	chr1	71255846	G	A	ENSMODG00000003505	ENTPD7	SYN	49	0	23	0	25	0	10	16	22	29	44	0	27	0	29	0
OMSNP0003735	chr1	71267403	A	G	ENSMODG00000003505	ENTPD7	UP	5	13	0	15	0	23	8	7	30	0	11	14	0	29	0	22
OMSNP0003736	chr1	71267455	G	T	ENSMODG00000003505	ENTPD7	UP	19	4	0	28	0	27	16	13	32	0	26	15	0	25	0	30
OMSNP0003737	chr1	71291490	G	A	ENSMODG00000003519	SLC25A28	DOWN	56	50	0	76	0	101	0	104	80	89	84	88	0	98	0	124
OMSNP0003752	chr1	71584730	T	A	ENSMODG00000003558	GOT1	NON_SYN	52	61	56	50	191	0	173	0	187	0	154	0	122	0	166	0
OMSNP0003756	chr1	71594622	G	A	ENSMODG00000003558	GOT1	SYN	105	0	36	33	0	72	32	41	121	0	53	53	0	75	1	78
OMSNP0003757	chr1	71594856	A	G	ENSMODG00000003558	GOT1	DOWN	49	31	0	51	1	108	0	98	54	66	54	56	1	87	0	103
OMSNP0003758	chr1	71595285	C	T	ENSMODG00000003558	GOT1	DOWN	22	0	27	0	59	0	23	33	22	38	39	0	39	0	48	0
OMSNP0003759	chr1	71595471	A	C	ENSMODG00000003558	GOT1	DOWN	24	0	11	14	0	67	12	18	35	0	14	27	0	43	0	37
OMSNP0003760	chr1	71595681	C	A	ENSMODG00000003558	GOT1	DOWN	40	0	19	16	1	69	31	39	48	0	31	29	0	41	0	50
OMSNP0003762	chr1	71595725	C	T	ENSMODG00000003558	GOT1	DOWN	35	0	22	18	0	61	21	25	57	0	27	18	0	32	0	54
OMSNP0003763	chr1	71717354	G	A			INTER	13	8	14	8	19	0	24	0	45	0	70	0	42	0	64	0
OMSNP0003764	chr1	71717491	A	G			INTER	16	4	0	23	0	42	0	24	35	32	45	39	0	55	0	59
OMSNP0003765	chr1	71720415	A	C			INTER	31	14	0	32	0	50	0	36	47	49	51	58	0	51	0	91
OMSNP0003766	chr1	72497577	A	C	ENSMODG00000003664	HPS1	UP	11	6	7	4	30	0	24	0	14	0	10	0	9	0	15	0
OMSNP0003767	chr1	72509988	T	C	ENSMODG00000003664	HPS1	SYN	12	6	6	13	33	0	15	9	10	10	7	0	8	0	18	0
OMSNP0003768	chr1	72513334	G	A	ENSMODG00000003664	HPS1	SYN	6	8	8	5	44	0	26	0	11	0	7	0	17	0	21	0
OMSNP0003769	chr1	72514224	T	C	ENSMODG00000003664	HPS1	SYN	10	0	4	0	25	0	17	11	4	6	11	0	8	0	7	0
OMSNP0003771	chr1	72521375	A	G	ENSMODG00000003664	HPS1	NON_SYN	18	0	3	15	0	38	18	15	14	0	7	6	0	12	0	20
OMSNP0003773	chr1	72525881	C	T	ENSMODG00000003664	HPS1	SYN	23	0	12	6	0	40	9	19	19	0	10	9	0	11	0	26
OMSNP0003777	chr1	72533023	A	G	ENSMODG00000003664	HPS1	DOWN	16	0	16	0	35	0	17	8	9	13	20	0	12	0	14	0
OMSNP0003778	chr1	72786485	T	C	ENSMODG00000003726	LOXL4	NON_SYN	1	0	0	0	2	0	0	0	6	0	0	0	0	0	1	0
OMSNP0003779	chr1	72786535	T	G	ENSMODG00000003726	LOXL4	SYN	0	0	0	0	2	0	1	0	5	0	1	0	0	0	0	0
OMSNP0003780	chr1	72786568	G	C	ENSMODG00000003726	LOXL4	SYN	0	0	0	0	0	3	0	1	2	0	1	0	0	0	0	0
OMSNP0003781	chr1	72786631	C	T	ENSMODG00000003726	LOXL4	SYN	0	0	0	3	0	0	3	0	1	0	3	0	0	0	0	0
OMSNP0003782	chr1	72787717	G	A	ENSMODG00000003726	LOXL4	SYN	0	0	0	0	0	0	1	0	3	0	0	0	1	0	2	0
OMSNP0003783	chr1	72791060	T	C	ENSMODG00000003726	LOXL4	SYN	0	0	2	0	2	0	0	0	2	0	4	0	0	0	3	0
OMSNP0003784	chr1	72791928	C	T	ENSMODG00000003726	LOXL4	SYN	0	0	0	0	0	1	0	0	5	0	0	0	0	1	0	1
OMSNP0003785	chr1	72792202	T	C	ENSMODG00000003726	LOXL4	NON_SYN	1	0	1	0	3	0	0	0	0	0	1	0	0	0	0	0
OMSNP0003787	chr1	72792965	G	A	ENSMODG00000003726	LOXL4	SYN	0	0	2	0	0	2	0	1	1	0	1	0	0	0	0	0
OMSNP0003788	chr1	72793109	G	A	ENSMODG00000003726	LOXL4	SYN	1	2	0	0	1	0	1	0	4	0	0	0	3	0	1	0
OMSNP0003789	chr1	72794428	C	T	ENSMODG00000003726	LOXL4	SYN	1	0	0	1	0	3	0	0	4	0	1	0	0	1	0	2
OMSNP0003790	chr1	72795246	C	T	ENSMODG00000003726	LOXL4	SYN	3	0	2	2	5	0	0	0	3	0	6	0	9	0	2	0
OMSNP0003792	chr1	72796410	C	A	ENSMODG00000003726	LOXL4	DOWN	0	1	2	0	2	0	2	0	6	0	2	0	6	0	1	0
OMSNP0003793	chr1	72796447	G	A	ENSMODG00000003726	LOXL4	DOWN	0	0	0	5	5	0	1	0	5	0	2	0	2	0	5	0
OMSNP0003794	chr1	72796487	T	C	ENSMODG00000003726	LOXL4	DOWN	0	0	1	3	3	0	0	1	1	2	1	0	4	0	3	0
OMSNP0003795	chr1	72796525	G	A	ENSMODG00000003726	LOXL4	DOWN	2	1	1	1	6	0	3	0	5	0	1	0	2	0	4	0
OMSNP0003796	chr1	72796588	A	T	ENSMODG00000003726	LOXL4	DOWN	0	2	0	1	7	0	1	0	2	0	3	0	3	0	4	0
OMSNP0003797	chr1	72796815	C	T	ENSMODG00000003726	LOXL4	DOWN	1	1	0	0	2	0	1	0	0	0	5	0	2	0	4	0
OMSNP0003798	chr1	72800227	C	G	ENSMODG00000003748	C10orf28	DOWN	13	13	12	19	0	21	6	19	33	0	13	8	0	23	0	23
OMSNP0003799	chr1	72800337	T	C	ENSMODG00000003748	C10orf28	DOWN	30	0	26	23	0	23	12	8	34	0	11	15	0	30	0	20
OMSNP0003800	chr1	72875534	T	C	ENSMODG00000003748	C10orf28	NON_SYN	10	13	15	13	19	0	22	0	22	0	20	0	25	0	21	0
OMSNP0003801	chr1	72876217	G	A	ENSMODG00000003748	C10orf28	NON_SYN	20	0	17	11	1	9	11	10	26	0	20	16	0	18	0	20
OMSNP0003802	chr1	72876540	G	T	ENSMODG00000003748	C10orf28	NON_SYN	14	0	10	11	0	12	6	8	11	0	3	5	0	10	0	16
OMSNP0003803	chr1	72876635	T	C	ENSMODG00000003748	C10orf28	NON_SYN	5	0	5	2	0	5	2	8	20	0	11	11	0	8	0	7
OMSNP0003804	chr1	72876975	T	C	ENSMODG00000003748	C10orf28	SYN	20	0	9	8	0	26	8	10	23	0	11	14	0	18	0	29
OMSNP0003822	chr1	73114332	C	G	ENSMODG00000003807	CRTAC1	NON_SYN	0	0	0	0	0	1	3	2	3	0	3	2	0	5	1	3
OMSNP0003823	chr1	73114343	G	A	ENSMODG00000003807	CRTAC1	NON_SYN	0	0	0	0	0	1	2	2	3	0	2	3	0	6	1	4
OMSNP0003829	chr1	73276675	A	G	ENSMODG00000003807	CRTAC1	SYN	0	0	0	0	0	0	0	1	2	0	0	1	0	2	0	2
OMSNP0003830	chr1	73277814	T	C	ENSMODG00000003807	CRTAC1	DOWN	0	0	0	1	0	5	0	0	1	2	2	6	0	1	0	2
OMSNP0003831	chr1	73304693	G	T	ENSMODG00000003823	GOLGA7B	DOWN	1	1	1	0	0	1	1	0	3	0	4	3	0	2	0	4
OMSNP0003832	chr1	73305100	A	C	ENSMODG00000003823	GOLGA7B	DOWN	0	0	0	0	0	0	2	0	3	0	3	0	0	0	0	0
OMSNP0003833	chr1	73305583	C	T	ENSMODG00000003823	GOLGA7B	DOWN	0	1	1	0	0	1	0	0	2	0	1	0	0	0	0	0
OMSNP0003834	chr1	73305703	G	C	ENSMODG00000003823	GOLGA7B	DOWN	1	0	0	0	0	0	0	0	0	0	0	0	0	0	0	2
OMSNP0003835	chr1	73305908	A	T	ENSMODG00000003823	GOLGA7B	DOWN	0	1	0	0	0	0	2	0	1	0	3	0	3	0	0	0
OMSNP0003836	chr1	73306003	T	C	ENSMODG00000003823	GOLGA7B	DOWN	0	0	0	0	0	1	0	0	1	0	0	1	0	1	0	0
OMSNP0003837	chr1	73306090	G	T	ENSMODG00000003823	GOLGA7B	DOWN	1	0	1	2	0	0	0	1	2	0	3	0	0	1	0	0
OMSNP0003839	chr1	73306214	A	G	ENSMODG00000003823	GOLGA7B	DOWN	0	2	0	0	0	2	0	1	2	0	2	2	0	1	0	1
OMSNP0003840	chr1	73306245	G	A	ENSMODG00000003823	GOLGA7B	DOWN	0	2	0	0	0	1	0	1	3	0	0	1	0	2	0	0
OMSNP0003842	chr1	73306635	G	C	ENSMODG00000003823	GOLGA7B	DOWN	2	0	1	0	0	0	0	0	1	0	2	1	0	0	0	2
OMSNP0003843	chr1	73306644	G	A	ENSMODG00000003823	GOLGA7B	DOWN	0	2	1	0	0	0	0	0	1	0	3	0	0	0	1	0
OMSNP0003846	chr1	73308270	A	G	ENSMODG00000003823	GOLGA7B	SYN	0	4	1	0	0	0	0	0	1	0	3	0	0	0	3	0
OMSNP0003849	chr1	73441893	A	G	ENSMODG00000003859	SFRP5	SYN	15	0	4	3	0	8	6	4	23	0	13	7	0	12	0	26
OMSNP0003850	chr1	73442117	T	C	ENSMODG00000003859	SFRP5	DOWN	7	5	4	5	8	0	2	0	25	4	24	0	11	0	8	0
OMSNP0003852	chr1	73442508	C	T	ENSMODG00000003859	SFRP5	DOWN	6	7	6	7	11	0	3	6	14	10	19	0	19	0	25	0
OMSNP0003853	chr1	73442584	G	C	ENSMODG00000003859	SFRP5	DOWN	6	7	4	4	11	0	3	5	11	13	10	0	12	0	20	0
OMSNP0003854	chr1	73442720	A	G	ENSMODG00000003859	SFRP5	DOWN	4	5	5	2	4	0	1	4	19	17	27	0	22	0	19	0
OMSNP0003855	chr1	73442762	C	A	ENSMODG00000003859	SFRP5	DOWN	6	6	8	0	11	0	6	0	26	0	30	0	17	0	21	0
OMSNP0003857	chr1	73442780	T	G	ENSMODG00000003859	SFRP5	DOWN	10	0	9	5	0	10	4	4	23	0	12	19	0	18	0	25
OMSNP0003858	chr1	73442825	A	G	ENSMODG00000003859	SFRP5	DOWN	7	6	9	3	8	0	5	9	11	15	34	0	16	0	15	0
OMSNP0003859	chr1	73442882	C	T	ENSMODG00000003859	SFRP5	DOWN	4	0	7	0	0	8	4	4	33	0	4	8	0	13	0	17
OMSNP0003870	chr1	73498244	C	T	ENSMODG00000003911	MARVELD1	DOWN	21	19	12	15	62	0	15	18	34	21	73	0	22	0	59	0
OMSNP0003871	chr1	73498611	T	G	ENSMODG00000003911	MARVELD1	DOWN	7	14	7	17	41	0	20	20	37	21	70	0	29	0	60	0
OMSNP0003872	chr1	73498706	C	T	ENSMODG00000003911	MARVELD1	DOWN	11	16	9	11	0	27	17	8	61	0	28	29	0	36	0	56
OMSNP0003873	chr1	73498759	C	G	ENSMODG00000003911	MARVELD1	DOWN	3	8	7	7	12	0	14	9	23	26	47	0	27	0	43	0
OMSNP0003874	chr1	73498868	A	G	ENSMODG00000003911	MARVELD1	DOWN	9	4	10	12	0	36	16	16	56	0	23	18	0	28	0	51
OMSNP0003875	chr1	73498908	G	A	ENSMODG00000003911	MARVELD1	DOWN	11	6	7	5	0	30	20	9	52	0	20	18	0	24	0	36
OMSNP0003876	chr1	73498910	T	G	ENSMODG00000003911	MARVELD1	DOWN	11	8	6	5	0	31	21	10	56	0	20	19	0	23	0	35
OMSNP0003877	chr1	73498932	C	A	ENSMODG00000003911	MARVELD1	DOWN	14	7	10	12	0	29	22	17	73	0	20	22	0	40	0	40
OMSNP0003880	chr1	73499121	T	C	ENSMODG00000003911	MARVELD1	DOWN	21	16	23	14	0	68	28	30	68	0	29	30	0	43	0	65
OMSNP0003881	chr1	73499255	G	A	ENSMODG00000003911	MARVELD1	DOWN	16	11	14	20	0	65	19	12	68	0	24	29	0	45	0	52
OMSNP0003882	chr1	73499274	A	G	ENSMODG00000003911	MARVELD1	DOWN	19	8	12	16	0	38	16	12	55	0	24	25	0	34	0	40
OMSNP0003883	chr1	73499375	G	A	ENSMODG00000003911	MARVELD1	DOWN	8	6	12	3	0	28	23	13	38	0	24	19	0	32	0	34
OMSNP0003885	chr1	73499497	T	C	ENSMODG00000003911	MARVELD1	DOWN	14	14	6	16	0	50	19	15	49	0	26	34	0	52	0	56
OMSNP0003887	chr1	73500744	T	G	ENSMODG00000003911	MARVELD1	DOWN	5	0	10	3	30	0	14	4	9	7	30	0	26	0	39	0
OMSNP0003890	chr1	73500915	T	C	ENSMODG00000003911	MARVELD1	DOWN	4	6	1	5	0	27	7	8	34	0	18	16	0	30	0	26
OMSNP0003891	chr1	73501045	C	T	ENSMODG00000003911	MARVELD1	DOWN	8	22	3	14	0	42	14	20	48	0	23	21	0	38	0	55
OMSNP0003893	chr1	73501292	G	A	ENSMODG00000003911	MARVELD1	DOWN	8	9	1	13	0	28	7	13	33	0	14	11	0	30	0	32
OMSNP0003900	chr1	73502691	A	G	ENSMODG00000003911	MARVELD1	SYN	3	2	4	3	23	0	5	4	17	10	31	0	22	0	34	0
OMSNP0003901	chr1	73502754	G	A	ENSMODG00000003911	MARVELD1	SYN	15	10	2	2	0	27	6	10	32	0	8	7	0	30	0	39
OMSNP0003902	chr1	73503355	C	T	ENSMODG00000003911	MARVELD1	UP	5	0	0	2	13	0	8	3	6	6	14	0	5	0	18	0
OMSNP0003903	chr1	73518869	T	C			INTER	50	48	0	87	1	96	1	89	16	13	8	12	0	19	0	27
OMSNP0003906	chr1	73529925	C	T	ENSMODG00000003917	XM_001366548.1	DOWN	24	0	16	22	0	56	9	20	51	0	22	15	0	30	0	36
OMSNP0003907	chr1	73530131	G	C	ENSMODG00000003917	XM_001366548.1	DOWN	14	0	8	13	0	33	7	12	28	0	9	7	0	11	0	11
OMSNP0003909	chr1	73530177	G	A	ENSMODG00000003917	XM_001366548.1	DOWN	0	41	22	22	74	0	17	8	34	18	51	0	15	0	43	0
OMSNP0003910	chr1	73530385	G	A	ENSMODG00000003931	ENSMODG00000003931	DOWN	43	0	18	22	0	37	17	21	34	0	19	20	0	21	0	32
OMSNP0003914	chr1	73530851	C	T	ENSMODG00000003931	ENSMODG00000003931	DOWN	36	0	16	24	0	65	16	17	41	0	30	19	0	33	0	33
OMSNP0003918	chr1	73531312	C	T	ENSMODG00000003931	ENSMODG00000003931	DOWN	37	0	20	21	0	50	26	31	61	0	25	33	1	41	0	46
OMSNP0003919	chr1	73531396	G	A	ENSMODG00000003931	ENSMODG00000003931	DOWN	0	53	24	35	90	0	34	37	38	26	72	0	44	0	80	0
OMSNP0003920	chr1	73531546	A	G	ENSMODG00000003931	ENSMODG00000003931	DOWN	0	62	29	16	60	0	18	23	26	37	51	0	38	0	55	0
OMSNP0003921	chr1	73531752	C	T	ENSMODG00000003931	ENSMODG00000003931	DOWN	11	17	16	6	25	0	6	9	11	18	28	0	16	0	24	0
OMSNP0003928	chr1	73534761	G	T	ENSMODG00000003931	ENSMODG00000003931	SYN	33	16	13	13	84	0	35	18	36	31	81	0	31	0	65	0
OMSNP0003930	chr1	73565621	C	T	ENSMODG00000003942	MORN4	UP	18	25	20	11	64	0	18	13	23	38	63	0	56	0	65	0
OMSNP0003931	chr1	73565637	G	A	ENSMODG00000003942	MORN4	UP	31	30	32	11	59	0	22	16	23	28	58	0	58	0	62	0
OMSNP0003932	chr1	73568313	C	T	ENSMODG00000003942	MORN4	UP	41	0	15	30	0	66	20	20	75	0	37	39	0	56	0	62
OMSNP0003933	chr1	73570358	T	C	ENSMODG00000003942	MORN4	SYN	0	43	16	16	56	0	25	27	40	36	46	0	38	0	53	0
OMSNP0003934	chr1	73571130	G	T	ENSMODG00000003942	MORN4	DOWN	30	0	12	14	0	72	18	20	87	0	51	43	0	56	0	68
OMSNP0003935	chr1	73571370	C	G	ENSMODG00000003942	MORN4	DOWN	38	0	25	15	1	60	21	17	61	0	32	27	0	33	0	50
[truncated: 65,732 more rows]
