# Supplementary material for: Origin and Evolution of Marsupial-specific Imprinting Clusters Through Lineage-specific Gene Duplications and Acquisition of Promoter Differential Methylation
Source: Mol Biol Evol. 2023 Jan 31;40(2):msad022. doi: 10.1093/molbev/msad022 (PMC9937046; doi:10.1093/molbev/msad022)
Supplement: msad022_Supplementary_Data [file msad022_supplementary_data.zip › Data_S3.xlsx]

## Sheet: DataS3
Data S3. The protein sequences of selected genes in species used for phylogenetic analysis.
gene	accession number	species	sequence
Tcf19	XM_029584869.1	two-lined caecilian	MLSEVQPCFQLLRMGLVGTPGSVSPISQDLYTFRPESPRCIFRLGRRPEVCDVVLVSERNPELISQIHAEIHAERDEGGSGDWRVYLVDRSTHGTYVNEVRVCHGVHVELSDSDMVIFGHREAEKIPEGTLTPQLQEEPEFYFLFQKVRLCPRDFDAITTPKVLSPSDGVVGGSCFKPVPFTDRHTKDFNKFPSGATLILNSIGSISKLKPQPLTFSRTRREALHSESDEATEALQSTPPLPRRDTMSQKKAVAAHSRRKSVHTVLPELEDEVQGLAELPAQKRKRLCRSESEMELVRCSRTPGPVARGGGSSYKRRLGDSRRNERHREGTAQTLQVTPGRKRRGRPRKHPLRETCQVFSQTLFAAEPCAADRCRLPQDDTVAWVQCDDCDSWYHVACV…
Tcf19	XM_040405920.1	common toad	MVGSDVQPCFQLLRMGSDLGGVPTSTSPSAPSQDLYTFLPDSSRCVYRLGARPDLCDVPLPGKPQVHAEIHAEREVSGDWRVTLESCSSNSGIYINEAHLQRGQRLELSDGDLLRFQEGPPSPSPDTYFLFQRVRVRPLDFCAITSPRARTSFPGFTPVVGTRSLGGGRGAPPHYTTGATVILNSIGSISKMKRERMHSGGLIGGTVELAKPPTPDLPLPSRTGLERRSSRRKAQHKVLCELEEDEEDRPVEEGNGKRKRKRGRRKEDEKRLAVQQLEIGRKPRGRPRKNPTLPLVVSQTVSSAEPCAWRSCRLPQEDTVSWVQCDRCDSWYHVVCIGRSLTSVQDTDFHCGCT
Tcf19	g317851.t1	axolotl	MLSEALPCFQLLRIGLDPAPGSNSPVSQDLYTFRPETPRCTFRLGRRAEVCDITLVSERNPELISRVHAEIYAEREEDALTGEWRVYLVDCSSHGTFVNDVRMTRGQRVELSDGDMVTFGQEDSDRLPEGSLAMQQESEFYFMFQKVRVRPQDFDAITAPKVQSLCGFQPVKFTDKGVNSGGDRIRELAKYPSSSGATLILNSIGSISKFKPQPLTFSRTKGDSPGGAGKQAQASLPQPSRTAEEESATTAPVSSPVTPSRSKCRNRRKSAHTVLPELEDEVPHGAEEPPPLKRPKMEREDEFHNYSMVWSPPGRRGSGEVGQNSPKIEREDPPSHQSKAWPVIGRRASQESSGLKQPKTEAGEEPSHYSRVWPVMERRLSEDAGGQRRIKTESTKSEP…
Tcf19	XM_018230171.1	African clawed frog	MVGSEVVLTQVQPCFQLLRMGLSPGQSSLNTNSSASRDLYTFLPDSPCCIYRLGARHDLCDVPLPGKPAVHAEIHAERELSGDWKVNLESCTNFGIYINDVHLLRGQRLELSDGDLLRFQEKSDVSPCQSSSDTYFLFQRVRVRPLDFSAITSPRARSSFPGFTPVLATQRLSGGRGGSPHYTTGATVILNSIGSISKMKRERMQGIGLIGGAVELTKPTTPDLPLPSRTGVERRHSRRKAQHQVLCELEEDEEDGQAEVGDMKKRKRGRKKEEKKMVHHEQTGRKPRGRPRKHPIPPPVVTHTVSSAEPCAWRSCCLPQEETVSWVQCDHCDSWYHVVCIGRSLTSLQDTDFHCGCT
Tcf19	XM_033141603.1	sand lizard	MLSEALPCFQLLRMGPASPGDSPNRDLYTFRPARPSCTYRLGRRAEVCDVVLVSEENPALVSRIHAEIHAERDADSTAGEWRVGLVDYSTHGTYVNAVRVPHGQRVDLNDGDLLTFGHPSPVPEGCALPLPHGDSEFYFLFQKVHVRPQDFAAITEPKAPWASSCGFRPVLPSGNHRIRPLSRHSPTALSCRSKATLILSSIGSLSKLKPQPFTFSLGRGRCAEPPAQPKTSRNRRKSAHTLLPELEDEITRLEEEQPTPGKEQRLGGCAPCHSALRLQQRVPEASQNLQGDEGPPKLHVTPSGKRRGRPRKNPLGSTCQVFSQTLSTSEPCAAPRCHLPQDEMVEWVQCDGCDAWFHVACVGCSYSAVKEAEFCCAACRS
Tcf19	XM_032211239.1	western terrestrial garter snake	MLSEALPCFQLLRMGPASSGDLPNRDLYTFRPAKPSCVYRLGRRDEVCDVILVSDQNPALISRVHAEIHAERDADSMAGEWRVGLVDCSSYGTYINALRMSHGQRVDLNDGDLLTFGHPSPVPEGCVLPPPHGNSEFYFLFQKVRVRPQDFAAITEPKAPWASSSGFRPVLPSDNHRIRPLSRHSPTSLSCRPKATLILSSIGSLSKLKPQPFTFSLSGSRLADPPAQPKPSRNRRKSAHTVLPELEDEIARLEEEQPPPDKEQRLGTYRCCQSSNLRLQQRMQEGSNNIKEDAEPKLHITPSGKRRGRPRKNPLGSAGQVFSQTLSSPQPCAAPRCRLPQDEIVEWVQCDGCDAWYHVACAGCSYSVVKEADFRCVACRS
Tcf19	XM_038372089.1	leatherback sea turtle	MPSEALPCFQLLRMGPACPGDDPNRDLHTFRPAEPHCTYRLGRRAEVCDVPLVSERNPGLVSRVHAEIHAERDPHRTAGEWRVCLVDCSTHGTYVNAVRVPRGRRLELSDGDLVTFGHPDPVPEGCALAPPPDDSEFCFLFQKVRVQPQDFAAITVPKAPWPLPCGFKPVLPGGNHRIRPLARPAGPSHPSRPKATLILSSIGSISKLKPQPLTFTLSRGPRSEPPTRPGASRSRRKSAHTLLPELEDEVTRLDEEQWACEPDGYSCQSPLRKAPEGAGSGRAQPDARLKVQVTPSGKRRGRPRKHPLRDTCQVFSQTLLAAEPCAAPRCRLPQDETVQWVQCDGCDAWFHVACVGCSYSAVQEADFRCGGCHT
Tcf19	NM_001242725.1	platypus	MLPCFQLLRMGGGGGGDLYTFRPAGTGCTYRLGRRADLCDVPLRSEREPGRVSRVHAELHAERDAQRDGDWRVSLVDCSSHGTSVNDVRLPRGRRVELDDGDLLTFGSEGGPGAEPPEFCFMFQRVRVRPQDFAAITVPRAVGVGGGFRPMLPSRGAPQRPLSAPSPSPKATLILSSIGSLSKLRPQPLTFSRGGGPVEAPAPAPAVGGKGAPDVPPAPRNRRKSAHRVLAELEDEGVPGESPPAARPGPRKKPRMERTPVTPGGKRRGRPRKYPIAPVPGGDPCAAPRCRLPQDEMVTWVQCDHCDAWFHVACAGCSYRAAQEADFRCPTCRA
Tcf19	XM_038768838.1	Australian echidna	MLPCFQLLRMGGGGGGDLYTFRPAGTGCTYRLGRRADLCDVPLRPEREPGLVSRVHAELHAERDAQRDGDWRVSLLDCSSHGTSVNNVRLPRGRRVELDDGDLLTFGSEGGPGTEPPEFCFMFQRVRVRPQDFAAITVPRATGVGGGFRPMLPSRGAPQRPLSAPSPSPKATLILSSIGSLSKLRPQPLTFSRGGGPVEAPAPAPAVGGQGAPDIPPAPRNRRKSAHRVLAELEDEGVPGESPPAARPGPRKKPRMEKTPVTPSGKRRGRPRKYPIAPVPGGDPCAAPRCRLPQDETVTWVQCDHCDAWFHVACAGCSYRAAQEADFRCPTCRA
Tcf19	XM_020974150.1	koala	MLPCFQLLRMGVGRGGDLYTFHPPTGAGCTYHLGLRADLCDVALRPQCEPVLISPVHAKLHAEGQGDDWRVSLEDCSSYGTLVNNIRLPRGHQLQLNDGDLLTFGPKGPVGASPPEFYFMFQRVRVRPQDFAAITVPRAGGASGSEGGFWPVLPPWGAPQRPLSTLSPAPKATLILSSIGSLSKLQPQPLTFSRAQGGGQAVTFPVTFREAGATLPTPPPAPRNRRKSAHKVLAELEDEGGTEESPPRVLAETRKKPRGMKIPVTPCGKRRGRPRKYLSSRTSVPPPVGGGEPCAAPSCQPPQEETVAWVQCDGCDEWFHVACAGCSYRAAQEADYRCSSCQA
Tcf19	XM_027876737.1	common wombat	MLPCFQLLRMGVGRGGDLYTFHPPTGAGCTYHLGLRADLCDVALRPQCEPVLISPVHAKLHAEGQGDDWRVSLEDCSSYGTLVNNIRLPRGHQLELSDGDLLTFGPKGPVGASPPEFYFMFQRVRVRPQDFAAITIPRAGGESGGEGGFWPMLPPQGAPQRPLSTLSPAPKATLILSSIGSLSKLQPQPLTFSRVGGGGQSLTFPVTFREAGATLPTPPPAPRNRRKSAHKVLAELEDEGGTEENPPRVQAETRKKPRGMKIPVTPCGKRRGRPRKYLSSRTAVPPPVGGGEPCAAPSCQPPQEETVAWVQCDGCDEWFHVACAGCSYRAAQEADYRCSSCQA
Tcf19	XM_007483516.2	gray short-tailed opossum	MLPCFQLLRMGVGRGGDLYTFHPPTGAGCTYHLGLRADLCDVALRPQCEPILISPVHAKLHAEGQGDDWRVSLEDCSSYGTLVNNIRLPRGHQLELSDGDLLTFGPKGPVGASPPEFYFMFQRVRVRPQDFAAITIPRAGGESGGGGGFWPMLPPLGAPQRPLSTLSPAPKATLILSSIGSLSKLQPQPLTFSRVRGGGQGLTLPVALREAGAALPTPPPAPRNRRKSAHKVLAELEDEGGAEESPPRIQAESRKKPRGMKTPVTPNGGSVVQRQEH
Tcf19	NM_001077511.2	human	MLPCFQLLRIGGGRGGDLYTFHPPAGAGCTYRLGHRADLCDVALRPQQEPGLISGIHAELHAEPRGDDWRVSLEDHSSQGTLVNNVRLPRGHRLELSDGDLLTFGPEGPPGTSPSEFYFMFQQVRVKPQDFAAITIPRSRGEARVGAGFRPMLPSQGAPQRPLSTFSPAPKATLILNSIGSLSKLRPQPLTFSPSWGGPKSLPVPAPPGEMGTTPSAPPQRNRRKSVHRVLAELDDESEPPENPPPVLMEPRKKLRVDKAPLTPTGNRRGRPRKYPVSAPMAPPAVGGGEPCAAPCCCLPQEETVAWVQCDGCDVWFHVACVGCSIQAAREADFRCPGCRAGIQT
Tcf19	NM_001163763.1	laboratory mouse	MLPCFQLLRIGGGRGGDLYTFHPPSKSGCTYRLGCRADLCDVALRPQQEPGLISGVHAELHAELQGDDWRVSLEDHSSQGTLVNNVRLPRGHRLELSDGDLLTFGPQGQAGTSSSSEFYFMFQQVRVKPQDFAAITVPRSKGEAGGGFQPMLPPQGAPQRPLSTLSSAPKATLILNSIGSLSKLQAQPLTFSRGGGRPQGLAIPSQHGEAQVSPAPPTRNRRKSAHKVLAELDDEVSPGPLSVLTEPRKRLRVEKAALIASGE
Tcf19	NM_001083684.1	cow	MLPCFQLLRIGVGKGVDLHTFHPPSGAGCTYRLGCRADLCDVTLRPQHEPGFISGVHAELHAERQGDDWRVSLENHSSQGTLVNNVRLPRGHRLELSDGDLLTFGPEGPPGTSPSEFYLFQQVRVKPQDFAAITTPRSRGEEGTGIGFRPMLPSQGAPQRPLSTLSPAPKATLILNSIGSLSKLHSQPLTFSRSGGGPQSPPGPTPTGEVGTAPSAPPPRNRRKSAHRVLEELDDEREAPKSPSPVLLEPRKKLRVEKTPMTPSGNRRGRPRKHPMSNPRAPPAVGGGEPCAAPCCCLPQEETVAWVQCDGCDIWFHVACVGCSIQAAREADFRCPGCRAGIQT
Tcf19	XM_532065.6	dog	MLPCFQLLRIGGGRGGDLYTFHPPNGAGCTYRLGCRADLCDVALQPQREPGLISGVHAELHAERRGDDWRVSLEDHSSQGTLVNNVRLPRGHRLELSDGDLVTFGPEGPPGTSPSEFYFMFQQVRVKPQDFAAITIPRSSGEEGTGTGFQPMLPPQGAPKRPLSTLSPSPKATLILNSIGSLSKLRPLPLTFSRSGGGPQKLPVPTPPREVGSTPSDPPPRNRRKSAHRVLAELDDEGEIPEAPPVFMEPRKKLRVETTPQTPAGNRRGCPWKHPVSTPRAPPAAGGEEPCAATCCYLPQEETVAWVQCDGCDVWFHVACVGYSIQAAREADFRCPGCHVGIQT
Tcf19	XM_042346751.1	elephant shark	YRQLTLGEEGGEPPGLEPPLKRRKSEPDERSKHNSNSNDNKLLVRLSTGNTHITPTGTAIGVLQLGGESARLASERHGFGSQRGESKKRGRPRKHPLGDISLGPKVMCKVFTRTLYTVEQCAAERCQLPQEDTVEWVQCDDCDSWYHVACAGCNYTAVKEASAEFHCGCT
Pou5f1	XM_029584871.1	two-lined caecilian	MFSQTTICRFEALQLSFKNMCKLKPLLQRWLNDADANENLQELCNMESVLQQAKKRRRTSIENNVKGMLEYFFLKCPKPNLVEIAHIAGELSLEKDVVRVWFCNRRQKGKRNHCPSQECDSSTGSYPTIPQQLPGALPLQPGISAPATQGYAGGSFPTLYTPQFHEGPAPSDRATSST
Pou5f1	g317842.t1	axolotl	MALVCHESILHPMVVTAELGMSPTTEAPTSADLEQFAKELKQKRITLGFTQADVGLALGALYGKMFSQTTICRFEALQLSFKNMCKLRPLLQRWLVEADTNENLQELCNLENALQQARKRKRTSIENSVKDNLEAFFLKCPKPTHQEIAHISEDLNLEKDVVRVWFCNRRQKGKRSICREEYDGFQQYPGMQPGPPALSHLPTSYIAQGYNGAAAPSPRSTCSPSTTARWAVQHQRAEWFFQQEYRRTRVPALFGVVGEQGILAGDCFWSFTGGQILRETLVPDIWDSRWLSAALRSGDASDWPFPRSPCDIAAPPGDIAPATPNGREAFRANAVPGPHGLRVGSLKTLPSRSWTRMWAELQLGRLLRADSLCGPPGLAAAPHSLTRTNLLAL
Pou5f1	XM_033141604.1	sand lizard	MAGHLGRELDRPYPFPVQGLHLGNIPTAPHHEASGGFLPEAFSGAAPGQGFGFRPDYGPPGGMLESHPGGGETPRTWYPFPAGGDAWSHHPGVMMGAYGVTQPGEAACQAPKPDIKVEPDFEQPGPSYVHTWTGGCLAPGDSGGAASPREEPQRSSSPASQDGDLGSLTGSEETSPQSNGSSSPGGQAASGEVKEDGGSGGSSRDEVPINTSEELEEFARLLKHKRISLGFTQADVGLALGLLYGKMFSQTTICRFEALQLSFKNMCKLKPLLQRWLEEADSNENLQEQLCSMESAMIQARKRKRTSIENSVRGTLESYFLRCPKPNVDEIEQIADNLSLEKDVVRVWFCNRRQKGRRNLGAGSRDDYDGPALPPPFARQAPPPGLGPAHHQLGPPHQG…
Pou5f1	XM_032210810.1	western terrestrial garter snake	MAGPLRRELGRSYPFPVQSLHLANLPAVPQHETSSPGFLPEAFSGATAGQAFGFKPDYGPQGGIGESYPGGGEVPHWYPFAPAGDAWSHAPGIMVNPYVLAQPGEACQASKAEIKVERDFDQAGPYYGGHPWAGGCLFPSAPVQASPASCSSNNSIKEAASPSPDPEPSSSPASQSGEPASPDSAESSPRSDGSLTPSEQMASEEAKEEEGSGEEETTTTEELEQFAKELKHKRITLGFTQADVGLALGLLYGKMFSQTTICRFEALQLSFKNMCKLKPLLQRWLQEADSNENLQEQLCSMESAMIQARKRKRTSIENNVRGLLESYYLRCPKPNLQEISQIAGDLCLEKDVVRVWFCNRRQKGKRNGNGPREEPDGPVPPQACPHGPLQAPPHGLGPV…
Pou5f1	XM_038371055.1	leatherback sea turtle	MAGHVGQELGRPYPLAGQALHLDAVPPGPANAPHEGPGSFLPEAYNGVAPGQGYGYRLDYGPQGGLLETQPGDPAGHQALLRAWCPFPMGGEGWAPPYGPAQPPAAYEGLKPDVKPERECGQQGPIYGHPAQAWGGCFLPQAAARPLAALPPPPPGPVGEGGEGSGASSPRSDGSGGSPRAPAAPGEGQGGRGRELGTRYGRALGLGEIPGADLPRSQQIPIATTRSLGISAGSTLWCEREPGRSRHISAGQSLGQEETPSTEEMEQFAKELKHKRITLGFTQADVGLALGVLYGKMFSQTTICRFEALQLSFKNMCKLKPLLQRWLDEADGNANLQEMCSMESALLQARKRKRTSIETAARGSLESYFLRCPKPSLQEITHIAHDLHLDKDVVRVWFC…
Pou5f1	NM_001242727.1	platypus	MAGHLGPDFAFSPPPGGGEPWVDPRGWYGYPAPPGAAGAGAGAGAGGEPWGGPFLPPPAGPLYEGGGWAGGCFVPQIGVGLAQPPPDPSGPDGGGRGGRRDAPPGRLPRAGGLRAGPEAGAGRERRRASPPRPRPQQETPSREELEQFAKELKRKRITLGYTQADVGVTLGALFGKVFSQTTICRFEAQQLSFKNMCKLRPLLQRWLEAADDNDRLQEMCNAETVLQQARKRKRTSIENKVRGNLETMFLQCPKPNLQQISSIAEELGLEKDVVRVWFCNRRQKGKRGSGCSSREDFETAGPFPSGPVHLPLPPGPSLGPPGYGGPPFATLYSPAPFHDGDAFAPVPIAPLGPPTHSS
Pou5f1	XM_038768977.1	Australian echidna	MAGHLGPDFAFSPPPGGGEPWGDPRGWYGYPAPPGAAGAGAGAGAGPGGEPWGGPFLPPPAGPLYEGGGWGGCFVPQLGVGLAPPPPDPSGPDGEGGGAAGTPPPGRLPRTGGLRPRPEARAGRERRRASPPRPCPQQETPSREELEQFAKELKRKRITLGYTQADVGVTLGALFGKVFSQTTICRFEAQQLSFKNMCKLRPLLQRWLEAADDNDRLQEMCNAETVLQQARKRKRTSIENKVRGNLETMFLQCPKPNLQQISSIAEELGLEKDVVRVWFCNRRQKGKRGSGCSSREDFETAGPFPGGGPVHLPLPPGPSLGPPGYGGPPFATLYSPAPFHDGDAFAPVPIAPLGPPTHSS
Pou5f1	XM_020974090.1	koala	MCKLRPLLQKWLEAADDNDHLQELCKAETVLQQARKRKRTSIENGVRGNLETMFLQCPKPTLQQISNIAEELGLEKDVVRVWFCNRRQKGKRSNSNSPREDFEAAGSFPGAPMPFPLAPGPPFSHPSYGGPHFTTLYSPAPFTEGDAFSSLPVTPLGSTMHSS
Pou5f1	XM_027876192.1	common wombat	MAGHLAPEYFSPPPGGGGAGGSEPTWNWPGFQGPPGGAGTGPGPDGWGMAPYHPLYDMWGGGVYCEPQPNVGVMAQPAQEIAVPDGDAGPGVESPSEGSSPEPRATGRVTKIEPVESGDEQPQETPSPEELEQFAKELKRKRITLGYTQADVGITLGALFGKVFSQTTICRFEALQLSFKNMCKLRPLLQKWLEAADDNDHLQELCKAETVLQQARKRKRTSIENGVRGNLETMFLQCPKPTLQQISNIAEELGLEKDVVRVWFCNRRQKGKRSNSNSPREDFEAAGSFSGAPMPFPLAPGPPFSHPSYGGPHFTTLYSPAPFTEGDAFSSLPVTPLGSTMHSS
Pou5f1	XM_007483520.1	gray short-tailed opossum	MCKLRPLLQKWLEAADDNDHLQELCKAETVLQQARKRKRTSIENGVRGNLETMFLQCPKPTLQQISNIAEELGLEKDVVRVWFCNRRQKGKRSNGNSPREDFEAAGSFPGGPVPFPLVPGPPFSHPSYGGPHFTTLYSPAPFTEGDAFSPVPVTPLGSTMHSS
Pou5f1	NM_002701.6	human	MAGHLASDFAFSPPPGGGGDGPGGPEPGWVDPRTWLSFQGPPGGPGIGPGVGPGSEVWGIPPCPPPYEFCGGMAYCGPQVGVGLVPQGGLETSQPEGEAGVGVESNSDGASPEPCTVTPGAVKLEKEKLEQNPEESQDIKALQKELEQFAKLLKQKRITLGYTQADVGLTLGVLFGKVFSQTTICRFEALQLSFKNMCKLRPLLQKWVEEADNNENLQEICKAETLVQARKRKRTSIENRVRGNLENLFLQCPKPTLQQISHIAQQLGLEKDVVRVWFCNRRQKGKRSSSDYAQREDFEAAGSPFSGGPVSFPLAPGPHFGTPGYGSPHFTALYSSVPFPEGEAFPPVSVTTLGSPMHSN
Pou5f1	NM_174580.3	cow	MAGHLASDFAFSPPPGGGGDGPGGPEPGWVDPRTWMSFQGPPGGSGIGPGVVPGAEVWGLPPCPPPYDLCGGMAYCAPQVGVGPVPPGGLETPQPEGEAGAGVESNSEGASPDPCAAPAGAPKLDKEKLEPNPEESQDIKALQKDLEQFAKLLKQKRITLGYTQADVGLTLGVLFGKVFSQTTICRFEALQLSFKNMCKLRPLLQKWVEEADNNENLQEICKAETLVQARKRKRTSIENRVRGNLESMFLQCPKPTLQQISHIAQQLGLEKDVVRVWFCNRRQKGKRSSSDYSQREDFEAAGSPFTGGPVSFPLAPGPHFGTPGYGGPHFTTLYSSVPFPEGEAFPSVSVTALGSPMHSN
Pou5f1	XM_538830.3	dog	MAGHLASDLAFSPSPGGGGDGPGGPDPGWGDPRAWLSFPGPPGGPALGPGVGPGAEVWGLPPCPPPYEFCGGMAYCGPQVGVGLLPQGGLDTSQPEGERGAGLEGSSEGASPEPCAAPPGVVKPDKEKLEQNPEESQDIKALQKDLEQFAKLLKQKRITLGYTQADVGLTLGVLFGKVFSQTTICRFEALQLSFKNMCKLRPLLQKWVEEADNNENLQEICKAETLVQARKRKRTSIENRVRGNLENMFLQCPKPTLQQISHIAQQLGLEKDVVRVWFCNRRQKGKRSSSDYSQREDFEAAGSPFSGAPVSFPLAPGPHFGTPGYGGPHFTTLYSSVPLPEGEGFPSVSVTTLGSPMHSN
Pou5f1	NM_013633.3	laboratory mouse	MAGHLASDFAFSPPPGGGDGSAGLEPGWVDPRTWLSFQGPPGGPGIGPGSEVLGISPCPPAYEFCGGMAYCGPQVGLGLVPQVGVETLQPEGQAGARVESNSEGTSSEPCADRPNAVKLEKVEPTPEESQDMKALQKELEQFAKLLKQKRITLGYTQADVGLTLGVLFGKVFSQTTICRFEALQLSLKNMCKLRPLLEKWVEEADNNENLQEICKSETLVQARKRKRTSIENRVRWSLETMFLKCPKPSLQQITHIANQLGLEKDVVRVWFCNRRQKGKRSSIEYSQREEYEATGTPFPGGAVSFPLPPGPHFGTPGYGSPHFTTLYSVPFPEGEAFPSVPVTALGSPMHSN
Pou5f1	XM_042346752.1	elephant shark	EAISAEDLEVFAKELKQKRITMGFTQAEVGLALGALYGKMFSQTTICRFEAIQLSFKNMCKLKPLLQRWLLDAKDTDNLQELCNMEQMLAQVCKRKRRTSIENVAKDRLETFYTRCSKPSTQEISHIADHLNLQKDVVRVWFCNRRQKGKRMAFPFAEDYDQPGLRGKGKREMIQFVAVVIIGKWSEFSTKEKTDVRTDARGNRLRIQNVSRFNHRATRGVGTRARGPVRANRYSPRKPVPAFRKRVAAPVGTNGPRKVSARKEES
Pou5f3	XM_015366814.1	spotted gar	MSERGLSPAQSGAGRPLYPQWGFGAAPQPFTQAGLQNPDPASAPAYTGMAHHPQHLFAFSGAGADYKSADFQMSQPRYWYPPPGPELTGQVAGINAAAAQPVNLSPPIAETREQIKTERDAEEYPLAKGGQPGSSSSSAEAVSYSGPWGSPFWPGLAHNPGGTPAPAGFPASRFRDAPATPQHHHHQQQEQQQQQTPSSGQPSSSGASDSEDEEVITSQDLEQFSKEFKQKRITMGFTQADVGLALGHLYGKMFSQTTICRFEALQLSYKNLCKLKPLLQSWLAEAEASENPQDLFKVERVFLDTRKRKRRTSLETSVRGALESYFAGCPKPNAQEMTRIADDLGLERDVVRVWFCNRRQKGKRLLMPFEEEDGLEGQPFEQSPPMPLGMGSLPGGGYP…
Pou5f3	XM_017493487.1	channel catfish	MSDRPESPPEDCGNRAYELSRPMSSYSSALGHEGLQFPHSMLQDPGLLFNKAPFNGLNAAHTQTFFSFPSVGGDFRHNDAQVGDFSQPKHWYPFTAPEYTGQVAGATAATQPANLSPPIAETREQIKILEVKTEKDGSEEYDGAETKLQPQFLGPATSVPAGVYYSSSAPWTPSFWPGLSHIAAPTTVAQAPPTPSASSPSLSPSPPGNGFGSPGFYSGAAAQNAAATQVQNSARSSGSSSGGCSDSEEEENLTTEDLEQFAKELKHKRITLGFTQADVGLALGNLYGKMFSQTTICRFEALQLSFKNMCKLKPLLQKWLNEAETSENPQDMYKVERVFVDTRKRKRRTSLEGSVRTALESYFLKCPKPNTLEITHISDDLGLERDVVRVWFCNRRQKG…
Pou5f3	NM_131112.1	zebrafish	MTERAQSPTAADCRPYEVNRAMYPQAAGLDGLGGASLQFAHGMLQDPSLIFNKAHFNGITPATAQTFFPFSGDFKTNDLQGGDFTQPKHWYPFAAPEFTGQVAGATAATQPANISPPIGETREQIKMPSEVKTEKDVEEYGNEENKPPSQYHLTAGTSSVPTGVNYYTPWNPNFWPGLSQITAQANISQAPPTPSASSPSLSPSPPGNGFGSPGFFSGGTAQNIPSAQAQSAPRSSGSSSGGCSDSEEEETLTTEDLEQFAKELKHKRITLGFTQADVGLALGNLYGKMFSQTTICRFEALQLSFKNMCKLKPLLQRWLNEAENSENPQDMYKIERVFVDTRKRKRRTSLEGTVRSALESYFVKCPKPNTLEITHISDDLGLERDVVRVWFCNRRQKGK…
Pou5f3	XM_029613421.1	two-lined caecilian	MYNPESLSSGLLPDGDCQFSSAGYGGLGYPPSFFAIPAVKSEYGHPDPPAGGGGGDCSVRPKPWHPFCVPEQGSQLGCSPGPHPGGHRKALKEEPSQDQDCRGGSPEAKYPPGHPPAPSLAHAPYYGPAWSPTFWPALTAGGPPPPGGAPPGAAFPGIGVFSSAHATYPSPGTQPSSGVASLASSSSSSSGAASEGGQSSDSGEEDTLTTEDLGQFAKALKHKRITLGFTQADVGLALGTLYGKMFSQTTICRFEALQLSFKNMCKLKPLLQRWLDEADNSDNLPEMCNMEKVLAQARNRKRRTSIENNVKGTLEAYYMKCSKPGANEISQIAEDLNLEKDVVRVWFCNRRQKGKRGLLPNVEENEGVMYNMNPSLASSSATFTLPTVVTSQAYSTTPL…
Pou5f3.1	XM_040405516.1	common toad	MYSQQAYPTFALNPGLMQEGFGGYPHHSQAFFFSAAKSDNGDLGDHPAQVMAWNPPQLETPSHLTLHGHPHHLREEAPCNVEKVKVKEEEEENAENKCPSLLPAAQYYPHYWSNSFWAGNPNPTNNPQKSVSVPGSNVYPAAASQSPNTPGEPAASNMESSRCSSASTQEVAKEGDAAVNLTVSSPGARDELLSSDGEDVLEMPSEMEMEQFARDMKQKRVSMGFTQADVGYALGVLYGKMFSQTTICRFESLQLSFKNMCQLKPLLQRWLDEAENNDNLQEMINREQVLAQSRKRKRRTNIENMVKDSLETYFMKNPKPGAQEMAQIARELHMEKDVVRVWFCNRRQKDKRQVPGKGHNGEVYDVQHMVHPHMGAFALPQDMTPQGYMGSTASLYSNP…
Pou5f3.2	XM_040404920.1	common toad	MYNQQTFQPFTHSSGLMQDANCQYNMTGYPGISHHHHQPFFPFSAMKSDYGELSVQAVGDCSAQVMPWNHLPQLDPASQTLGIHGGQNPKREREETSEIKAPSPTAKCSPPTPNAPTASYYNQPWGAETFWPSTPNGGSTTAPIKPEDNGKAQGTDPVHQLPSNQSPNAALESGLSSMENSRCSSATSSVSSGHNNSTPRSMSSGGSEGICSDNEEEAPTSSEMEQFAKDLKHKRITLGYTQADVGYALGILFGKTFSQTTICRFESLQLSFKNMCKLKPLLRSWLHEVENNENLQEIISRGQVLPQAQKRKHRTSIENNVKRSLENYFLHCSKPGPQEITQIARELNMDKDVVRVWFCNRRQKGKRQVHPYLRENGGETYEVVQSLSPPNVGPFSLQQ…
Pou5f3.1	NM_001087873.1	African clawed frog	MYNQQTYPSFTHNPALMPDGSGQYNLGTYTGMARHPHQAQAFFPFSGVKSDYGDLGGQTTSVGDTSAWNPLTSLDSANQLGISGQGNPFKNLKREREDDEEKSESPEPKCSPPSLPPAYYTHAWNPTTTFWSQVSSSGTTVVSKPLPTPLQPGDKCDPVEANKIFTSSPDKSGESGISSLDNSRCSSATSSSSGGTNVGTPRSLSRGASDGLSSDSEEEAPNSGEMEQFAKDLKHKRITMGYTQADVGYALGVLFGKTFSQTTICRFESLQLSFKNMCKLKPLLRSWLHEVENNKNLQEIISRGQIIPQVQKRKHRTSIENNVKCTLENYFMQCSKPSAQEIAQIARELNMEKDVVRVWFCNRRQKGKRQVYPYIRENGGEPYDAPQTLTPPSQGPFPL…
Pou5f3.2	NM_001086363.1	African clawed frog	MYSQQPFPAFAFNAGLMQDPANCHFGGYTGLGHPQPFSFAFSTLKSENGESGVQGMGDCTTPVMPWNSLASFDHQVQMENNQQGNPPRAPSPTLSDSRIKVKEEVVHETDSGEESPEPKYPSPPNPSLYYPNAWTGAPFWQVNPTPGNNINPMPNQTLVKNTSLPGNTTYPTPANQSPNTPVDCVTSSMESSRCSSTNSPNGAINERATTIPNGEMLDGGQSSDNEEEVPSESEMEQFAKDLKHKRVSLGYTQADVGYALGVLYGKMFSQTTICRFESLQLSFKNMCQLKPFLERWVVEAENNDNLQELINREQVIAQTRKRKRRTNIENIVKGTLESYFMKCPKPGAQEMVQIAKELNMDKDVVRVWFCNRRQKGKRQGMPTVEENDGEGYDVAQTMG…
Pou5f3.3	NM_001088114.1	African clawed frog	MDQPILYSQTSFPNFTYSPGVVQDGGNYQYLGNYNAPSYPQPFFHVPVIKSEFGAHEEETPGSCHAASFDWNLYPHFQISNQAASNSSGDPSPEGRTEEDGSVSEGRSSSSPSPNSPLVPSFAQYWHYPSWQQGNLTNQAHTLFDGGDEKPQQSRHSPTASLGSGASNTEDEEVPSAISSRAERGLCSPSPNNASCGPGTEEDGMTLEEMEEFAKELKQKRVALGYTQGDIGHALGILYGKMFSQTTICRFESLQLTFKNMCKLKPLLEQWLGEAENNDNLQEMIHKAQIEEQNRKRKMRTCFDTVLKGQLEGHFMCNQKPGARELTEIAKELSLEKDVVRVWFCNRRQKEKSKFRMSKGHEFVGGASPGSIQSEHISFTPIPANSQDYGLASLHPNRA…
Pou5f3	g162292.t1	axolotl	LASVPGPGGLGPAWHLRGTSGGQTGRGCVGVQGGAAGRGWVPAGISRGHLQPPVPTYGGPYYPQPWNGSFWPALGGTGSTANCSPGSAIPVPPGLYPSPLNQSSSGVSSLGSSSSEATSEGGLSSDSGDEVSLRPAPTYHLDTPTNEELEQFAKALKHKRITLGFTQADVGLALGSLYGRMFSQTTICRFEALQLSFKNMCKLKPLLQRWLNEAENTDNMEELCNMEQMLAQARKRKRRTSIENNVRGTLESFFLKCSKPGPQEISQIAEDLSLDKDVVRVWFCNRRQKGKRLLLPFVEEMEGGGMYETNQAMAHPGGAPFTLPTMISSQGYPVSSLNSQTLYMTAFHKTEMFPQALHPGVPLGNSIS
Pou5f3	XM_038375156.1	leatherback sea turtle	MFSQEGLPATPFSLGAGVLQDASGQFGKSSYSSSHQPPFFPFPALKAEYEPPELQVGEAGPAKAWGPFPGPEPCQQPGMAGGHQGPQLLESGQAPKEEPGQEKGRKEGSPEAKCALLPAGPYYAHPWNSPFWPALAGHSAAASRGPLPGQTFPGAGLCPGAHHSIYPGDPHQPPSGLSSLGSSGSSSGAASEGGQSSESGDEDTTPTSEELEQFAKDLKHKRITLGFTQADVGMALGTLYGKMFSQTTICRFEALQLSFKNMCKLKPLLQRWLNEVENSDSLQELCNAEQVLAQARKRKRRTSIENNVKGTLENFFRKCVKPSPQQISQIAEDLNLDKDVVRVWFCNRRQKGKRLLLPFGDENEGAMYDMNLALAHPALPAAVSSQAYALGPPPPIYMP…
Pou5f3	XM_030286772.3	Sunda zebra finch	MLPHTSPWLQFMPPTAPQSHLVSCLDSAEVGVPMWEDPVAAAVPNTGAVLPEQRGAGGVRGTWVSSSPPALQGCEPRGKIGVLPVPSGLPCPPPRRHWVRPGAAPSHSTFSPCPPPPWGIKFTPDPPMRGPMGPGPISIRPGPALPLSEAPAAPQQGGIGRQPPHGALGQRAAGSMFSPDGGLPAAPFGLLTDAGPPFPRGSFDGAPAQPLFFPFAATAEPEPARDPPPARAWLPPPAKVEARPGRPCSQPEPEPRTAACCGPAWPPPPWAGPSPSGPAALPGPPFSGPAAPAFPGPQLCPAALQPGSGGPSGLGSSGSSSGAASEGGHSSDSGEEDAPTSGELEQFAKDLKHKRIMLGFTQADVGLALGTLYGKMFSQTTICRFEALQLSFKNMCKLK…
Pou5f3	XM_009668185.1	South African ostrich	MFETHCECVVWGQAGFSPLQPLLSRWTRFLRGDPLALGGSSPGSMPEEFRFFYFSDLSLAPGTGICQNVEAVKAGPRRSWYLDWTPFLSSLSPWRCKVSALTLLLPLQDAPTSEELEQFAKDLKHKRIMLGFTQADVGLALGTLYGKMFSQTTICRFEALQLSFKNMCKLKPLLQRWLNEAENTDNMQEMCNAEQVLAQARKRKRRTSIETNVKGTLESFFRKCVKPSPQEISQIAEDLNLDKDVVRVWFCNRRQKGKRLLLPFGNEAEGVMYDMNQSLVPAGLPIPVTSQGYSLAPSPPVYMPPFHKAEMFPQALQPGLSMSNSSH
Pou5f3	XM_009290660.1	emperor penguin	MPGFVARFLRAVGGVLVGFVRSCCRAPTSEELEQFAKDLKHKRIMLGFTQADVGLALGTLYGKMFSQTTICRFEALQLSFKNMCKLKPLLQRWLNEAENTDNMQEMCNAEQVLAQARKRKRRTSIETNVKGTLESFFRKCVKPSPQEISQIAEDLNLDKDVVRVWFCNRRQKGKRLLLPFGNEAEGVMYDMNQSLVPTGLPIPVTSQGYSLAPSPPVYMPPFHKAEMFPQALQPGLSMSNSSH
Pou5f3	NM_001309372.1	chicken	MFSPDGGLPAAPFGLLPDGGPPFPRGGYDGAAAQQLFFPFASEPDGARDAATARAWLPPPAGPPAKAEARPARPCRQGSPEPRAAPPATCCGPAWAAPPWPGPAPPAATAVPGPPFPGPAAAAFPAAPGHALCPAVQPSSGGLANLGSSGSSSGAASEGGHSSDSGDEDAPTSEELEQFAKDLKHKRIMLGFTQADVGLALGTLYGKMFSQTTICRFEALQLSFKNMCKLKPLLQRWLNEAENTDNMQEMCNAEQVLAQARKRKRRTSIETNVKGTLESFFRKCVKPSPQEISQIAEDLNLDKDVVRVWFCNRRQKGKRLLLPFGNESEGVMYDMNQSLVPPGLPIPVTSQGYSLAPSPPVYMPPFHKAEMFPPPLQPGISMNNSSH
Pou5f3	XM_029054193.1	Australian echidna	MEPADCRVFSQTMICRFEALQLRFXNLCKLKPLLQRWLNEAKNADHPKERVLVPAHKRKHRTSIQNSIKGSLESLFCRCGKPSPQQICDIAQDLQLDKDVVRVSFGNWRQKGKRLLLPISAEGSRPQLEGALKAPLVLAVATSSQGYGTPFPAPPALYLPAFPLALALAPVLPMGHGGHGIC
Pou5f3	XM_038767725.1	platypus	MSLVPAGHDGAVVTPWLLSLPGATWSCGFVRGLGMEQLDGTPPRVGEPGQSSASHPLPAHTQPFAPFPAAEAQGGSSEKQRPAEATPDQPWGPFPGLPVLDHRPPTPRKDSCSSSSSSSPGSQEKDLKEARPSGLPSDPYYVPPWTGSFWPPPAPGPPLPSQTLLGSGVFLGGPATSPCILFPAPEGLSSLGSSGSSSGAASEEGGHSSDSGEEDVPPTSEDLELFAKELRHKRITLGLTQADVGMALGTLYGRVFSQTTICRFEALQLSFKNMCKLKPILHRWLNKAESADHPQETCTVERVLVPARKRKRRTSIQSSIKVSLESLFCRCGKPSPQQICDIAQDLQLDKDVVRVWFCNRRQKGKRLLLPISAEGNRPQLEGALGAPLVLAGATSSQGY…
Pou5f3	XM_020981805.1	koala	MFNHEGLPPGSFSLGQGMTPDGPSHYGKGGYVGGSAPRPSQPQPPAQTFFTFPSAVKSEYSLEGPSTPDSSQTKGWYAFSAPPPPAEAGQVSASHNLHLMPPKEEDSSCSSPSSSSSGAPERDLRETIVPEAKYCAHPGPAYYAPAWTGPFWPGLGSSGSVPTGALPGPPLPPHPLQALGTFPGPRPLYPAPLQQPQPGLGSSSSSSSSIVSSSNVSSSVSSTSGSSGAASEEGIPSSDSGEEDTPTSEELELFAKELKHKRISLGFTQADVGMALGTLYGKMFSQTTICRFEALQLSFKNMCKLKPLLQRWLQAVENTDNPQEMCSMEQVLAQARKRKRRTSIETSVKGTLEGFFRRCGKPTPQQICDLAEELHLDKDVVRVWFCNRRQKGKRLLLPY…
Pou5f3	XM_027849067.1	common wombat	MFNHEGLPPGNFSLGQGTMPDGSSHYGKSGYVGGSAPRPSQPQPQSQTFFTFPSAVKSEYSLEGPSTPDSSQTKGWYAFSAPPPPAEAGQVSASHNLHLMPPKEEDSSCSSPSSSSSGAPDRDLRETEAKYCAHPGPAYYAPAWTGPFWPGLGSSGSVPTGALPGPPLPPHPLQALGTFPGPRPLYPAPLQQPQPGLGSSSSSSIGSSSSIVSSSNVSSSVSSTSGSSGAASEEGIPSSDSGEEDTPTSEELELFAKELKHKRISLGFTQADVGMALGTLYGKMFSQTTICRFEALQLSFKNMCKLKPLLQRWLQAVENTDNPQEMCSMEQVLAQARKRKRRTSIETSVKGTLEGFFRRCGKPTPQQICDLAEELHLDKDVVRVWFCNRRQKGKRLLLP…
Pou5f3	XM_003339642.2	gray short-tailed opossum	MFNHMEGLPPGNYSLSQGTMPDGASHYVGGSTQRPQPQPQPQPPPQTFFTFPAAVKSEYNLEGPSNPDSSQTKGWYAFSAPQPPAEASQASASHNLHLMPPKEEDSSCSSPSSSSGAPERDLRENVAPEANKYCARPGPAYYAPAWTGPFWPGLGSTGSVPTGALPGPPLPHHPLQALGTFPGPRPLYPAPLQQPQSGLGSVGSSISSSSSSISSSNNSSIISSSSVSSSVSSTSGSSGAASEEGIPSSDSGEEDTPTSEELELFAKELKHKRISLGFTQADVGMALGTLYGKMFSQTTICRFEALQLSFKNMCKLKPLLQRWLQAVENTENPQEMCSMEQVLAQARKRKRRTSIETSVKGTLEGFFRRCGKPTPQQICDLAEELHLDKDVVRVWFCNR…
Pou5f3	ENSEBUT00000017993.1	inshore hagfish	MSSLSIKVDAANELQLMYESYSEASAAQSSVVRPYMEQAAQQRGACCVPGQGSGHGHVHLVPISPLSLGYSGELYEPSLQCPSRAHGAVPGPAWYAYPGPSAAGSEAAQAAASWAAARGVEIKCEEGVGVGEHVESEVKRIRYQDFKYGAVYGSGYVLPNAAMHGGHGQQNPHSLSHLNLHPHLQLNPSPHLQPNPNLHLQLNPNSHLQPSSHLQPNPSSHLQPNPNSHLQLSSHLQQNSHLQPSSHLQPNSHLQPNPNSHLQPNPNSHLQPNTNSHLQPNPNSHLQPNPNSHLQPNPNSHLQLSSHSQQNPLSLLNVHPQAYPHSQSPAPTPLAAALASTQSPGASSGTEDGGCARERSRNSEHDLGSGDEGTISSETLAQFARDLKHKRITLGFTQA…
Npdc1	XM_006640578.2	spotted gar	MLCAMAARRLAPPNQSHKRRLRVHSGKETPLPELDEEIDYLSSIIAKQQQAELGKPGPSPQPGPKQSNPAQEHGPPHSATGRPRASPSPPSAAPTQAAGRGGPVTSPYPSSDSLLIVMIAVCIVVGTAALIVAGVCWIRLQKDVRLAQKVDYPAFGVMGPSSFDSTSPGDKKLAQSAQMYHYQHQKQQMLSLEKHKDEPKIPDSGTTTDEENEDGDFTVYECPGLAPTGEMEVKNPLFDDSSLHPQRNHK
Npdc1	XM_017493244.1	channel catfish	MLLLLSNRTERLYAVLLLGVVVAAVRASMPGKDTPLPDLDEQIDYLSSVIAKQDVSDVRQSGSSESLSQPLPKSASHSSTVKAVTHSPSTTTRRTSKPPVAQTKAPGRIKHVSPTFLEDGLIVLMMSAFIILGTVALIMAAVCWFRIQRESHLTQKVDYPAFHAAGSSSASVASTGDKKLAHSAQMYHYQHQKQQMLSMEKHKVEPKVSEPGVISDEETEEGDFTVYECPGLAPTGEMEVKNPLFDDSTLQNGRNHK
Npdc1	NM_001128783.1	zebrafish	MLFSPTRSTRRARASLLLPGLLICVILAAVGASVPAKCPDHIECARRGRHFCKPGSSNCGPCLIPLEEDQMGHCVVRSVRYAAQSRDPVAPLSGIDEEIDFLSSVITKQQLSESKHSDSAPQSPPQVQLKQKSLHKTTTVEPMTTSPTAPTHTTNSSNRHGPVISPNPSRDSLLVLMISLCIIVGAMALILVTVCWVRLQRETRLAQKVDYPAFQEAANRNNTSSGDKTLAHSAQMYHYQHQKQQMLSMEKHKAEPKVSESGGHSDEETEEGDFTVYECPGLAPTGEMEVKNPLFDDSTLHSQKNHK
Npdc1	XM_029613509.1	two-lined caecilian	MRNRPVVGEDGRQEWAGHNARGHVQAAGLKINYDKSESFPLDPTLQARYDSCPSKLDCTIKKREYCPPGSDTCGPCLKELVEDVHGECIPKTRTRTGQADQVLVRDVDPVSPSKARQQAHSGSEIKPVLKNMELVVNYAYEEWLWQTCHYKADELEMMIKFKHWKPRLLLDENIDFLASVLAQQGSRDLQLENQGTTTVENQPPANVPHGGSSGKNRAANPSATDQPIASTENGTKGSSANSSGPVYDTFLLGLVIACSLAGLIALIVAAVCWYRLQKEIKLAQKTDYMAQKAPAPPPYDKSSPGDKKLAQSAQMYHYQHQKQQMLSLEKQKDEPKLPDSATTSDEENEDGDFTVYECPGLAPTGEMEVKNPLFDDSSMHPSRESQ
Npdc1	XM_040405091.1	common toad	MGGFRGAGVTVCSCLLLLVMCTGSPASHCRNSLDCPLHKREVCPPGSTECGPCIHGYKEDGEGKCEKAKPVKVSGQEEAVIDYLASMLVKQNPPHADFAQVNSTPSQAPPPPNPPLEKGPSGRSHIPGAPRTTARPPNDAVLLGVVVACAVAGLVALIVAGACWCRMRKDIKLAERTDYPAYKQSPPPPYEKSSPGDKKLAQNAQMYHYQHQKQQMISMEKNKDELKHPDSAVTSDEENEDGDFTVYECPGLAPTGEMEVKNPLFDDSSLHHPTNGPH
Npdc1	XM_018230693.1	African clawed frog	MSGSLSVPSLSVWACPCLPRSSCARPSLSVPVRGSSSSSSDRALLSQCQTCCSVSPYQPEGMGAPRVAGALIEALLGPILCCSLLMCLVALGAPADPCPRNLDCAIQRRENCVPGSGICGPCLNDFTEGTDGKCRLISRSAGRNLDTAVDREIDYIASVLANQEARPLNLAEYVNTTQSQSQVPPNVPPSAPSERSGGGVGSTVLPRRGSNKPMSDALVLGVVVGCAIAGLLAVVVAGICWCRMHNEMKLAEKVDYTAYKSSPPPPYEKTSPGDKKLAQSAQMYHYQHQKQQMLSMEKTKDEPKHPDSALTSEDETEDGDFTVYECPGLAPTGEMEVKNPLFDDSNLHHPTHNTP
Npdc1	Manually annotated	axolotl	MVVKLEKIFASHGLLPTLCSDIGPPFQGESFNQFLKEYGVHQRKRTPVWPHANGTAVPFMTTLNKVFRITHGQVQCLQKPLYPFLREYRATPHCLTEVATVEAMFRRCPRSLLPGAGLVVTCTTAGLTALIVATVCWCRLQKEMKLAEKADYSSNKGASPPPYDRSSPVDKKLAQSAQMYHYQHQKQQMLSMENKDEPKLPDSNTTSDEENEDGDFTVYECPGLAPTGEMEVKNPLFDDSSLHHPNSKPQ
Npdc1	XM_033137853.1	sand lizard	MSACPFLRLLLLTPLAWGLLKSCPRSLECALLRREFCIPGTFACGPCLSQFIEDGDGQCIPKARAASGRPSAPNLEEEVDLVVDALSKQDNPRQDETPAPTGKHPRTGAPKSESLPKGWARRPPATASLRTEAVKSTPVETSLSSNDALILGMIVVCTAAGIAALVVAAVCWCRLQKEIRLAQKADYPVQKLPGPPSYDKISPGDKKLAQSAQMYHYQHQKQQMLSMEKNKEEAKVPESASSDEENEDGDFTVYECPGLAPTGEMEVKNPLFDDSSLHSPPTKLHP
Npdc1	XM_032232444.1	western terrestrial garter snake	MSAAARRRPCPIPSPPPLLLLLPLLLPPPGAWGLLATSGELCPRHLDCTLQRRQECPQGSHTCGPCLPQFIEDRKGRCVAGTSAPKGQSSLVPNLEAEIDLVSDLLSKQGRGPLPHGQEETLAPPDPQSRNRASKAESSHGSWQGWPDTSSQPITKPVHPPPVESTRISTNDALVLGLIVVCTAAGMAALVVATICWCRLQKEIQLAQKADYPANNLPQLPSYDKLSPGDRKLAQSAQMYHYQHQKQQMLSMEKNKEEAKAPECISSDEENEDGDFTVYECPGLAPTGEMEVKNPLFDDSTLPPKLHP
Npdc1	XM_038375002.1	leatherback sea turtle	MVAARRAPAPRLGALLLPGIVLGACLLRPGAGKAEESCPRSLDCTLKRREFCPPGSHACGPCLPQFVEDEHGRCVQRKWSSTGRTSVPNLEEEIDFLADVLARQDAARLHLLQDATLAGKHPEAIESPQRNRASHRAVTSHPTTTTKRAKSSPVEVFHVTSNDLLILGMIVVFSVAGIVALIVAAICWCRLQKEIRLAQKTDYPAQKLPGPLPYDKISPGDQKLAQSAQMYHYQHQKQQMLSMEKHKEEPKLPDSASSDEENEDGDFTVYECPGLAPTGEMEVKNPLFDDSTLPPTGPKSHQ
Npdc1	XM_030286482.3	Sunda zebra finch	MVAARGAAARRGALLLLLTALGSFRLRLARAAVSCPRSLDCALQRREFCPPGSGACGPCLPPFQEDDRGRCVQKQLSPSGRTSVPSLEAEIDFLADVLARQEAPLHHPLQDGRTRTTLVPSSNRQRVASGLREGHLQPGPADTMAATTLPTTATVQKYPVEASPIPENDNMVLGLIVVCTVAGISALIVAAICWCRLQKEVRLAQKADYSAQRVASPLPYDKISPGDKTLAQSAQMYHYQHQKQQMLCLEKHKEEPKLPDSASSDEENEDGDFTVYECPGLAPTGEMEVRNPLFDDSSLHPSNPTSQQ
Npdc1	XM_009668186.1	south African ostrich	MRPEGRRRAWQHYREAYTSFSQAGQEPHQEGELNDCGLIDTDYTSYTIIFGHRDYKGQKISVLFLYGRNTEVKSGVLEKFNDTMKEVGLSKEQMVMLPKATESCPRSLDCTLQRRELCPPGSHTCGPCLQQFVEDDHGRCVQKKHSPSGRTLVPSLEEEIDFLADVLARQDAPHPHPLRDGNPRTVPATVGRHRMASRLRGESLQRDPVSSKAATTLPTSTTEAIQKYPLEASPIPSNDDVVLGLIVVCTVAGISALIVAAVCWCRLQKEVRLAQKADYSAQRASSPLPYDNISPGDKTLAQSAQMYHYQHQKQQMLSMEKHKEEPKLPDSASSDEENEDGDFTVYECPGLAPVRHGVRAEAGAGHPRALLQPASTLCAAERQVQAEGNMRIQGGLWGV…
Npdc1	XM_019474955.1	emperor penguin	MTGVSVGHSRGWWLRRHVSTEHPLPCIWLGSVSCPRSLDCALQRREFCPPGSGACGPCLSPFQEDDRGQCVQKQLSPSGRTSVPSLEEEIDFLADVLARQEAPRPHPLRDGKPRTTSVPAGGRQRVASGLREGLLQRGSAGSKAAATPPTSTTAAVQKYPVEASPIPSNDDMVLGLIVVCTVAGISALIVAAVCWCRLQKEVRLAQKADYSAQRAASPLPYDKISPGDKTLAQSAQMYHYQHQKQQMLSMEKHKEEPKLPDSASSDEENEDGDFTVYECPGLAPTGEMEVRNPLFDDSSLHPSNPKSHQ
Npdc1	XM_025141402.1	chicken	MTAPTRASAVCWFGSGCSCSVLAEPCPRRLDCALQRRKFCPLGSSTCGPCLPNFLEDSHGHCLQEKRSPSGRTSVPSLEDEIDVLADVLARQDATRSHALRDGKPRTTLAPTGRQRVPSRLRQELLQRGPAGSKAAATLPTSTTATAPKYPVEAAPVPSNDDVVLGLIVVCTLAGISALIVAAVCWCRLQKEVRLAQKADYSAQRVASPLPYDKISPGDKTLAQSAQMYHYQHQKQQMLSMEKHKEEPKVPDSASSDEENEDGDFTVYECPGLAPTGEMEVRNPLFDDSSLHPPNPKVHP
Npdc1	XM_029054424.1	platypus	MPRPPALLLLVLLLPPLLLRLLLAAAARTDGGCPRSLDCTLQRRAMCTPGSHTCGSCLRAFVEDEHGLCVPRKQLAGGRIPSLPNLEEEINFLADVLSRQAVPSQEKPHPAEPAGSEATGKESRLHPSHGRPLPHYQGSPGAPTEHPTLSSRPVKVNPLESHHLSNDIFVLGMIVVCTVAGASALIVAAACWCRLQKEIRLAQKTDYLAQKVSSSPERDKTSPGDKKLAQSAQMYHYQHQKQQMLSMEKNKEEPRQADPASSDEENEDGDFTVYECPGLAPTGEMEVRNPLFEDWALSPPPKTSSPLPTAPGLQTGRD
Npdc1	XM_038767863.1	Australian echidna	MLRLPTLFLLLLLLLLFFVLLLVLPADASNPRTDGGCPRSLDCTLRRRAMCPPGSHSCGPCLRAFVEDERGLCVPRKQLARGRIPSLPNLEEEINFLADVLSRQGIPSQRKSHPGEPAGPEATGQESILHPSQGRPLPHSRGSPGVPTAHPTLSSQPVKVKPLGSRHLSNDVFVLGMIVVCTVAGASALIVAAVCWCRLQKEIRLAQKTDYLVQKVSSSPERDKTPPGDKKLAQSAQMYHYQHQKQQMLSMEKHKEEPRQADTASSDEENEDGDFTVYECPGLAPTGEMEVRNPLFEDWALPPPPKTSSPLPTAPGPQTGRD
Npdc1	XM_020981809.1	koala	MAYPTLWFLLFGIILCGALRSATAIQPGTLLSCDGTETISVKSLKGVYPSLIPGNLPTNVDALLSDAACPRSLDCTLRRRALCPPGSGACGPCLRPFVEDDLGRCIPKKQLPRGKMQPWPNLEEEIDLLANMLAHQDTVPHRQDTVPQRFRWPDLSSSSLAATLVSPGQEPDTPSPQGAQVPTITASHSSSRPVEMSPVDPPHPSNDVLVLMMIVVCAVAGLSALIVAVICWCRLQKEIRLAQKTDYSSKSQKVSGSPAFGRSMPGDKKLAQSAQMYHYQHQKQQMLSLEKHKEQPKIMDSGSSEEENEDGDFTVYECPGLAPMNALTGEMEVKNPMFDDSALVGPSPRATAGSRSGSGPRVSSGSRTAGSRTGPRPSPGRPRLVAPKSHQ
Npdc1	XM_027849689.1	common wombat	MAYPTLWFLLFGIILNGALRSATAIQPDAACPRSLDCTLRRRALCPPGSGACGPCLRPFVEDDLGRCIPKKQLPRGTWDLGRRVLQKEIRLAQKTDYSSKSQKVSGSPAFGRSMPGDKKLAQSAQMYHYQHQKQQMLSLEKHKEQPKIMDSGSSEEENEDGDFTVYECPGLAPMNALTGEMEVKNPMFDDSALVGPSPHSASSPPATAGSLSGSGPRVSSGSRTSGSRTGARPSPRPSRLVAPKSHQ
Npdc1	XM_001374335.3	gray short-tailed opossum	MTYPTLCFLLFGIILSGVLRSATAIQPDAVCPRSLDCTLRRRALCPPGSSSCGPCLRSFVEDDLGHCIPKKQLPRGKMQPWPNLEEEIDILANMLARQDTVPHRQDTVPQRFRWPAATLASPGQEPDTPPPRGAQVPTIRASQSSSRPVEMSPVDPPHPSNDVFVLMMIVVCAVAGLSALVVAVVCWCRLQKEIRLAQKTDYSSKSQKVSSSPAFGRSMPGDKKLAQSAQMYHYQHQKQQMLSLEKHKEQPKIMDSGSSEEENEDGDFTVYECPGLAPMNALTGEMEVKNPMFDDSALVGPSPRAASGPRATAGPRSGSVPRVSSGSRTSGSRTGPRPSPRPPKLVAPKSHQ
Npdc1	NM_015392.4	human	MATPLPPPSPRHLRLLRLLLSGLVLGAALRGAAAGHPDVAACPGSLDCALKRRARCPPGAHACGPCLQPFQEDQQGLCVPRMRRPPGGGRPQPRLEDEIDFLAQELARKESGHSTPPLPKDRQRLPEPATLGFSARGQGLELGLPSTPGTPTPTPHTSLGSPVSSDPVHMSPLEPRGGQGDGLALVLILAFCVAGAAALSVASLCWCRLQREIRLTQKADYATAKAPGSPAAPRISPGDQRLAQSAEMYHYQHQRQQMLCLERHKEPPKELDTASSDEENEDGDFTVYECPGLAPTGEMEVRNPLFDHAALSAPLPAPSSPPALP
Npdc1	XM_022423533.1	cow	MATPVPPPSPRHLRLLRLLLSGLVLGAALRGAAAGRSDTAACPGSLDCALKRRARCPPGAHVCGPCLQPFQEDRQGLCVPRMRQPLGEGLHQPRLEEEIDFLAQELARQEAGRPRLKAPPQLEAQQRPPEAAATLGLSERGQGLDLGLPSTRGAPAPTPRPSLGPAVSSGPVHMSPLEPRGGHGDGLTLALILACSVAGAAALAVAALFWWRLQQDIRLTQKADYAVPQGPSSPAPPGISPGDQRLAHSAEMYHYQHQRQQMRCLERHKEPPKELDSASSDEENEDGDFTVYECPGLAPTGEMEVRNPLFDHASLSAPPLQ
Npdc1	NM_001105489.1	dog	MATPVPPPSPRHLRLLRLLLCGLVLGAALRGASAGRPDAAACPGSLDCALKRRARCPPGAHVCGPCLQPFQEDPQGLCVPRMRRPVGESLPRPRLEDEIDFLAQELAHQEPQPPMLAAQPQPDKGQQHLEPAATLGLSERRQGPNLGTSSTGGTPAPTPHTSLGPPVSSVPVHISPLEPRGGRGDGLVLVLIVASSVAGAAAVAVAALCWCSLATRG
Npdc1	XM_006497777.5	laboratory mouse	MATPVPPPSPRHLRLLRLLLSGLILGAALNGATARRPDATTCPGSLDCALKRRAKCPPGAHACGPCLQSFQEDQRGFCVPRKHLSSDPSVVTMETKIVKLWMGPSISGGCLLQELALKEKEAGHSRLTAQPLLEAAQKLLEPAATLGFSQWGQRLEPGLPSTHGTSSPIPHTSLSSRASSGPVQMSPLEPQGRHGNGLTLVLILAFCLASSAALAVAALCWCRLQREIRLTQKADYAATAKGPTSPSTPRISPGDQRLAHSAEMYHYQHQRQQMLCLERHKEPPKELESASSDEENEDGDFTVYECPGLAPTGEMEVRNPLFDHSTLSAPVPGPHSLPPLQ
Npdc1	ENSEBUT00000004872.1	inshore hagfish	MGSFVLPLLLSLLLEVPGEGSRCPGALSCAVMGREPCRSDSHHCGSCLPHHYSRLDGSCIVWNDRDHYPDRGKDGQSTGYDYHSTRSSGRSKSLEKNNNRELSENSRRYDPASRSLGVHGDEARTDDSGDLRGDRNRYDFNVNGEHDGYGFHGNGQQRHRGRAGQDYDDGSKNKGGIRENYRKEEMTDGQKYGYYGTHRGSYGLRIGSGDDHGTEKSHGERERGYRGNARRGEWVDKVGLQRSDSSTRRMNSWRDEAAERQRDSSTRSSIFEAESRTAHRDHDVPALLSKLPDDLLEFLREAVAQQGGPSEELPIQVRNEEEKISNTEAPSMASTILDNPTTPSQPAETDRPSSSNRKVLAPELVHLHTDSDGMIIVIVTFLIVASTVGSLLATFFWCQ…
Nkrf	XM_015351575.1	spotted gar	MQKVQSMAEGIDIGEVPSFELVPGAEKKKRPSSSDDKEAPVKKLPVSKFGPRPRFEPVHFVSSSGTEEKQSRKGERDSPGQTDFEHSPESNSSRPAHGRQGPSFQNAKPYVFDAWADGDDKDVGSNACGLGFGSRSGSAGFMLKTQQDYCAKLEAHRSRRPEASRGSVSESAEAGGPAGSRDSRRGLGFGNQDSAAAARAADSPGDGSLAHQSGDLASALEKTQKLVARVASAMAATYKDPTSMSGPDTPNYNFILSRSIQACKTNPEYIYVNLKEIAPGDLPKNRKVPSDGYACELRCKRVYLATGYSGSKNGARDRASEQAVKLFLRPVEVRVIQRKFRRTYVSDLVVCQRHLPTPHFPPALCNPEDTPPPSSRGQYEPDPRKHWTEFVIVENAHDA…
Nkrf	XM_017474170.1	channel catfish	MVWVNHVFMGCSYGPQLMQRVLEMAEGIHVGEMPSYELVSSAEAKKRPNSSDGREEPMRKMPVSKFGPRPRFEPVHFVSGSSSNTSGLGFADEKENEKDRRSGEVNSIRQREPDQPHSSSHGYGPPPSSSLYGFDSWADRRSKDMSFSNKSGFGYGSRGPTSNFMGKMQQEYTARYEAHSARQANSPPQSSRFDSYSGGRPGRWDSGRHGLGFGRKDRPSSSKGLTRAYDSPSRASPGLLPTPCMPTPVPPTTLDEKQRLITRVLSAVAVTLRDPAFVGGPDGPNYNFILSRSIQSCKTNPEYIYVNLKDIPPSDLPKNKKVPPEGYACELRCSGVYLATGYSGSKNGARDRASEQAVKLFMKPVEVRVVQRLYKRNYVNDLVVCQLNTPTPALVPPLR…
Nkrf	NM_001004499.3	zebrafish	MLRPHSPDQFVSSKPAGFRRWTCNVDDFRQQFESDKHWSARRQFILKHIEQYEHENGLDKLLALSMVWVNHVFLGCRYGSQLMDKVLEMAEGIDLGEMPSYELVPNAEAKKRPCSSDGSEEPMSKMPVSKFTCRPRFEPVHFVSGESSGSGNGRTDEKENEKTRRRDEVTDARQKEPDHQAYNGNRGRTPPSSSLDKGRYGYDSWPEHRSKDVPSGGTSGLGYSSSGSTSNFMGKVQQEYTAKYEAHNSRQSDSVLQAGRSDGSGRSGTYESGRRGLGFGHQERPTSSKAFSRAYDGPSRGGTGLLPTPSLPASVPTAAVEEKQRLIVRVASAVAVTLRDPAFVGGPEGPNYNFILSRSIQACKTNPEYIYVNLRDIPPADLPKNRKVPCDGYACELRC…
Nkrf	XM_029607610.1	two-lined caecilian	MADGQAGGPVWRRLQKSQPRSRDPPPGSLEHLRQYNESDKQWAARKHFLTRHLPSYPGSKLEHLIALSVVWSNHIFMGCRYGEQLMQKVLQMAEGIDIGEMPSYELVPGAKGAKRPSSADGQEPSKKQATANFRPKPRFAPVHFVASTTKEEDNKLFESKEGTSDSQTLNSFGDLLTSNSMLPDKSGNIAWNSIKKEGENSQCHRQLQQITPSICDPSTSSMCDSQSKSSNESGSFIAKMEQSYSAKFESHCSTLSKNFRANVLDMWTDGTKRGRKGFGFTKTTKSQKKGKALSNNMSDINQSDSADPANKQTLITQLSAAVASNLSNPEMVIAPDKVNYAYMLTRSIQACKTNPEYIYVRLKEISPADLPRNKKLPADGYACEVRCQNVYLATGYSGS…
Nkrf	XM_040406247.1	common toad	MASVHRRAPGEGTPVSLDDFRQFHENDSHWAARREFLARHIHDYPGRKMDQLLALSVVWTNIVFIGNRYGAQLTQKIQQMAEGIDTGEMPSYELVPGAKASKRPATSVAAEQPQKKKLGPRPRFEPVHFVVSTNEDDKQFQVSEKRSNDTSNQEKANPPLMSNASFAVDDLSEVELNPSPYVYDSHLVDELSKSDCSNFMTKMEQDYSAKFEAHYSNMSKDFRSNVLDSWQGMNKQGRKGIGFVKPPKKPGKFGKDIASSSVGHTMHTLDKPSLINQLSVFVKQNMQNPQMVAGSTRVNYTHVLTQSVQACKSNPEYIYVSLKEIPPSLLPRPRKIPPDGFACEVRCQDVYLATGFSWTRIGARDKAAELAVQLLVKPMVKVIHTKRKFGSGYRDDLVA…
Nkrf	NM_001127862.1	African clawed frog	MASSGKWDNEASRVSLEDFRQYHETDKQWAGRKQFVARHLHLYPGPKTDQLIALSVVWSNIVFIGNRYGEKLTEKVHKMAEGIDIGEMPSFELVPGAKKTSGGADNGEQPPKKFASRFGPRPRFEPVRFVVSSTQEDSFQESINGSDSQKQDQQGDSLPPDVCTTTSDTSDQEYCSEMDSFHSDAMEDEGRHDSGNFMSKIEQNYSAKFNSHYSTMSKEFCSNVLDMWKGVNRQGRKGIGFVKPPKMSDKLGKEFGRSTLSGRTLHSLDKAAFIKQLSATILQKMSSPKQVDPERMNYTFMLSCCTQPFKTNPEYIYVPLKEISPLELPKYTQLPVDGFACEVRCQDIYLATGYSGSKNGARERAAEQAVQLLQRSIEVRKMNRRFGQTFREEWVACPI…
Nkrf	XM_033137482.1	sand lizard	MSSWGAGLEPPRKQTPKYHVRPRFEPIHFVASNTPDEGKKPASENEAEEASENITQQIQNYADQVFSSFNTQDGDTQFSRTVGLGYGSTQGNQMEAEVVSKNKDSSASGVVGVLWGPSLLQAASETFPRSVIIAKQYFINKLAVAVRKNLASPEADCEPDKINYTFLLTRSIQACKTNPEYIYSPLKYFSPEDLPDNKKLLKDGFACEVRCQNVYLATGYAGSKNGSRDRATELAMILLQKPVEVKVAQRKFKNTILEDLVLCQKGKSPPEFPPALKHLDDTITSTKECSPGQLTFNPQQGSSSAKHWTNFVLTENASDAIGILNNSASFNKMAIEYKYVMMPNRLWRCCVYLQDHFLAEGYGTKKTSKHAAADEALKVLQKTQSSTGPTKAVQLRKFS…
Nkrf	XM_032228291.1	western terrestrial garter snake	MAGGGWTLPGGDFLSPQPPASQQEQQPPQPPPPPDAAASEARKPALEPWREAQESDRHWALRRQFLLRNLPGYPGSDAFQKLLALSHVWSNHVFMGCRYGSQIMEKILQMGEGIDIGEMPSFELVPGTKAAKRPRSPREDSPQNCKNPRKQAPKFRVRPRFEPIHFVASNAQPQAKEESSENQVQDPSENITAQQIQTYADRVFSSFSTQDGDLQFSSSVGLGYGSSQVKPPDAKVAAISMETSTAGVKATLADSPLLQTSSETFPKSVVTAKQCFINKLVTAIRNNLANPKCRGGPDNINYTYLFTRSIQACKTNPEYIYSPLKDIPPADLPKKKKLLKEGFACEVRCQNVYLTTGYAGSKNGSRDRATELAVILLQKPVEVKVVQRKFKNTTREDLV…
Nkrf	XM_038416028.1	leatherback sea turtle	MAGGWMLLGGDFLTPQPPPLPPVPPPEQPPPPPEPEAVPEPVLEQWRQYQESDWHWGLRRQFILRHLASYPGAAIDQLLSLSVLWTNHVFMGCRYGSQVMEKVLKMAEGIDIGEMPSFELVPRAKPPKRPCSPPYSPYANPEPPKKVLPRFRVRPRFEPVHFVASSEKDERKEEPSDNQTQESNKDANTNSTAQTVENYVDFVFNSFNTQEADPQFSNSVGFGYASSQTAATCVVLNSMDTTQIGAPQLSTSSSVLQSSSDTFPQSVITAKQYFIDRLSAAIWKNLANPDANTGTDKINYTYLLTRSIQACKTNPEYIYAPLKEIAPADLPKNKKLPTDGFACEVRCQNVYLTTGYAGSKNGSRDRATELAVKLLQKSVEVKVAQRKFKHTYREDLIVC…
Nkrf	XM_012573172.4	Sunda zebra finch	MPPPAEPPPAETRPEAEAEPALEQWRQYSETDRQWALRRSFILRHLPAYPGAAIEKLLALSVLWTNHVFMGCRYGVQVMEKVLKMAEGIDIGETRSYELVPGRKLKRYRSPSDSPEPEEVPEPPKKVVPKFLPRVRPRFEPIHFVTSAEKDGKKDNSLDNQRQEVNQEANTNSMAQPAENCTNSFVNAREVNPQLSSSAGLGFAGPAAAAKKAVNSVDSTTSNAVQVSVSPSTAPSASETFPPSAIMLKQSFMEKLSAAVWKNLTNPDANTGTDKINFTYLLTRSIQACKTNPEYIYVPLKEIAPADLPKSKKLLTDGFACEVRCQNVYLATGYAGSKNGSRDRAAEQAVKLLKKSVEVRVVQRKFKHTYHEDLVVCEAGVCRPDFPPALKPHEEFVVA…
Nkrf	XM_009671989.1	south African ostrich	MEKVLKMAEGIDIGEMRTFELVPTRKLKRHLSPSDSPEPEEIPEPPKKMVPKFRVRPRFEPIHFVTSAEKDGKKEDSSDNQMQEVNQEANTNSEAQPAENCPSSPFESTQEVDPQLSNLAGLGFASQAATTNMAVNSMDATTSGTVQVSVSPSTVQSSSETFPPSAIVLKQAFIEKLSAAIWKNLANPDANTGTDKINYTYLLTRSIQACKTNPEYIYAPLKEIAPADLPKSKKLLTDGFACEVRCQNVYLTTGYAGSKNGSRDRATELAVKLLQRSVEVRVIQRKFKHTYHEDLVVCEAGVSRPDFPPALKLHDEFVAANRDCVPAQPGTEAMKTPTNTSKHWTSFVLTENASDAIGILNNSASYNKMSVEYKYDLMPNRTWRCRVYLQDHCLAEGFG…
Nkrf	XM_019471036.1	emperor penguin	MCPELEEIPEPPKKMVPRFRVRPRFEPIHFVTSAEKDGKKEDSLDNQMQEVNQEANTNSIAQPAENCTNSFASAQEVDPQLSNSAGFGFAGQAAAAKAAVNSMDSTTSSVLQVSVSPSTVQSASEIFPPSAIMLKQSFIEKLSAAIWKNLANPDANTGTDKINYTYLLTRSIQACKTNPEYIYVPLKEIAPADLPKSKKLLTDGFACEVRCQNVYLTTGYAGSKNGSRDRAAELAVKLLKKSVEVRVVQRKFKHTYHEDLVVCEAGVSRPDFPPALKPHEEFVVANRDCVPMQPGTESVKGSTNTNKHWTSFVLTENASDAIGILNNSASYNKMSVEYKYELMPNRSWRCQVYLQDHCLAEGFGTKKTSKHAAAEEALKILQKIQSNIAAIKVTQVQKV…
Nkrf	NM_001012887.2	chicken	MSPPPPEAVPEEVLEQWRQYSESERHWAVRRRFILRHLHSYPGAAIDQLLALSVLWSNHVFMGCRYGSQVMEKVLKMAEGIDIGEMQTFELVPSKKLKRQRSPPDSTERKEVPEPPKKVVPKFRVRPRFEPIHFVASAEKDGKKEDSLDSQTQETHQEANTNSVTQPAENCIDSHFENAQGVDTQISNSAGFGFASQAATPNKAVNSTDVATSGMLQVSVPPSAVQSVSETFPPSAIMLKQSFIEKLSAAVWKNLANPDANTGTDKINYTYLLTRSIQACKTNPEYIYVPLKEIAPADLPKSKKLLTDGFACEVRCQNVYLTTGYAGSKNGSRDRATELAVKLLQKSVEVRVVQRKFKHIYHEDLVVCLAGVSCPDFPPALKPHEEFVVANRDCVPAQP…
Nkrf	NM_017544.3	human	MEKILQMAEGIDIGEMPSYDLVLSKPSKGQKRHLSTCDGQNPPKKQAGSKFHARPRFEPVHFVASSSKDERQEDPYGPQTKEVNEQTHFASMPRDIYQDYTQDSFSIQDGNSQYCDSSGFILTKDQPVTANMYFDSGNPAPSTTSQQANSQSTPEPSPSQTFPESVVAEKQYFIEKLTATIWKNLSNPEMTSGSDKINYTYMLTRCIQACKTNPEYIYAPLKEIPPADIPKNKKLLTDGYACEVRCQNIYLTTGYAGSKNGSRDRATELAVKLLQKRIEVRVVRRKFKHTFGEDLVVCQIGMSSYEFPPALKPPEDLVVLGKDASGQPIFNASAKHWTNFVITENANDAIGILNNSASFNKMSIEYKYEMMPNRTWRCRVFLQDHCLAEGYGTKKTSKH…
Nkrf	XM_005641735.3	dog	MEIKQHLYSPRLMEKILQMAEGIDIGEMPSYDLMLSKPSKGQKRHLSTCDGQNPPKKQAGSKFHARPRFEPVHFVASSSKDERQEDPYGPQTKEVNEQTHFASMPRDIYQDYTQDSFSIQDGNSQYCDSSGFIFTKDQPVTANMYFDSGNPAPSSTSQQANSQSAPEPSPSQTFPESVVAEKQYFIEKLTATIWKNLSNPEMTSGSDKINYTYMLTRCIQACKTNPEYIYAPLKEIPPADIPKNKKLLTDGYACEVRCQNIYLTTGYAGSKNGSRDRATELAVKLLQKRIEVRVVRRKFKHTIGEDLVVCQIGMPTYEFPPALKPPEELVVLAKDASGQPIFNASAKHWTNFVLTENANDAIGILNNSASYNKMSVEYKYEMMPNRTWRCRVFLQDHCL…
Nkrf	NM_001102553.1	cow	MEKILQMAEGIDIGEMPSYDLMLSKASKGQKRHLSTCDGQNPPKKQAGSKFHVRPRFEPVHFVASSSKDERQEDPYGPQAKERNEQTHFANMPRDIYQDYTQDSFSIQDGNSQYCDSSGFIFTKDKPVTANMYFDSGNPAPSSTSQQADSQSPPEPSPSQTFPESVVAEKQYFIEKLTATIWKNLSNPEMTSGSDKINYTYMLTRCIQACKTNPEYIYAPLKEIPPADIPKNKKLLTDGYACEVRCQNIYLTTGYAGSKNGSRDRATELAVKLLQKRIEVRVIRRKFKHTFGEDLVVCQIGMPSYDFPPALKPPEELVVLAKDASGQPIFNASAKHWTNFILTENANDAIGILNNSASYNKMSVEYKYEMMPNRTWRCRVFLQDHCLAEGYGTKKTSKH…
Nkrf	NM_029891.3	laboratory mouse	MAGGRLLLGGDFLSPPPLPPLPPPPLPPLPPPPPEPVLEQWRYSHESDWQWALRRSFICRHLHSYPGAALDQLLALSAAWTNHVFLGCRYSPHLMEKILHMAEGIDIGEMPSYDLMLPKPSKGQKRYLSTYDGQNPPKKQAGSKFHVRARFEPVHFVASSSKAERQEDPYGPQTKDVNGRTHFASMPRNFYQDYTQDSFSIQDGNSQYCNSSGFIFTKDQPVATNMYFDSGNPAPSSTSQQANCQPAPEPPPSQMYPESLVAEKQYFIEKLTATIWKNLSNPEMTSGSDKINYTYMLTRCIQACKTNPEYIYAPLKEIPPADIPKNKKLLTDGYACEVRCQNIYLTTGYAGSKNGSRDRATELAVKLLQKRIEVRVVRRKFKHIIGEDLVVCQIGMLSY…
Nkrf	ENSOANT00000004133	platypus	MSGKRPRPGGDFLSSPPPPPPPPPLPPVPPPPPPPLPPASPPPPPPPPPEPVPEPVLEQWRYGHESDWQWGLRRTFICRHLHSYPGAALDQLLALSAAWTNHVFMGCRYSPRLMEKILQMAEGIDIGEMPSYELVLPDPPKAPKRPLSPLAGQNPPKRQASSRFRGRPRFEPVHFVASSNKDERREDPSDAQTKELSEPVNSAGVSSDSYPDCVPNNLGGREGNAQYPEGECSFPGNRPATTGVLSDSAETGQPLSSETFPDVVVAGKQYFIERLAAAVRKSLSNPEKNSGSDKINYTYLLTRCIQACKTNPEYIYASLKEIPPADIPKNKKLLTDGYACEVRCQNVYLTTGYAGSKNGSRDRATELAVRLLQKPVEVRVIQRRFRRTCRDDLVVCQVG…
Nkrf	XM_038748151.1	Australian echidna	MGCRYSPQLMEKIVQMAEGIDIGVMPSYELVLPDPPKAPKRPLSPLAGQNPPKRQASSRFRGRPRFEPVHFVASSNKDERREDPSDARTKELSEPVNSADVSSDSYPDCVPNNLGGREGNAQYPEGECSFPGNRPATTCVSSDSAELGQPPLSETFPEAVVAGKQYFIERLAAAVWKSLSNPEMNSGSDKINYTYLLTRCIQACKTNPEYIYASLKEIPPADIPKNKKLLTDGYACEVRCQNVYLTTGYAGSKNGSRDRATELAVRLLQKPVEVRVIQRRFKRTCRDDLVVCQVGVSSYDFPPALKAPEELVPARDLSGLPSSNSAQGSGSSKHWTNFILIENASDAIGILNNSASFNKMSVEYKYDLMPNRTWRCRVYLQDHCLAEGYGSKKTSKHAA…
Nkrf	XM_012553233.2	Tasmanian devil	MAQGGDGLLREGDLLPPPSSSVMPPEAVVSQWRYSHESDWQWGLRRTFICRHLHKYPGAALDQLLALSSAWTNHIFLGCRYSPQLMEKIFKMAEGIDIGEMPSHELVLPNAPKAQKRPPSPCAGQIPPKKQAASRLQVKPRFEPVHFVASSNKDERMEDPSDTQTQQANSTVTPLATYQDDNNSSQDQKSQYSETSCALTNNQTATTSMLSDSANPTQSGTSHLPPSSQTAAAPSPSVKFSESEVAGKQQFIERLSAVICKSFSGISLGADKINYTYMLTRCIQACKTNPEYIYASLKEIPPVDIPRNKKLLIDGFACEVRCQSIYLTTGYAGSKNGSRDRATEQAIKLLQKSVEVRVIKRKFKHIYQDDLVVCQIGVSSYDFPPALKAPEDLSVKNGA…
Nkrfl1	ENSSHAT00000045331.1	Tasmanian devil	MMAGERLLLGDDFLSPPTPPPLPPPLPLQPPPIPSPPPPLPPSPSPPLPELEPEPEPEPEPDPEQKLEETLAQWRYSHESDRQWGLRREFICRHLHSYTGPGAIEKLLSLSTAWTNHIFLGCKYGPQLMEKILQMAEGIHIGEMPSFKLVVPQPPKVQKRPLSPHAAPSPPKKKAAPRFLVRPRFEPVHFVASSKEEERKKDPTDSGNEWGDPQVDSIKWPVDSLKSYVRDRFRARFGKTLFSQTRFSFIERKPTTSRTFSNCGDPASNSSYAQSVAESSSAATFPHLILATKQSFIERLSGAVQRNLPKREMSHRSEKSSYTFILSRCFQACKTNPEYIYASLKEIAPSDIPRSKKFLTDGYACEVRCQSVYLTTGYAGSKNGSRDRATEQVVKLLQK…
Nkrfl2	ENSSHAT00000046927.1	Tasmanian devil	MMAGERLLLGDDFLSPPTPPPQPSLLPVLQSRPQEPNLEPEPEPEPEPQPQPPPPPEPQPQPQPEPEPERKQEVSVSEWRYSHESDRHWGLRREFICRHLQNYTGPGESDQLQSLSTAWTNHVFLGCKYSPQLMEKILQMAEGIHIGDMPSFELVVPETSKGQKRPISPYVGLSGLKRKAVPRFPRFEPVHFVAGSKEEERRDDPMDTDAPWADPQADTFRWPVDSPRKYGSRESRPHPAIPRMISNTGELAMSSAFQRQGYYSSGESPLATKLPESMLAAKQNLIERLSATIRRNLPDPELYLGPEKMSYTFILTRCIQACKTNPEYIYASLKEIAPSDIPRSKKFLTDGYACEVRCQSVYLTTGYAGSKNGSRDRATEQAIKLLQKSVEVRVVRRKY…
Nkrf	XM_027861394.1	common wombat	MAQGGDGLLREGDLLPPPSSSVMPPEAVVSQWRYSHESDWQWGLRRTFICRHLHKYPGAALDQLLALSSAWTNHIFLGCRYSPQLMEKIFKMAEGIDIGEMPSHELVLPNAPKAQKRPPSPCAGQIPPKKQAASRLQVKPRFEPVHFVASSNKDERMEDPSDTKTQQADSTATPLDTYQDDVNNSSQDQKSQYSETSCDLTNNQTATTSMLSASVNTAPSATSHPPPSSQSAAVASPSAKFSESEVAGKQEFIERLSAVICKSLSGMNLGADKINYTYMLTRCIQACKTNPEYIYASLKEIPPVDIPRSKKLLIDGFACEVRCQSIYLTTGYAGSKNGSRDRATEQAIKLLQKSVEVRVIKRKFKHIYQDDLVVCQIGVSSYDFPPALKAPEDLSVKNG…
Nkrfl2	XM_027861394.1	common wombat	MEKILQMAEGIQIGEMPSFKLVVPQPPKVQKRPLSPHAVPSPPKKKAPPRFLVRPRFEPVHFVASSKEEERKKDPTDSRNEWGDPQVDSIKWPVDSLKSYVRDRFRARFGKTLFSQTRFSFVERKPTTSRTFTNCGDPATNSSCSQSVAEPSSAATFPHLILATKQSFIERLSGAVQRNLPKKEMSHRSEKSSYTFILSRCFQACKTNPEYIYASLKEIAPSDIPRSKKFLTDGYACEVRCQSVYLTTGYAGSKNGSRDRATEQAVKLLQKPVEVRVVKRKFKHTYHDDLVVFPAGLSSYDFPPALRVPEDFLSIRNEFGQLHSNSAYSLSKRWNNFVLIENASDSIGVLNKSASFNRMSIEYKYDIMPNNSWRCQVFLEGQCLAEGYGSKKTSKYAAA…
Nkrfl1	ENSVURT00010003734.1	common wombat	MEKILQMAEGIHIGDIPSYELVVPETSKGQKRPVSPYAGLSGTKRKAVPRFPRFEPVHFVASSKEEERRDDPMDTDAPWADPQADTFRWPVDSHRKYGSRESRPHPAVPRMISNTGEPATSSAFQRPGYYSSGESSLGTKLPESMLAAKQNLIERLSATIRRNLPESELYLGPEKMSYTFILTRCIQACKTNPEYIYASLKEIAPSDIPRSKKFLTDGYACEVRCQSVYLTTGYAGSKNGSRDRATEQAIKLLQKSVEVRVVRRKYRHTYQEDLVVFPTGLSSYDFPPALKPSEDLQSFKNGPGQLSSSSVIANFRQWANFVLIENASDSIGILNNSASFNRVAIEYKYDMMPNRLWRCQVFLEGQCLAEGYGSKKTSKHAAADEALSILQKTQSNITA…
Nkrf	XM_020975112.1	koala	MAQGGDGLLREGDLLPPPSSSVMPPEAVVSQWRYSHESDWQWGLRRTFICRHLHKYPGAALDQLLALSSAWTNHIFLGCRYSPQLMEKIFKMAEGIDIGEMPSHELVLPNAPKAQKRPPSPCAGQIPPKKQTASRLQVKPRFEPVHFVASSSKDERMEDPSDTKTQQADSTITPLDTYQDDVNNSSQDQKSQYSKTSCALTNNQTATTSMLSASVNPAPSATSHPPPSSQSAAVASPSVKFSESEVAGKQQFIERLSAVICKSLSGMNLGGDKINYTYMLTRCIQACKTNPEYIYASLKEIPPIDIPRSKKLLIDGFACEVRCQSIYLTTGYAGSKNGSRDRATEQAIKLLQKSVEVRVIKRKFRHIYQDDLVVCQIGVSYDFPPALKAPEDISVKNGA…
Nkrfl1	XM_020969050.1	koala	MMAGERLLLGDDFLSPPTPPPLPPPLPLQPPPIPSPPPPLPPSPSPPLPELEPEPEPQPEPEPDPEQKLEESLAQWRYSHESDRQWGLRREFICRHLHSYTGPGAIEKLLSLSTAWTNHIFLGCKYGPQLMEKILQMAEGIQIGEMPSFKLVVPQPPKVQKRPLSPHAVPSPPKKKALPRFLMRPRFEPVHFVASSKEEERKKDPTDSGNEWGDPQVDSIKWPVDSLKSYVRDRFRARFGKTLFSQTRFSFVERKPTTSRTFTNCGDPATNSSSSQSVAESSSAATFPHLILATKQSFIERLSGAVQRNLPKKEMSHRSEKSSYTFILSRCFQACKTNPEYIYASLKEIAPSDIPRSKKFLTDGYACEVRCQSVYLTTGYGGSKNGSRDRATEQAVKLL…
Nkrfl2	g8730.t1	koala	MMAGERLLLGDDFLSPPTPPPQQQPSLPRLLQSQPQEADLEQKPEPEPEPQPQPPPPPEPQPQPQPEPEPERKQEVSVAEWRYSHESDRQWGLRREFISRHLQNYTGPGESDQLQSLSTAWTNHVFLGCKYSPQLMEKILQMAEGIHIGDIPSYELVVPETSKGQKRPISPYAGLSGTKRKAVPRFPRFEPVHFVASSKEEERRDDPMDTDAPWADPQADSFRWPVDSHRKYGSRESRPHPAVPRMISNTGEPATSSAFQRPGYYSSGESSLAAKLPESMLAAKQNLIERLSATIRRNLPDSELYLGPEKMSYTFILTRCIQACKTNPEYIYASLKEIAPSDIPRSKKFLTDGYACEVRCQSVYLTTGYAGSKNGSRDRATEQAIKLLQKSVEVRVVRR…
Nkrf	XM_007507127.2	gray short-tailed opossum	MEKIFKMAEGIDIGEMPSHELVLPNAPKAQKRPPSPCAGQIPPKKQAASRLQVKPRFEPVHFVASSNKDERMEDPSDTQTQPADSTILPLDTYHDDDVNNSSQDQKSQYSETSRALINNQTATTSMLSDSVNPALSGTSYPPPSSQLATVSSPSVKFSESEVAGKQQFIERLSAVICKSLSGMNLGADKINYTYMLTRCIQACKTNPEYIYASLKEIPPIDIPRSKKLLIDGFACEVRCQSIYLTTGYAGSKNGSRDRATEQAIKLLQKSVEVRVVRRKFKHIYQDDLVVCQIGVSYDFPPALKAPEDLSAKNGAEQSDSGASSKHWTDFILIENANDAIGILNNSASFNKMTIEYKHEMMPNRTWRCQVFLQGHCLAEGYGSKKVSKHAAASKALKIL…
Nkrfl1	ENSMODT00000034238.1_exon1	gray short-tailed opossum	MEKILQMAEGIHIDDIPPCEVVPESSKGQKRPISPFAGWSFTKRKAIPRIPRFEPVHFVASSKEEERRDDPMDTDAPWADPQADTFRWPGEGPRKFGFRESRPHPAVPRMISNTGEQATSSAFQRSAFGESSLAAKLPEAMLSAKQNLIERLSATIRKNLPDPELYLGSEKMSYTFILTRCIQACKTNPEYIYASLKEIAPSDIPRSKKFLTDGYACEVRCQSIYLTTGYAGSKNGSRDRATEQAIKLLQKSVEVRVVRRKYRHTYQEDLVVFPTGLSSYDFPPALKPSEDLQSFKKGPAQLSSSVIANFRQWASFVLIENASDSIGILNNSASFNRVTIEYKYDMMPNRLWRCQVFLEGQCLAEGYGSKKTSKHAAADEALTILQKTQSNITATQVQT…
Nkrfl2	ENSMODT00000034238.1_exon2	gray short-tailed opossum	MEKILQMAEGIDIGEMPSFKLVVPEPPKVQKRPLSPHADPSPPKKKAAPRFLVRPRFEPVHFVASSKEEERKKDPTDSRNEWGDPQVDSIKWPVDSLKSYVRDRFRARFGKTRFSQTRFSFVERKPTTTRTFSSYGDPETYNLYSQSVDESSSAATFSHLVLATKQSFIERLSGAVQRNMPRKEVSHRSEKSSYTFILSRCFHACRTNPEYIYASLKEISPSDIPRSKKFLTDGYACEVRCQSVYLTTGYAASKNASRDRATEQAVKLLQKPVEVKIVKRKFKHTYHDDLVVFPAGLSSYDFPPALRVPEDFLSTRNEFGQLNYDSAFPLSKRWNNFVLIENASDSIGILNKSASFNRMAIEYKYDIMPNNSWRCQVVLEGQCLAEGYGSKKTSKYAAA…
Nkrf	ENSEBUT00000020355.1	inshore hagfish	MVCLVPSAQKSLKLHPRLRFEAVRFVPATSTNSEVAPLHEDVAQSFGKIDKKDEVTCKTMVIESKEHGTTEFLSDGHKQRNFDTGYDLRSYSRQVEMDNVNPDPRHGVVPQLGSSKHSHLNCNPQTQEQGMELTAEVVQTRNAFYQRLYKAVYDWKMLSQFLPFSSCLPQRINHTELLTSAMQACKASPDYIFISLDQISSSELSDFCHLPSHGFICEVRCREVYLATGYSSSQDEARDSAMEEALRTFLGRGVYVQYIRRRSFLEHGVEVGDLVLNNTSVPCTNFLPALHIPFECLPNVDAEKQGQGACYSADYPATDYVIPKEPQDFVILENATDAISILTNSANFNNAALEFKIFRYGEPGLNCCKVLIRGVEVASFVGVGFVKKKAAELALSKLR…
Nkrf	Manually annotated	axolotl	MAQRGAGSDPPAARHGGAQGSNSYAHLELVRQYHESDKQWESRKQFIVRHLHKYEGPGRLDHLLALSMVWSNHVFMGNRYGAALMQKVLEMADGIDIGEVPSYELVPGTTAIKRTSTAQTPFKIRPRPRFEPVHFVASTVQEGEKTFETKEDPTNPSVSNCFDGTMTLKHVMEQNLASSRCFKQPEENSHFEHLQNDQFIDDPDSYDLQNKSLNDTGSYMSKMEQNYSAKFESHNSTLSKNFRTNVLDMWTENNKQGRKGIGFVKAPRKTGRISFNRKLIQKLAAVVLQNLSTLENGSAADKINNTFMLTRCIQACKTNPEYIYVSLKSIPPSDLPRNKSFLEMLPGDGYACEVRCQTVYLATGYSGSKIGARDRAAEQAIRLLQKPVEVRSVQRKFKH…
